# Supplementary material for: Melanoma-specific mutation hotspots in distal, non-coding, promoter-interacting regions implicate novel candidate driver genes
Source: Br J Cancer. 2024 Oct 4;131(10):1644–55. doi: 10.1038/s41416-024-02870-w (PMC11555344; doi:10.1038/s41416-024-02870-w)
Supplement: Supplementary file 2 — Supplementary Tables [file 41416_2024_2870_MOESM2_ESM.xlsx]

## Sheet: ST_1
Supplementary Table 1. Total genome-wide HindIII restriction enzyme fragments and assigned fragment classes.
fragment_chr	fragment_start	fragment_end	fragment_class
chr1	0	16007	nc_non-PIF
chr1	16007	24571	nc_non-PIF
chr1	24571	27981	nc_non-PIF
chr1	27981	30429	nc_non-PIF
chr1	30429	32153	nc_non-PIF
chr1	32153	32774	nc_non-PIF
chr1	32774	37752	nc_non-PIF
chr1	37752	38369	nc_non-PIF
chr1	38369	38791	nc_non-PIF
chr1	38791	39255	nc_non-PIF
chr1	39255	43602	nc_non-PIF
chr1	43602	46455	nc_non-PIF
chr1	46455	52419	nc_non-PIF
chr1	52419	56815	nc_non-PIF
chr1	56815	58747	nc_non-PIF
chr1	58747	58954	nc_non-PIF
chr1	58954	59356	nc_non-PIF
chr1	59356	75365	eo_non-PIF
chr1	75365	83359	nc_non-PIF
chr1	83359	84049	nc_non-PIF
chr1	84049	90742	nc_non-PIF
chr1	90742	91319	nc_non-PIF
chr1	91319	91586	nc_non-PIF
chr1	91586	92457	nc_non-PIF
chr1	92457	97923	nc_non-PIF
chr1	97923	101016	nc_non-PIF
chr1	101016	102672	nc_non-PIF
chr1	102672	105557	nc_non-PIF
chr1	105557	106650	nc_non-PIF
chr1	106650	107958	nc_non-PIF
chr1	107958	108196	nc_non-PIF
chr1	108196	109517	nc_non-PIF
chr1	109517	114993	nc_non-PIF
chr1	114993	115427	nc_non-PIF
chr1	115427	116791	nc_non-PIF
chr1	116791	117059	nc_non-PIF
chr1	117059	118299	nc_non-PIF
chr1	118299	121955	nc_non-PIF
chr1	121955	124936	nc_non-PIF
chr1	124936	130392	nc_non-PIF
chr1	130392	130459	nc_non-PIF
chr1	130459	139816	nc_non-PIF
chr1	139816	140040	nc_non-PIF
chr1	140040	142850	nc_non-PIF
chr1	142850	155672	nc_non-PIF
chr1	155672	157485	nc_non-PIF
chr1	157485	157620	nc_non-PIF
chr1	157620	159124	nc_non-PIF
chr1	159124	159859	nc_non-PIF
chr1	159859	161088	nc_non-PIF
chr1	161088	173279	nc_non-PIF
chr1	173279	174257	nc_non-PIF
chr1	174257	175543	nc_non-PIF
chr1	175543	179327	nc_non-PIF
chr1	179327	179835	nc_non-PIF
chr1	179835	186529	nc_non-PIF
chr1	186529	193918	nc_non-PIF
chr1	193918	195096	nc_non-PIF
chr1	195096	198503	nc_non-PIF
chr1	198503	200943	nc_non-PIF
chr1	200943	202673	nc_non-PIF
chr1	202673	203294	nc_non-PIF
chr1	203294	258453	nc_non-PIF
chr1	258453	258814	nc_non-PIF
chr1	258814	262043	nc_non-PIF
chr1	262043	267319	nc_non-PIF
chr1	267319	267898	nc_non-PIF
chr1	267898	268161	nc_non-PIF
chr1	268161	269033	nc_non-PIF
chr1	269033	274507	nc_non-PIF
chr1	274507	277582	nc_non-PIF
chr1	277582	279237	nc_non-PIF
chr1	279237	282121	nc_non-PIF
chr1	282121	283214	nc_non-PIF
chr1	283214	284522	nc_non-PIF
chr1	284522	284760	nc_non-PIF
chr1	284760	286087	nc_non-PIF
chr1	286087	291557	nc_non-PIF
chr1	291557	291991	nc_non-PIF
chr1	291991	293357	nc_non-PIF
chr1	293357	293625	nc_non-PIF
chr1	293625	294865	nc_non-PIF
chr1	294865	348219	nc_non-PIF
chr1	348219	351448	nc_non-PIF
chr1	351448	353585	nc_non-PIF
chr1	353585	356701	nc_non-PIF
chr1	356701	357280	nc_non-PIF
chr1	357280	357543	nc_non-PIF
chr1	357543	375674	nc_non-PIF
chr1	375674	376889	nc_non-PIF
chr1	376889	377142	nc_non-PIF
chr1	377142	378963	nc_non-PIF
chr1	378963	383208	nc_non-PIF
chr1	383208	386281	nc_non-PIF
chr1	386281	389931	nc_non-PIF
chr1	389931	390253	nc_non-PIF
chr1	390253	394157	nc_non-PIF
chr1	394157	395632	nc_non-PIF
chr1	395632	397786	nc_non-PIF
chr1	397786	398647	nc_non-PIF
chr1	398647	402806	nc_non-PIF
chr1	402806	408360	nc_non-PIF
chr1	408360	411419	nc_non-PIF
chr1	411419	413141	nc_non-PIF
chr1	413141	417442	nc_non-PIF
chr1	417442	418059	nc_non-PIF
chr1	418059	423064	nc_non-PIF
chr1	423064	424051	nc_non-PIF
chr1	424051	428685	nc_non-PIF
chr1	428685	437122	nc_non-PIF
chr1	437122	440782	nc_non-PIF
chr1	440782	443147	nc_non-PIF
chr1	443147	445028	nc_non-PIF
chr1	445028	447566	nc_non-PIF
chr1	447566	448531	nc_non-PIF
chr1	448531	450002	nc_non-PIF
chr1	450002	463390	eo_non-PIF
chr1	463390	464600	nc_non-PIF
chr1	464600	466449	nc_non-PIF
chr1	466449	470999	nc_non-PIF
chr1	470999	471433	nc_non-PIF
chr1	471433	472798	nc_non-PIF
chr1	472798	473066	nc_non-PIF
chr1	473066	474306	nc_non-PIF
chr1	474306	477968	nc_non-PIF
chr1	477968	480925	nc_non-PIF
chr1	480925	486379	nc_non-PIF
chr1	486379	486446	nc_non-PIF
chr1	486446	495018	nc_non-PIF
chr1	495018	495242	nc_non-PIF
chr1	495242	498425	nc_non-PIF
chr1	498425	498649	nc_non-PIF
chr1	498649	501459	nc_non-PIF
chr1	501459	502583	nc_non-PIF
chr1	502583	514264	nc_non-PIF
chr1	514264	516077	nc_non-PIF
chr1	516077	516212	nc_non-PIF
chr1	516212	517720	nc_non-PIF
chr1	517720	518455	nc_non-PIF
chr1	518455	519684	nc_non-PIF
chr1	519684	531874	nc_non-PIF
chr1	531874	532852	nc_non-PIF
chr1	532852	534130	nc_non-PIF
chr1	534130	586052	nc_non-PIF
chr1	586052	586315	nc_non-PIF
chr1	586315	587634	nc_non-PIF
chr1	587634	594391	nc_non-PIF
chr1	594391	603874	nc_non-PIF
chr1	603874	605089	nc_non-PIF
chr1	605089	605342	nc_non-PIF
chr1	605342	607149	nc_PIF
chr1	607149	613098	nc_non-PIF
chr1	613098	616171	nc_non-PIF
chr1	616171	619821	nc_non-PIF
chr1	619821	620143	nc_non-PIF
chr1	620143	624049	nc_non-PIF
chr1	624049	625520	nc_non-PIF
chr1	625520	627668	nc_non-PIF
chr1	627668	628525	nc_non-PIF
chr1	628525	631373	nc_non-PIF
chr1	631373	638559	nc_non-PIF
chr1	638559	644111	nc_non-PIF
chr1	644111	647171	nc_non-PIF
chr1	647171	648896	nc_non-PIF
chr1	648896	653189	nc_non-PIF
chr1	653189	653798	nc_non-PIF
chr1	653798	658805	nc_non-PIF
chr1	658805	659792	nc_non-PIF
chr1	659792	664426	nc_non-PIF
chr1	664426	672101	nc_non-PIF
chr1	672101	675758	nc_non-PIF
chr1	675758	678123	nc_non-PIF
chr1	678123	680004	nc_non-PIF
chr1	680004	682542	nc_non-PIF
chr1	682542	683507	nc_non-PIF
chr1	683507	684978	nc_non-PIF
chr1	684978	698366	eo_non-PIF
chr1	698366	699576	nc_non-PIF
chr1	699576	701425	nc_non-PIF
chr1	701425	705976	nc_non-PIF
chr1	705976	706410	nc_non-PIF
chr1	706410	707776	nc_non-PIF
chr1	707776	708044	nc_non-PIF
chr1	708044	709284	nc_non-PIF
chr1	709284	712914	nc_non-PIF
chr1	712914	715914	nc_non-PIF
chr1	715914	721370	nc_non-PIF
chr1	721370	721437	nc_non-PIF
chr1	721437	729924	nc_non-PIF
chr1	729924	730148	nc_non-PIF
chr1	730148	733333	nc_non-PIF
chr1	733333	733557	nc_non-PIF
chr1	733557	736739	nc_non-PIF
chr1	736739	736963	nc_non-PIF
chr1	736963	740155	nc_non-PIF
chr1	740155	740379	nc_non-PIF
chr1	740379	743189	nc_non-PIF
chr1	743189	752911	nc_non-PIF
chr1	752911	755982	nc_non-PIF
chr1	755982	757934	nc_non-PIF
chr1	757934	758069	nc_non-PIF
chr1	758069	759589	nc_non-PIF
chr1	759589	760324	nc_non-PIF
chr1	760324	761552	nc_non-PIF
chr1	761552	773697	nc_non-PIF
chr1	773697	774675	nc_non-PIF
chr1	774675	775945	nc_non-PIF
chr1	775945	786158	nc_non-PIF
chr1	786158	793926	nc_non-PIF
chr1	793926	802167	nc_non-PIF
chr1	802167	807931	nc_non-PIF
chr1	807931	811328	nc_non-PIF
chr1	811328	817481	nc_non-PIF
chr1	817481	817628	nc_non-PIF
chr1	817628	824871	nc_non-PIF
chr1	824871	825793	nc_PIF
chr1	825793	837367	nc_PIF
chr1	837367	838510	nc_non-PIF
chr1	838510	839127	nc_non-PIF
chr1	839127	845351	nc_non-PIF
chr1	845351	845971	nc_PIF
chr1	845971	846013	nc_non-PIF
chr1	846013	848278	nc_PIF
chr1	848278	853324	nc_non-PIF
chr1	853324	858118	nc_non-PIF
chr1	858118	859686	nc_PIF
chr1	859686	864641	nc_PIF
chr1	864641	867368	nc_PIF
chr1	867368	871661	nc_non-PIF
chr1	871661	877505	nc_PIF
chr1	877505	880245	nc_PIF
chr1	880245	884861	nc_PIF
chr1	884861	894195	nc_non-PIF
chr1	894195	895249	nc_PIF
chr1	895249	896068	nc_non-PIF
chr1	896068	896514	nc_non-PIF
chr1	896514	912788	nc_PIF
chr1	912788	915238	nc_PIF
chr1	915238	938701	promoter_fragment
chr1	938701	940711	promoter_fragment
chr1	940711	954043	promoter_fragment
chr1	954043	968260	promoter_fragment
chr1	968260	992014	promoter_fragment
chr1	992014	1001574	promoter_fragment
chr1	1001574	1007037	promoter_fragment
chr1	1007037	1008296	eo_PIF
chr1	1008296	1021819	promoter_fragment
chr1	1021819	1039020	promoter_fragment
chr1	1039020	1043001	eo_PIF
chr1	1043001	1054240	promoter_fragment
chr1	1054240	1065323	eo_PIF
chr1	1065323	1069746	nc_PIF
chr1	1069746	1098888	promoter_fragment
chr1	1098888	1104828	nc_PIF
chr1	1104828	1107763	eo_PIF
chr1	1107763	1112867	nc_PIF
chr1	1112867	1113671	nc_PIF
chr1	1113671	1127279	promoter_fragment
chr1	1127279	1128864	nc_PIF
chr1	1128864	1133665	nc_PIF
chr1	1133665	1148578	nc_PIF
chr1	1148578	1155854	nc_PIF
chr1	1155854	1156632	nc_PIF
chr1	1156632	1161358	nc_PIF
chr1	1161358	1171735	nc_PIF
chr1	1171735	1174352	promoter_fragment
chr1	1174352	1187262	promoter_fragment
chr1	1187262	1191145	nc_PIF
chr1	1191145	1215589	promoter_fragment
chr1	1215589	1220855	promoter_fragment
chr1	1220855	1225417	eo_PIF
chr1	1225417	1271493	promoter_fragment
chr1	1271493	1277058	promoter_fragment
chr1	1277058	1285174	promoter_fragment
chr1	1285174	1304045	promoter_fragment
chr1	1304045	1342719	promoter_fragment
chr1	1342719	1348456	eo_PIF
chr1	1348456	1370138	promoter_fragment
chr1	1370138	1372450	nc_PIF
chr1	1372450	1373247	nc_PIF
chr1	1373247	1374588	eo_PIF
chr1	1374588	1377935	promoter_fragment
chr1	1377935	1415063	promoter_fragment
chr1	1415063	1415520	nc_PIF
chr1	1415520	1428933	promoter_fragment
chr1	1428933	1437793	promoter_fragment
chr1	1437793	1450027	promoter_fragment
chr1	1450027	1450885	eo_PIF
chr1	1450885	1451735	nc_PIF
chr1	1451735	1457529	eo_PIF
chr1	1457529	1462289	promoter_fragment
chr1	1462289	1463273	promoter_fragment
chr1	1463273	1480430	promoter_fragment
chr1	1480430	1480556	nc_PIF
chr1	1480556	1491541	eo_PIF
chr1	1491541	1493329	nc_PIF
chr1	1493329	1507266	eo_PIF
chr1	1507266	1515658	promoter_fragment
chr1	1515658	1516215	eo_PIF
chr1	1516215	1525393	eo_PIF
chr1	1525393	1529893	eo_PIF
chr1	1529893	1546943	promoter_fragment
chr1	1546943	1549171	promoter_fragment
chr1	1549171	1555667	nc_PIF
chr1	1555667	1557442	nc_PIF
chr1	1557442	1558924	nc_PIF
chr1	1558924	1562346	promoter_fragment
chr1	1562346	1564865	promoter_fragment
chr1	1564865	1570026	eo_PIF
chr1	1570026	1581258	promoter_fragment
chr1	1581258	1583567	nc_PIF
chr1	1583567	1585036	nc_PIF
chr1	1585036	1585384	nc_PIF
chr1	1585384	1587288	nc_PIF
chr1	1587288	1598506	eo_PIF
chr1	1598506	1610602	promoter_fragment
chr1	1610602	1617349	promoter_fragment
chr1	1617349	1618686	eo_PIF
chr1	1618686	1627097	promoter_fragment
chr1	1627097	1645298	promoter_fragment
chr1	1645298	1648560	eo_non-PIF
chr1	1648560	1651012	eo_PIF
chr1	1651012	1654117	eo_PIF
chr1	1654117	1688313	promoter_fragment
chr1	1688313	1688611	nc_PIF
chr1	1688611	1691033	eo_non-PIF
chr1	1691033	1694377	promoter_fragment
chr1	1694377	1712436	promoter_fragment
chr1	1712436	1715717	nc_non-PIF
chr1	1715717	1717271	eo_PIF
chr1	1717271	1741553	promoter_fragment
chr1	1741553	1744308	nc_non-PIF
chr1	1744308	1749456	nc_PIF
chr1	1749456	1756440	eo_PIF
chr1	1756440	1756541	eo_PIF
chr1	1756541	1759319	promoter_fragment
chr1	1759319	1764274	promoter_fragment
chr1	1764274	1767486	eo_PIF
chr1	1767486	1777910	nc_PIF
chr1	1777910	1798351	promoter_fragment
chr1	1798351	1798708	nc_PIF
chr1	1798708	1804395	promoter_fragment
chr1	1804395	1812351	promoter_fragment
chr1	1812351	1820032	promoter_fragment
chr1	1820032	1822207	promoter_fragment
chr1	1822207	1823429	nc_PIF
chr1	1823429	1824090	nc_PIF
chr1	1824090	1827430	eo_PIF
chr1	1827430	1838888	promoter_fragment
chr1	1838888	1865768	eo_PIF
chr1	1865768	1881978	eo_PIF
chr1	1881978	1884523	nc_PIF
chr1	1884523	1885477	nc_PIF
chr1	1885477	1885914	nc_non-PIF
chr1	1885914	1886014	nc_non-PIF
chr1	1886014	1886325	nc_PIF
chr1	1886325	1889513	nc_PIF
chr1	1889513	1899024	promoter_fragment
chr1	1899024	1901295	nc_PIF
chr1	1901295	1903596	nc_PIF
chr1	1903596	1911195	nc_PIF
chr1	1911195	1920990	promoter_fragment
chr1	1920990	1928618	promoter_fragment
chr1	1928618	1933864	eo_PIF
chr1	1933864	1933920	nc_non-PIF
chr1	1933920	1943747	eo_PIF
chr1	1943747	1955819	eo_PIF
chr1	1955819	1975164	promoter_fragment
chr1	1975164	1983307	nc_PIF
chr1	1983307	1984838	eo_PIF
chr1	1984838	1988249	eo_PIF
chr1	1988249	1990878	eo_PIF
chr1	1990878	1992444	eo_PIF
chr1	1992444	1994192	nc_PIF
chr1	1994192	1996323	nc_PIF
chr1	1996323	2024515	promoter_fragment
chr1	2024515	2028661	eo_PIF
chr1	2028661	2035152	eo_PIF
chr1	2035152	2047078	nc_PIF
chr1	2047078	2049284	promoter_fragment
chr1	2049284	2060052	promoter_fragment
chr1	2060052	2064457	nc_PIF
chr1	2064457	2065748	nc_PIF
chr1	2065748	2072179	promoter_fragment
chr1	2072179	2073219	promoter_fragment
chr1	2073219	2076449	promoter_fragment
chr1	2076449	2076762	nc_PIF
chr1	2076762	2089915	eo_PIF
chr1	2089915	2110933	promoter_fragment
chr1	2110933	2114450	promoter_fragment
chr1	2114450	2116567	eo_PIF
chr1	2116567	2117630	nc_PIF
chr1	2117630	2134408	promoter_fragment
chr1	2134408	2137791	promoter_fragment
chr1	2137791	2144047	promoter_fragment
chr1	2144047	2151340	promoter_fragment
chr1	2151340	2156423	eo_PIF
chr1	2156423	2157401	eo_PIF
chr1	2157401	2158350	nc_PIF
chr1	2158350	2164684	nc_PIF
chr1	2164684	2170616	eo_PIF
chr1	2170616	2173559	eo_PIF
chr1	2173559	2191121	eo_PIF
chr1	2191121	2192406	eo_PIF
chr1	2192406	2195158	promoter_fragment
chr1	2195158	2199385	promoter_fragment
chr1	2199385	2209251	eo_PIF
chr1	2209251	2210620	nc_PIF
chr1	2210620	2212208	eo_PIF
chr1	2212208	2215850	eo_PIF
chr1	2215850	2218761	nc_PIF
chr1	2218761	2220754	nc_PIF
chr1	2220754	2221059	nc_PIF
chr1	2221059	2224326	nc_PIF
chr1	2224326	2234756	promoter_fragment
chr1	2234756	2267197	promoter_fragment
chr1	2267197	2272259	nc_PIF
chr1	2272259	2276601	nc_PIF
chr1	2276601	2295976	nc_PIF
chr1	2295976	2302207	promoter_fragment
chr1	2302207	2302265	promoter_fragment
chr1	2302265	2303708	promoter_fragment
chr1	2303708	2308089	promoter_fragment
chr1	2308089	2308657	eo_PIF
chr1	2308657	2311104	eo_PIF
chr1	2311104	2319742	nc_PIF
chr1	2319742	2339833	eo_PIF
chr1	2339833	2343623	nc_PIF
chr1	2343623	2346233	nc_PIF
chr1	2346233	2348180	nc_PIF
chr1	2348180	2349256	nc_PIF
chr1	2349256	2349262	nc_non-PIF
chr1	2349262	2351634	nc_PIF
chr1	2351634	2356805	eo_PIF
chr1	2356805	2360858	eo_PIF
chr1	2360858	2376755	eo_PIF
chr1	2376755	2388132	promoter_fragment
chr1	2388132	2392938	promoter_fragment
chr1	2392938	2396111	promoter_fragment
chr1	2396111	2396363	eo_PIF
chr1	2396363	2396485	eo_PIF
chr1	2396485	2398336	eo_PIF
chr1	2398336	2401748	eo_PIF
chr1	2401748	2404285	eo_PIF
chr1	2404285	2420326	promoter_fragment
chr1	2420326	2420349	nc_PIF
chr1	2420349	2423480	nc_PIF
chr1	2423480	2426365	eo_PIF
chr1	2426365	2455665	eo_PIF
chr1	2455665	2485846	promoter_fragment
chr1	2485846	2488650	eo_PIF
chr1	2488650	2494930	eo_PIF
chr1	2494930	2503578	eo_PIF
chr1	2503578	2514377	eo_PIF
chr1	2514377	2515784	eo_PIF
chr1	2515784	2519536	eo_PIF
chr1	2519536	2526993	promoter_fragment
chr1	2526993	2564457	promoter_fragment
chr1	2564457	2565535	eo_PIF
chr1	2565535	2583425	nc_PIF
chr1	2583425	2594813	promoter_fragment
chr1	2594813	2598514	promoter_fragment
chr1	2598514	2600928	eo_PIF
chr1	2600928	2617609	eo_PIF
chr1	2617609	2623829	nc_PIF
chr1	2623829	2624026	nc_PIF
chr1	2624026	2624867	nc_PIF
chr1	2624867	2633857	promoter_fragment
chr1	2633857	2637927	promoter_fragment
chr1	2637927	2638085	eo_PIF
chr1	2638085	2640901	eo_PIF
chr1	2640901	2780379	eo_PIF
chr1	2780379	2794089	promoter_fragment
chr1	2794089	2799811	nc_PIF
chr1	2799811	2805019	eo_PIF
chr1	2805019	2814091	nc_PIF
chr1	2814091	2818580	nc_non-PIF
chr1	2818580	2819154	nc_PIF
chr1	2819154	2829725	nc_PIF
chr1	2829725	2836249	nc_PIF
chr1	2836249	2837555	nc_non-PIF
chr1	2837555	2855507	nc_PIF
chr1	2855507	2860545	nc_PIF
chr1	2860545	2884416	nc_PIF
chr1	2884416	2884691	nc_PIF
chr1	2884691	2889190	nc_PIF
chr1	2889190	2901449	nc_PIF
chr1	2901449	2926191	nc_PIF
chr1	2926191	2927354	nc_PIF
chr1	2927354	2931217	nc_PIF
chr1	2931217	2939364	nc_PIF
chr1	2939364	2945695	nc_PIF
chr1	2945695	2945971	nc_PIF
chr1	2945971	2948349	nc_PIF
chr1	2948349	2954500	nc_PIF
chr1	2954500	2962354	nc_PIF
chr1	2962354	2965622	nc_PIF
chr1	2965622	2965785	nc_PIF
chr1	2965785	2974478	nc_PIF
chr1	2974478	2987140	nc_PIF
chr1	2987140	2996941	nc_PIF
chr1	2996941	3004001	nc_PIF
chr1	3004001	3006584	nc_PIF
chr1	3006584	3007287	nc_non-PIF
chr1	3007287	3008663	nc_non-PIF
chr1	3008663	3011072	nc_PIF
chr1	3011072	3028230	promoter_fragment
chr1	3028230	3028905	nc_PIF
chr1	3028905	3034257	nc_PIF
chr1	3034257	3038569	nc_PIF
chr1	3038569	3041147	nc_PIF
chr1	3041147	3052440	nc_PIF
chr1	3052440	3059232	nc_PIF
chr1	3059232	3068665	promoter_fragment
chr1	3068665	3072213	promoter_fragment
chr1	3072213	3074991	nc_PIF
chr1	3074991	3080654	nc_PIF
chr1	3080654	3090161	nc_PIF
chr1	3090161	3094573	nc_PIF
chr1	3094573	3106028	nc_PIF
chr1	3106028	3107394	nc_PIF
chr1	3107394	3122173	nc_PIF
chr1	3122173	3143890	nc_PIF
chr1	3143890	3149843	nc_PIF
chr1	3149843	3177398	nc_PIF
chr1	3177398	3178251	nc_non-PIF
chr1	3178251	3179811	nc_non-PIF
chr1	3179811	3194960	eo_PIF
chr1	3194960	3210240	nc_PIF
chr1	3210240	3233737	nc_PIF
chr1	3233737	3244426	eo_PIF
chr1	3244426	3248518	nc_non-PIF
chr1	3248518	3249396	nc_non-PIF
chr1	3249396	3260928	nc_PIF
chr1	3260928	3262000	nc_PIF
chr1	3262000	3264046	nc_PIF
chr1	3264046	3274133	nc_PIF
chr1	3274133	3281123	nc_PIF
chr1	3281123	3282133	nc_PIF
chr1	3282133	3288925	nc_PIF
chr1	3288925	3298460	nc_PIF
chr1	3298460	3301381	nc_PIF
chr1	3301381	3302132	nc_PIF
chr1	3302132	3307149	nc_PIF
chr1	3307149	3311770	nc_PIF
chr1	3311770	3323972	nc_PIF
chr1	3323972	3334241	nc_PIF
chr1	3334241	3339524	nc_PIF
chr1	3339524	3364243	nc_PIF
chr1	3364243	3364738	nc_PIF
chr1	3364738	3367849	nc_PIF
chr1	3367849	3375738	nc_PIF
chr1	3375738	3384304	nc_PIF
chr1	3384304	3386049	eo_PIF
chr1	3386049	3387034	eo_PIF
chr1	3387034	3388110	nc_PIF
chr1	3388110	3401146	eo_PIF
chr1	3401146	3407911	eo_PIF
chr1	3407911	3409569	nc_PIF
chr1	3409569	3421711	eo_PIF
chr1	3421711	3423375	nc_PIF
chr1	3423375	3427405	eo_PIF
chr1	3427405	3430344	nc_PIF
chr1	3430344	3447175	eo_PIF
chr1	3447175	3452470	nc_PIF
chr1	3452470	3452627	promoter_fragment
chr1	3452627	3453916	promoter_fragment
chr1	3453916	3466809	promoter_fragment
chr1	3466809	3474321	promoter_fragment
chr1	3474321	3478897	eo_PIF
chr1	3478897	3487647	eo_PIF
chr1	3487647	3506566	promoter_fragment
chr1	3506566	3507302	nc_PIF
chr1	3507302	3521642	eo_PIF
chr1	3521642	3522123	nc_PIF
chr1	3522123	3526193	eo_PIF
chr1	3526193	3529104	nc_PIF
chr1	3529104	3532688	promoter_fragment
chr1	3532688	3535279	promoter_fragment
chr1	3535279	3538050	nc_PIF
chr1	3538050	3539738	nc_PIF
chr1	3539738	3540249	nc_PIF
chr1	3540249	3545804	nc_PIF
chr1	3545804	3551884	eo_PIF
chr1	3551884	3554083	nc_PIF
chr1	3554083	3564509	nc_PIF
chr1	3564509	3574277	nc_PIF
chr1	3574277	3582993	eo_PIF
chr1	3582993	3606370	eo_PIF
chr1	3606370	3614619	promoter_fragment
chr1	3614619	3614695	nc_PIF
chr1	3614695	3628414	promoter_fragment
chr1	3628414	3629268	eo_PIF
chr1	3629268	3629913	eo_PIF
chr1	3629913	3638759	eo_PIF
chr1	3638759	3643462	eo_PIF
chr1	3643462	3647108	eo_PIF
chr1	3647108	3647818	eo_PIF
chr1	3647818	3649211	nc_PIF
chr1	3649211	3660775	promoter_fragment
chr1	3660775	3665301	nc_PIF
chr1	3665301	3674215	nc_PIF
chr1	3674215	3721498	promoter_fragment
chr1	3721498	3740888	eo_PIF
chr1	3740888	3743777	nc_PIF
chr1	3743777	3749235	eo_PIF
chr1	3749235	3749278	nc_PIF
chr1	3749278	3754559	promoter_fragment
chr1	3754559	3760891	eo_PIF
chr1	3760891	3768271	eo_PIF
chr1	3768271	3771982	promoter_fragment
chr1	3771982	3773759	promoter_fragment
chr1	3773759	3783530	eo_PIF
chr1	3783530	3783879	eo_non-PIF
chr1	3783879	3787566	eo_PIF
chr1	3787566	3789378	nc_PIF
chr1	3789378	3804275	promoter_fragment
chr1	3804275	3805742	nc_PIF
chr1	3805742	3805822	nc_non-PIF
chr1	3805822	3818894	eo_PIF
chr1	3818894	3823840	eo_PIF
chr1	3823840	3829313	eo_PIF
chr1	3829313	3831373	eo_PIF
chr1	3831373	3831473	nc_non-PIF
chr1	3831473	3833348	nc_PIF
chr1	3833348	3839419	promoter_fragment
chr1	3839419	3841825	eo_PIF
chr1	3841825	3848656	eo_PIF
chr1	3848656	3849883	eo_PIF
chr1	3849883	3851876	eo_PIF
chr1	3851876	3881384	promoter_fragment
chr1	3881384	3886784	eo_PIF
chr1	3886784	3890965	eo_PIF
chr1	3890965	3898971	eo_PIF
chr1	3898971	3903119	promoter_fragment
chr1	3903119	3905103	nc_PIF
chr1	3905103	3916256	nc_PIF
chr1	3916256	3921901	nc_PIF
chr1	3921901	3934387	nc_PIF
chr1	3934387	3935564	nc_non-PIF
chr1	3935564	3938548	nc_PIF
chr1	3938548	3939140	nc_non-PIF
chr1	3939140	3942923	nc_PIF
chr1	3942923	3946569	nc_PIF
chr1	3946569	3951567	nc_PIF
chr1	3951567	3957908	nc_PIF
chr1	3957908	3964046	nc_PIF
chr1	3964046	3965456	nc_PIF
chr1	3965456	3972433	nc_PIF
chr1	3972433	3989320	nc_PIF
chr1	3989320	3996332	nc_non-PIF
chr1	3996332	3998236	nc_PIF
chr1	3998236	4001243	nc_PIF
chr1	4001243	4009897	nc_non-PIF
chr1	4009897	4011136	nc_non-PIF
chr1	4011136	4018170	nc_PIF
chr1	4018170	4027254	nc_PIF
chr1	4027254	4035865	nc_non-PIF
chr1	4035865	4039135	nc_non-PIF
chr1	4039135	4040437	nc_non-PIF
chr1	4040437	4040732	nc_non-PIF
chr1	4040732	4041299	nc_non-PIF
chr1	4041299	4053014	nc_PIF
chr1	4053014	4058452	nc_PIF
chr1	4058452	4068083	nc_PIF
chr1	4068083	4081301	nc_PIF
chr1	4081301	4082906	nc_PIF
chr1	4082906	4083384	nc_PIF
chr1	4083384	4084431	nc_non-PIF
chr1	4084431	4092833	nc_PIF
chr1	4092833	4095539	nc_PIF
chr1	4095539	4097475	nc_PIF
chr1	4097475	4098767	nc_non-PIF
chr1	4098767	4100832	nc_non-PIF
chr1	4100832	4102677	nc_PIF
chr1	4102677	4106825	nc_non-PIF
chr1	4106825	4111626	nc_PIF
chr1	4111626	4112968	nc_PIF
chr1	4112968	4113615	nc_non-PIF
chr1	4113615	4115014	nc_PIF
chr1	4115014	4122500	nc_non-PIF
chr1	4122500	4125066	nc_PIF
chr1	4125066	4125122	nc_non-PIF
chr1	4125122	4126053	nc_non-PIF
chr1	4126053	4127243	nc_non-PIF
chr1	4127243	4127762	nc_PIF
chr1	4127762	4131253	nc_non-PIF
chr1	4131253	4145927	nc_PIF
chr1	4145927	4146163	nc_non-PIF
chr1	4146163	4146513	nc_PIF
chr1	4146513	4164783	nc_PIF
chr1	4164783	4170352	nc_PIF
chr1	4170352	4170971	nc_non-PIF
chr1	4170971	4171935	nc_PIF
chr1	4171935	4177498	nc_non-PIF
chr1	4177498	4179841	nc_non-PIF
chr1	4179841	4179949	nc_non-PIF
chr1	4179949	4193222	nc_PIF
chr1	4193222	4195526	nc_PIF
chr1	4195526	4199389	nc_non-PIF
chr1	4199389	4207912	nc_non-PIF
chr1	4207912	4208022	nc_non-PIF
chr1	4208022	4210764	nc_non-PIF
chr1	4210764	4211095	nc_non-PIF
chr1	4211095	4212249	nc_non-PIF
chr1	4212249	4217246	nc_PIF
chr1	4217246	4221464	nc_PIF
chr1	4221464	4221541	nc_non-PIF
chr1	4221541	4228352	nc_PIF
chr1	4228352	4233621	nc_PIF
chr1	4233621	4234125	nc_non-PIF
chr1	4234125	4234136	nc_non-PIF
chr1	4234136	4234225	nc_non-PIF
chr1	4234225	4235930	nc_non-PIF
chr1	4235930	4238097	nc_non-PIF
chr1	4238097	4238887	nc_non-PIF
chr1	4238887	4246754	nc_non-PIF
chr1	4246754	4249137	nc_non-PIF
chr1	4249137	4250560	nc_PIF
chr1	4250560	4256326	nc_PIF
chr1	4256326	4263537	nc_PIF
chr1	4263537	4265273	nc_PIF
chr1	4265273	4269440	nc_non-PIF
chr1	4269440	4269608	nc_non-PIF
chr1	4269608	4272004	nc_non-PIF
chr1	4272004	4279291	nc_PIF
chr1	4279291	4290325	nc_non-PIF
chr1	4290325	4291816	nc_non-PIF
chr1	4291816	4293558	nc_non-PIF
chr1	4293558	4293719	nc_non-PIF
chr1	4293719	4304152	nc_PIF
chr1	4304152	4312092	nc_non-PIF
chr1	4312092	4312703	nc_PIF
chr1	4312703	4325121	nc_non-PIF
chr1	4325121	4367456	nc_PIF
chr1	4367456	4387520	nc_PIF
chr1	4387520	4398341	nc_PIF
chr1	4398341	4400665	nc_PIF
chr1	4400665	4410698	nc_non-PIF
chr1	4410698	4411829	nc_non-PIF
chr1	4411829	4417551	nc_non-PIF
chr1	4417551	4418341	nc_non-PIF
chr1	4418341	4423796	nc_PIF
chr1	4423796	4425898	nc_non-PIF
chr1	4425898	4426190	nc_non-PIF
chr1	4426190	4426552	nc_non-PIF
chr1	4426552	4428758	nc_PIF
chr1	4428758	4431160	nc_non-PIF
chr1	4431160	4434241	nc_non-PIF
chr1	4434241	4438059	nc_PIF
chr1	4438059	4438855	nc_non-PIF
chr1	4438855	4444094	nc_PIF
chr1	4444094	4448263	nc_PIF
chr1	4448263	4466682	nc_PIF
chr1	4466682	4471794	nc_PIF
chr1	4471794	4476154	nc_non-PIF
chr1	4476154	4478169	nc_PIF
chr1	4478169	4484533	nc_non-PIF
chr1	4484533	4488848	nc_non-PIF
chr1	4488848	4489141	nc_PIF
chr1	4489141	4491624	nc_non-PIF
chr1	4491624	4497134	nc_non-PIF
chr1	4497134	4498893	nc_PIF
chr1	4498893	4511025	nc_PIF
chr1	4511025	4517382	nc_non-PIF
chr1	4517382	4521943	nc_non-PIF
chr1	4521943	4524060	nc_non-PIF
chr1	4524060	4525548	nc_non-PIF
chr1	4525548	4526155	nc_non-PIF
chr1	4526155	4527395	nc_non-PIF
chr1	4527395	4530481	nc_PIF
chr1	4530481	4533907	nc_PIF
chr1	4533907	4542137	nc_non-PIF
chr1	4542137	4545154	nc_PIF
chr1	4545154	4547619	nc_PIF
chr1	4547619	4558494	nc_PIF
chr1	4558494	4560544	nc_PIF
chr1	4560544	4561587	nc_non-PIF
chr1	4561587	4563699	nc_non-PIF
chr1	4563699	4570672	nc_PIF
chr1	4570672	4571270	nc_non-PIF
chr1	4571270	4574551	nc_PIF
chr1	4574551	4582207	nc_PIF
chr1	4582207	4587634	nc_PIF
chr1	4587634	4587885	nc_non-PIF
chr1	4587885	4590024	nc_PIF
chr1	4590024	4591399	nc_non-PIF
chr1	4591399	4592458	nc_non-PIF
chr1	4592458	4592514	nc_non-PIF
chr1	4592514	4592763	nc_non-PIF
chr1	4592763	4609301	nc_PIF
chr1	4609301	4612562	nc_PIF
chr1	4612562	4614288	nc_PIF
chr1	4614288	4619847	nc_PIF
chr1	4619847	4619879	nc_non-PIF
chr1	4619879	4621902	nc_PIF
chr1	4621902	4622646	nc_non-PIF
chr1	4622646	4625114	nc_PIF
chr1	4625114	4630921	nc_PIF
chr1	4630921	4636972	nc_non-PIF
chr1	4636972	4637282	nc_non-PIF
chr1	4637282	4643876	nc_non-PIF
chr1	4643876	4646782	nc_PIF
chr1	4646782	4657606	promoter_fragment
chr1	4657606	4661054	nc_PIF
chr1	4661054	4674227	nc_PIF
chr1	4674227	4676413	nc_non-PIF
chr1	4676413	4680026	nc_PIF
chr1	4680026	4681896	nc_PIF
chr1	4681896	4693945	nc_PIF
chr1	4693945	4702811	nc_PIF
chr1	4702811	4706048	nc_PIF
chr1	4706048	4711348	eo_non-PIF
chr1	4711348	4715066	eo_PIF
chr1	4715066	4718376	nc_non-PIF
chr1	4718376	4719949	nc_non-PIF
chr1	4719949	4721845	nc_non-PIF
chr1	4721845	4727892	nc_PIF
chr1	4727892	4730242	nc_PIF
chr1	4730242	4731635	nc_non-PIF
chr1	4731635	4740893	nc_PIF
chr1	4740893	4747694	nc_PIF
chr1	4747694	4754523	nc_non-PIF
chr1	4754523	4755499	nc_PIF
chr1	4755499	4756791	nc_PIF
chr1	4756791	4765958	nc_PIF
chr1	4765958	4768408	nc_PIF
chr1	4768408	4773135	eo_PIF
chr1	4773135	4784728	eo_PIF
chr1	4784728	4785911	eo_non-PIF
chr1	4785911	4789118	eo_non-PIF
chr1	4789118	4791283	eo_PIF
chr1	4791283	4801271	eo_PIF
chr1	4801271	4810884	nc_PIF
chr1	4810884	4818731	nc_PIF
chr1	4818731	4819592	nc_non-PIF
chr1	4819592	4824205	nc_PIF
chr1	4824205	4827583	nc_PIF
chr1	4827583	4836486	nc_non-PIF
chr1	4836486	4836738	nc_non-PIF
chr1	4836738	4836973	nc_non-PIF
chr1	4836973	4839842	nc_non-PIF
chr1	4839842	4846658	nc_non-PIF
chr1	4846658	4851039	nc_PIF
chr1	4851039	4853198	nc_non-PIF
chr1	4853198	4860786	nc_non-PIF
chr1	4860786	4863131	nc_non-PIF
chr1	4863131	4865342	nc_non-PIF
chr1	4865342	4865886	nc_non-PIF
chr1	4865886	4866448	nc_non-PIF
chr1	4866448	4866744	nc_non-PIF
chr1	4866744	4869052	nc_non-PIF
chr1	4869052	4873008	nc_non-PIF
chr1	4873008	4876675	nc_PIF
chr1	4876675	4880311	nc_PIF
chr1	4880311	4880603	nc_non-PIF
chr1	4880603	4891265	nc_PIF
chr1	4891265	4896970	nc_non-PIF
chr1	4896970	4900083	nc_non-PIF
chr1	4900083	4900406	nc_non-PIF
chr1	4900406	4903921	nc_non-PIF
chr1	4903921	4904748	nc_non-PIF
chr1	4904748	4908019	nc_PIF
chr1	4908019	4908103	nc_non-PIF
chr1	4908103	4909494	nc_PIF
chr1	4909494	4916631	nc_PIF
chr1	4916631	4919154	nc_non-PIF
chr1	4919154	4924021	nc_PIF
chr1	4924021	4928890	nc_non-PIF
chr1	4928890	4928947	nc_non-PIF
chr1	4928947	4931286	nc_non-PIF
chr1	4931286	4932193	nc_non-PIF
chr1	4932193	4932376	nc_non-PIF
chr1	4932376	4933303	nc_non-PIF
chr1	4933303	4937631	nc_PIF
chr1	4937631	4942640	nc_PIF
chr1	4942640	4949193	nc_PIF
chr1	4949193	4949864	nc_PIF
chr1	4949864	4952505	nc_PIF
chr1	4952505	4955531	nc_non-PIF
chr1	4955531	4962280	nc_non-PIF
chr1	4962280	4970875	nc_PIF
chr1	4970875	4974350	nc_non-PIF
chr1	4974350	4974371	nc_non-PIF
chr1	4974371	4978558	nc_PIF
chr1	4978558	4979308	nc_non-PIF
chr1	4979308	4981668	nc_PIF
chr1	4981668	4984177	nc_PIF
chr1	4984177	4984223	nc_non-PIF
chr1	4984223	4986846	nc_non-PIF
chr1	4986846	4987607	nc_non-PIF
chr1	4987607	4989598	nc_non-PIF
chr1	4989598	4991064	nc_non-PIF
chr1	4991064	4998099	nc_non-PIF
chr1	4998099	5000900	nc_non-PIF
chr1	5000900	5002741	nc_non-PIF
chr1	5002741	5006760	nc_non-PIF
chr1	5006760	5011197	nc_non-PIF
chr1	5011197	5012761	nc_non-PIF
chr1	5012761	5015186	nc_PIF
chr1	5015186	5023239	nc_non-PIF
chr1	5023239	5024219	nc_non-PIF
chr1	5024219	5025551	nc_non-PIF
chr1	5025551	5028059	nc_PIF
chr1	5028059	5028403	nc_non-PIF
chr1	5028403	5028894	nc_non-PIF
chr1	5028894	5029541	nc_non-PIF
chr1	5029541	5030095	nc_non-PIF
chr1	5030095	5031325	nc_PIF
chr1	5031325	5032713	nc_non-PIF
chr1	5032713	5033390	nc_non-PIF
chr1	5033390	5035824	nc_non-PIF
chr1	5035824	5037866	nc_PIF
chr1	5037866	5041007	nc_non-PIF
chr1	5041007	5043760	nc_non-PIF
chr1	5043760	5043875	nc_non-PIF
chr1	5043875	5045184	nc_non-PIF
chr1	5045184	5046110	nc_non-PIF
chr1	5046110	5048216	nc_non-PIF
chr1	5048216	5053042	nc_non-PIF
chr1	5053042	5054161	nc_PIF
chr1	5054161	5062578	nc_PIF
chr1	5062578	5063840	nc_non-PIF
chr1	5063840	5065157	nc_non-PIF
chr1	5065157	5066359	nc_non-PIF
chr1	5066359	5071833	nc_non-PIF
chr1	5071833	5076852	nc_non-PIF
chr1	5076852	5078379	nc_non-PIF
chr1	5078379	5078837	nc_non-PIF
chr1	5078837	5080249	nc_non-PIF
chr1	5080249	5091715	nc_PIF
chr1	5091715	5092273	nc_non-PIF
chr1	5092273	5092321	nc_non-PIF
chr1	5092321	5094541	nc_non-PIF
chr1	5094541	5094570	nc_non-PIF
chr1	5094570	5095562	nc_non-PIF
chr1	5095562	5100314	nc_PIF
chr1	5100314	5102935	nc_non-PIF
chr1	5102935	5121442	nc_PIF
chr1	5121442	5124081	nc_non-PIF
chr1	5124081	5125607	nc_non-PIF
chr1	5125607	5128429	nc_PIF
chr1	5128429	5136099	nc_PIF
chr1	5136099	5146047	nc_non-PIF
chr1	5146047	5147292	nc_PIF
chr1	5147292	5147533	nc_non-PIF
chr1	5147533	5152172	nc_PIF
chr1	5152172	5152354	nc_non-PIF
chr1	5152354	5153736	nc_non-PIF
chr1	5153736	5156213	nc_non-PIF
chr1	5156213	5160450	nc_non-PIF
chr1	5160450	5166672	nc_PIF
chr1	5166672	5168040	nc_PIF
chr1	5168040	5169164	nc_non-PIF
chr1	5169164	5172299	nc_non-PIF
chr1	5172299	5173460	nc_non-PIF
chr1	5173460	5176842	nc_non-PIF
chr1	5176842	5177898	nc_PIF
chr1	5177898	5179011	nc_non-PIF
chr1	5179011	5181567	nc_non-PIF
chr1	5181567	5184028	nc_non-PIF
chr1	5184028	5184063	nc_non-PIF
chr1	5184063	5191561	nc_non-PIF
chr1	5191561	5191670	nc_non-PIF
chr1	5191670	5192335	nc_non-PIF
chr1	5192335	5194039	nc_non-PIF
chr1	5194039	5194633	nc_non-PIF
chr1	5194633	5197034	nc_PIF
chr1	5197034	5197706	nc_non-PIF
chr1	5197706	5198627	nc_non-PIF
chr1	5198627	5205419	nc_non-PIF
chr1	5205419	5206743	nc_non-PIF
chr1	5206743	5210349	nc_non-PIF
chr1	5210349	5211871	nc_PIF
chr1	5211871	5213605	nc_non-PIF
chr1	5213605	5220041	nc_PIF
chr1	5220041	5232657	nc_PIF
chr1	5232657	5236179	nc_PIF
chr1	5236179	5250380	nc_non-PIF
chr1	5250380	5265931	nc_non-PIF
chr1	5265931	5266302	nc_non-PIF
chr1	5266302	5266712	nc_non-PIF
chr1	5266712	5266720	nc_non-PIF
chr1	5266720	5270334	nc_PIF
chr1	5270334	5273923	nc_non-PIF
chr1	5273923	5278661	nc_PIF
chr1	5278661	5280271	nc_non-PIF
chr1	5280271	5280554	nc_non-PIF
chr1	5280554	5282446	nc_non-PIF
chr1	5282446	5284036	nc_non-PIF
chr1	5284036	5284553	nc_non-PIF
chr1	5284553	5289223	nc_non-PIF
chr1	5289223	5293575	nc_PIF
chr1	5293575	5294559	nc_non-PIF
chr1	5294559	5300198	nc_PIF
chr1	5300198	5301173	nc_non-PIF
chr1	5301173	5304915	nc_non-PIF
chr1	5304915	5308408	nc_PIF
chr1	5308408	5311820	nc_non-PIF
chr1	5311820	5318681	nc_non-PIF
chr1	5318681	5326247	nc_PIF
chr1	5326247	5330313	nc_PIF
chr1	5330313	5336283	nc_non-PIF
chr1	5336283	5336860	nc_non-PIF
chr1	5336860	5337503	nc_non-PIF
chr1	5337503	5338089	nc_non-PIF
chr1	5338089	5341704	nc_PIF
chr1	5341704	5358528	nc_non-PIF
chr1	5358528	5358940	nc_non-PIF
chr1	5358940	5360536	nc_non-PIF
chr1	5360536	5366461	nc_non-PIF
chr1	5366461	5371591	nc_PIF
chr1	5371591	5376654	nc_PIF
chr1	5376654	5380291	nc_non-PIF
chr1	5380291	5382238	nc_PIF
chr1	5382238	5385221	nc_non-PIF
chr1	5385221	5392440	nc_PIF
chr1	5392440	5395123	nc_non-PIF
chr1	5395123	5397293	nc_non-PIF
chr1	5397293	5400200	nc_PIF
chr1	5400200	5402574	nc_non-PIF
chr1	5402574	5407697	nc_PIF
chr1	5407697	5408663	nc_non-PIF
chr1	5408663	5424844	nc_PIF
chr1	5424844	5425382	nc_PIF
chr1	5425382	5427688	nc_PIF
chr1	5427688	5430175	nc_non-PIF
chr1	5430175	5435203	nc_PIF
chr1	5435203	5436009	nc_non-PIF
chr1	5436009	5436221	nc_non-PIF
chr1	5436221	5436944	nc_non-PIF
chr1	5436944	5437285	nc_PIF
chr1	5437285	5440773	nc_PIF
chr1	5440773	5444118	nc_PIF
chr1	5444118	5462943	nc_non-PIF
chr1	5462943	5464557	nc_PIF
chr1	5464557	5468198	nc_PIF
chr1	5468198	5481905	nc_PIF
chr1	5481905	5488520	nc_non-PIF
chr1	5488520	5490851	nc_PIF
chr1	5490851	5495931	nc_PIF
chr1	5495931	5496033	nc_non-PIF
chr1	5496033	5498582	nc_non-PIF
chr1	5498582	5504388	nc_PIF
chr1	5504388	5508353	nc_non-PIF
chr1	5508353	5508989	nc_PIF
chr1	5508989	5509363	nc_non-PIF
chr1	5509363	5510312	nc_PIF
chr1	5510312	5512333	nc_PIF
chr1	5512333	5523853	nc_PIF
chr1	5523853	5524815	nc_non-PIF
chr1	5524815	5525137	nc_non-PIF
chr1	5525137	5531665	nc_non-PIF
chr1	5531665	5533794	nc_PIF
chr1	5533794	5535202	nc_PIF
chr1	5535202	5535764	nc_PIF
chr1	5535764	5541973	nc_non-PIF
chr1	5541973	5550370	nc_PIF
chr1	5550370	5551164	nc_non-PIF
chr1	5551164	5556153	nc_non-PIF
chr1	5556153	5565965	nc_PIF
chr1	5565965	5567330	nc_non-PIF
chr1	5567330	5567577	nc_non-PIF
chr1	5567577	5568947	nc_PIF
chr1	5568947	5569841	nc_non-PIF
chr1	5569841	5570166	nc_non-PIF
chr1	5570166	5577170	nc_PIF
chr1	5577170	5577183	nc_non-PIF
chr1	5577183	5581681	nc_PIF
chr1	5581681	5582112	nc_PIF
chr1	5582112	5589739	nc_PIF
chr1	5589739	5597444	nc_PIF
chr1	5597444	5599810	nc_non-PIF
chr1	5599810	5602189	nc_non-PIF
chr1	5602189	5608359	nc_PIF
chr1	5608359	5610700	nc_non-PIF
chr1	5610700	5615134	nc_PIF
chr1	5615134	5622952	nc_PIF
chr1	5622952	5625734	nc_PIF
chr1	5625734	5626267	nc_PIF
chr1	5626267	5627659	nc_PIF
chr1	5627659	5635615	nc_PIF
chr1	5635615	5635927	nc_non-PIF
chr1	5635927	5639339	nc_PIF
chr1	5639339	5639973	nc_non-PIF
chr1	5639973	5645886	nc_non-PIF
chr1	5645886	5647286	nc_non-PIF
chr1	5647286	5657346	nc_PIF
chr1	5657346	5668655	nc_PIF
chr1	5668655	5674177	nc_PIF
chr1	5674177	5675461	nc_non-PIF
chr1	5675461	5677188	nc_non-PIF
chr1	5677188	5677654	nc_non-PIF
chr1	5677654	5678698	nc_PIF
chr1	5678698	5682349	nc_PIF
chr1	5682349	5683469	nc_PIF
chr1	5683469	5684371	nc_non-PIF
chr1	5684371	5685625	nc_PIF
chr1	5685625	5690851	nc_PIF
chr1	5690851	5702627	nc_non-PIF
chr1	5702627	5716218	nc_PIF
chr1	5716218	5718152	nc_PIF
chr1	5718152	5721225	nc_non-PIF
chr1	5721225	5728625	nc_PIF
chr1	5728625	5731047	nc_non-PIF
chr1	5731047	5734117	nc_PIF
chr1	5734117	5740777	nc_PIF
chr1	5740777	5742557	nc_PIF
chr1	5742557	5747424	nc_PIF
chr1	5747424	5761898	nc_PIF
chr1	5761898	5769647	nc_non-PIF
chr1	5769647	5771713	nc_non-PIF
chr1	5771713	5771847	nc_non-PIF
chr1	5771847	5775430	nc_non-PIF
chr1	5775430	5779078	nc_PIF
chr1	5779078	5781632	nc_PIF
chr1	5781632	5783307	nc_PIF
chr1	5783307	5786562	nc_PIF
chr1	5786562	5791921	nc_non-PIF
chr1	5791921	5797376	nc_PIF
chr1	5797376	5801447	nc_PIF
chr1	5801447	5817713	nc_non-PIF
chr1	5817713	5819149	nc_PIF
chr1	5819149	5827315	nc_PIF
chr1	5827315	5830029	nc_PIF
chr1	5830029	5831099	nc_PIF
chr1	5831099	5839457	nc_PIF
chr1	5839457	5839812	nc_PIF
chr1	5839812	5841149	nc_PIF
chr1	5841149	5841945	nc_PIF
chr1	5841945	5846957	nc_PIF
chr1	5846957	5849081	nc_PIF
chr1	5849081	5854060	nc_non-PIF
chr1	5854060	5869551	eo_PIF
chr1	5869551	5872686	nc_PIF
chr1	5872686	5876149	eo_non-PIF
chr1	5876149	5876812	eo_non-PIF
chr1	5876812	5889408	eo_PIF
chr1	5889408	5898471	eo_PIF
chr1	5898471	5906193	eo_PIF
chr1	5906193	5906380	nc_non-PIF
chr1	5906380	5906393	nc_non-PIF
chr1	5906393	5907257	eo_PIF
chr1	5907257	5923773	eo_PIF
chr1	5923773	5927443	nc_PIF
chr1	5927443	5939839	eo_PIF
chr1	5939839	5940543	nc_PIF
chr1	5940543	5946401	nc_PIF
chr1	5946401	5947534	eo_PIF
chr1	5947534	5951783	eo_PIF
chr1	5951783	5954080	eo_PIF
chr1	5954080	5967902	eo_PIF
chr1	5967902	5976716	eo_PIF
chr1	5976716	5978802	eo_PIF
chr1	5978802	5981100	nc_PIF
chr1	5981100	5981589	nc_PIF
chr1	5981589	5982905	nc_PIF
chr1	5982905	5983547	nc_PIF
chr1	5983547	5983846	nc_PIF
chr1	5983846	5989587	promoter_fragment
chr1	5989587	5989609	promoter_fragment
chr1	5989609	5993463	promoter_fragment
chr1	5993463	5998299	promoter_fragment
chr1	5998299	6002123	nc_PIF
chr1	6002123	6010236	eo_PIF
chr1	6010236	6042164	promoter_fragment
chr1	6042164	6043485	nc_PIF
chr1	6043485	6056841	promoter_fragment
chr1	6056841	6057621	nc_PIF
chr1	6057621	6062997	nc_PIF
chr1	6062997	6067657	eo_PIF
chr1	6067657	6070580	nc_PIF
chr1	6070580	6074604	eo_PIF
chr1	6074604	6076205	eo_PIF
chr1	6076205	6081842	nc_PIF
chr1	6081842	6090266	eo_PIF
chr1	6090266	6090395	eo_non-PIF
chr1	6090395	6090862	eo_PIF
chr1	6090862	6112627	eo_PIF
chr1	6112627	6114653	eo_PIF
chr1	6114653	6116166	nc_PIF
chr1	6116166	6129290	eo_PIF
chr1	6129290	6130029	nc_PIF
chr1	6130029	6131055	eo_PIF
chr1	6131055	6131089	nc_non-PIF
chr1	6131089	6131909	eo_PIF
chr1	6131909	6148712	promoter_fragment
chr1	6148712	6157828	eo_PIF
chr1	6157828	6158940	nc_PIF
chr1	6158940	6160756	eo_PIF
chr1	6160756	6184976	promoter_fragment
chr1	6184976	6190266	eo_PIF
chr1	6190266	6194483	eo_PIF
chr1	6194483	6196863	nc_PIF
chr1	6196863	6197748	eo_PIF
chr1	6197748	6197952	eo_non-PIF
chr1	6197952	6198474	eo_PIF
chr1	6198474	6214267	promoter_fragment
chr1	6214267	6215827	nc_PIF
chr1	6215827	6223916	eo_PIF
chr1	6223916	6226199	eo_PIF
chr1	6226199	6237106	promoter_fragment
chr1	6237106	6248813	promoter_fragment
chr1	6248813	6249073	eo_PIF
chr1	6249073	6263153	promoter_fragment
chr1	6263153	6264418	eo_PIF
chr1	6264418	6274153	eo_PIF
chr1	6274153	6281923	eo_PIF
chr1	6281923	6282132	nc_PIF
chr1	6282132	6287216	eo_PIF
chr1	6287216	6294003	nc_PIF
chr1	6294003	6295631	promoter_fragment
chr1	6295631	6309801	promoter_fragment
chr1	6309801	6313480	nc_PIF
chr1	6313480	6315791	nc_PIF
chr1	6315791	6317263	nc_PIF
chr1	6317263	6321274	eo_PIF
chr1	6321274	6331374	eo_PIF
chr1	6331374	6334598	eo_PIF
chr1	6334598	6354279	eo_PIF
chr1	6354279	6360630	promoter_fragment
chr1	6360630	6367649	promoter_fragment
chr1	6367649	6368109	nc_PIF
chr1	6368109	6380799	nc_PIF
chr1	6380799	6406866	promoter_fragment
chr1	6406866	6413189	eo_PIF
chr1	6413189	6418086	eo_PIF
chr1	6418086	6422060	promoter_fragment
chr1	6422060	6431140	promoter_fragment
chr1	6431140	6431896	nc_PIF
chr1	6431896	6449933	promoter_fragment
chr1	6449933	6451925	promoter_fragment
chr1	6451925	6457162	eo_PIF
chr1	6457162	6471221	promoter_fragment
chr1	6471221	6483791	promoter_fragment
chr1	6483791	6491284	promoter_fragment
chr1	6491284	6493573	promoter_fragment
chr1	6493573	6521641	promoter_fragment
chr1	6521641	6525808	promoter_fragment
chr1	6525808	6533609	eo_PIF
chr1	6533609	6536459	nc_PIF
chr1	6536459	6537303	nc_PIF
chr1	6537303	6537396	nc_PIF
chr1	6537396	6554801	promoter_fragment
chr1	6554801	6574224	promoter_fragment
chr1	6574224	6575235	eo_PIF
chr1	6575235	6587530	promoter_fragment
chr1	6587530	6589611	eo_PIF
chr1	6589611	6592405	eo_PIF
chr1	6592405	6605549	promoter_fragment
chr1	6605549	6609449	promoter_fragment
chr1	6609449	6615832	promoter_fragment
chr1	6615832	6622058	promoter_fragment
chr1	6622058	6623523	promoter_fragment
chr1	6623523	6628343	promoter_fragment
chr1	6628343	6629150	eo_PIF
chr1	6629150	6633303	eo_PIF
chr1	6633303	6648074	eo_PIF
chr1	6648074	6652694	eo_PIF
chr1	6652694	6653166	eo_PIF
chr1	6653166	6656141	eo_PIF
chr1	6656141	6662870	nc_PIF
chr1	6662870	6666183	nc_PIF
chr1	6666183	6670228	eo_PIF
chr1	6670228	6670637	eo_PIF
chr1	6670637	6672367	eo_PIF
chr1	6672367	6673428	nc_PIF
chr1	6673428	6675272	nc_PIF
chr1	6675272	6675978	nc_PIF
chr1	6675978	6677853	nc_PIF
chr1	6677853	6679185	eo_PIF
chr1	6679185	6683322	eo_PIF
chr1	6683322	6686358	nc_PIF
chr1	6686358	6703327	promoter_fragment
chr1	6703327	6704768	promoter_fragment
chr1	6704768	6704840	nc_PIF
chr1	6704840	6716394	nc_PIF
chr1	6716394	6717011	nc_PIF
chr1	6717011	6717607	nc_PIF
chr1	6717607	6718786	nc_PIF
chr1	6718786	6721809	nc_PIF
chr1	6721809	6723005	nc_PIF
chr1	6723005	6727806	nc_PIF
chr1	6727806	6729795	nc_PIF
chr1	6729795	6737043	nc_PIF
chr1	6737043	6747355	nc_PIF
chr1	6747355	6748165	nc_PIF
chr1	6748165	6757236	nc_PIF
chr1	6757236	6761265	nc_PIF
chr1	6761265	6764749	nc_PIF
chr1	6764749	6766405	nc_PIF
chr1	6766405	6770565	nc_PIF
chr1	6770565	6778704	nc_PIF
chr1	6778704	6780442	nc_PIF
chr1	6780442	6780774	nc_PIF
chr1	6780774	6780828	nc_PIF
chr1	6780828	6785205	promoter_fragment
chr1	6785205	6800973	promoter_fragment
chr1	6800973	6801703	nc_PIF
chr1	6801703	6802713	nc_PIF
chr1	6802713	6804997	nc_PIF
chr1	6804997	6811698	eo_PIF
chr1	6811698	6816630	nc_PIF
chr1	6816630	6819682	nc_PIF
chr1	6819682	6820264	eo_PIF
chr1	6820264	6824242	promoter_fragment
chr1	6824242	6836422	promoter_fragment
chr1	6836422	6836680	nc_PIF
chr1	6836680	6838250	nc_PIF
chr1	6838250	6840285	nc_PIF
chr1	6840285	6843088	nc_PIF
chr1	6843088	6862881	eo_PIF
chr1	6862881	6867241	nc_PIF
chr1	6867241	6870833	nc_PIF
chr1	6870833	6872393	eo_PIF
chr1	6872393	6877279	eo_PIF
chr1	6877279	6878316	nc_PIF
chr1	6878316	6880707	nc_PIF
chr1	6880707	6884568	nc_PIF
chr1	6884568	6884964	nc_non-PIF
chr1	6884964	6888309	eo_PIF
chr1	6888309	6891711	nc_PIF
chr1	6891711	6899358	nc_PIF
chr1	6899358	6900115	nc_PIF
chr1	6900115	6905569	nc_PIF
chr1	6905569	6906125	nc_PIF
chr1	6906125	6912883	eo_PIF
chr1	6912883	6915041	nc_PIF
chr1	6915041	6915144	nc_non-PIF
chr1	6915144	6916627	nc_PIF
chr1	6916627	6921205	nc_PIF
chr1	6921205	6925228	nc_PIF
chr1	6925228	6928859	nc_PIF
chr1	6928859	6930179	nc_PIF
chr1	6930179	6931880	nc_PIF
chr1	6931880	6936661	nc_PIF
chr1	6936661	6938711	nc_PIF
chr1	6938711	6942010	nc_PIF
chr1	6942010	6954117	nc_PIF
chr1	6954117	6955557	nc_PIF
chr1	6955557	6977328	nc_PIF
chr1	6977328	6977646	nc_non-PIF
chr1	6977646	6983586	nc_PIF
chr1	6983586	6995705	nc_PIF
chr1	6995705	6997115	nc_PIF
chr1	6997115	7005605	nc_PIF
chr1	7005605	7006782	nc_PIF
chr1	7006782	7010196	nc_PIF
chr1	7010196	7011400	nc_PIF
chr1	7011400	7018821	nc_PIF
chr1	7018821	7036004	nc_PIF
chr1	7036004	7036263	nc_PIF
chr1	7036263	7039307	nc_PIF
chr1	7039307	7041945	nc_PIF
chr1	7041945	7042543	nc_non-PIF
chr1	7042543	7045253	nc_PIF
chr1	7045253	7047914	nc_PIF
chr1	7047914	7056786	nc_PIF
chr1	7056786	7059645	nc_PIF
chr1	7059645	7076015	nc_PIF
chr1	7076015	7077272	nc_PIF
chr1	7077272	7081313	nc_PIF
chr1	7081313	7084043	nc_PIF
chr1	7084043	7087378	nc_PIF
chr1	7087378	7092695	eo_PIF
chr1	7092695	7094174	nc_PIF
chr1	7094174	7097714	nc_PIF
chr1	7097714	7104561	nc_non-PIF
chr1	7104561	7114571	nc_PIF
chr1	7114571	7122796	nc_PIF
chr1	7122796	7127662	nc_PIF
chr1	7127662	7135659	nc_PIF
chr1	7135659	7137637	nc_PIF
chr1	7137637	7140733	nc_PIF
chr1	7140733	7157576	nc_PIF
chr1	7157576	7161935	nc_PIF
chr1	7161935	7164999	nc_PIF
chr1	7164999	7169828	nc_PIF
chr1	7169828	7169889	nc_non-PIF
chr1	7169889	7180432	nc_PIF
chr1	7180432	7180439	nc_non-PIF
chr1	7180439	7189036	nc_PIF
chr1	7189036	7191798	nc_PIF
chr1	7191798	7192880	nc_PIF
chr1	7192880	7193661	nc_PIF
chr1	7193661	7200251	nc_PIF
chr1	7200251	7210725	nc_PIF
chr1	7210725	7211298	nc_non-PIF
chr1	7211298	7213472	nc_PIF
chr1	7213472	7219135	nc_PIF
chr1	7219135	7221733	nc_PIF
chr1	7221733	7223487	nc_PIF
chr1	7223487	7231188	nc_PIF
chr1	7231188	7233083	nc_PIF
chr1	7233083	7234214	nc_PIF
chr1	7234214	7238240	nc_PIF
chr1	7238240	7244877	nc_PIF
chr1	7244877	7246462	nc_PIF
chr1	7246462	7253393	eo_PIF
chr1	7253393	7258169	nc_PIF
chr1	7258169	7267875	nc_PIF
chr1	7267875	7279204	nc_PIF
chr1	7279204	7293957	nc_PIF
chr1	7293957	7296135	nc_non-PIF
chr1	7296135	7299935	nc_PIF
chr1	7299935	7302202	nc_PIF
chr1	7302202	7303266	nc_PIF
chr1	7303266	7303927	nc_PIF
chr1	7303927	7304594	nc_PIF
chr1	7304594	7307479	nc_PIF
chr1	7307479	7308914	nc_PIF
chr1	7308914	7309812	nc_PIF
chr1	7309812	7313380	nc_PIF
chr1	7313380	7316011	nc_PIF
chr1	7316011	7325630	nc_PIF
chr1	7325630	7326184	nc_PIF
chr1	7326184	7327815	nc_non-PIF
chr1	7327815	7329418	nc_PIF
chr1	7329418	7333281	nc_PIF
chr1	7333281	7345335	nc_non-PIF
chr1	7345335	7345561	nc_non-PIF
chr1	7345561	7350947	nc_PIF
chr1	7350947	7372075	nc_PIF
chr1	7372075	7375821	nc_PIF
chr1	7375821	7394680	nc_PIF
chr1	7394680	7396301	nc_non-PIF
chr1	7396301	7396338	nc_non-PIF
chr1	7396338	7398768	nc_PIF
chr1	7398768	7400147	nc_PIF
chr1	7400147	7405340	nc_PIF
chr1	7405340	7405678	nc_non-PIF
chr1	7405678	7409415	nc_PIF
chr1	7409415	7410747	nc_PIF
chr1	7410747	7414126	nc_non-PIF
chr1	7414126	7416018	nc_non-PIF
chr1	7416018	7426573	nc_PIF
chr1	7426573	7431296	nc_PIF
chr1	7431296	7440872	nc_PIF
chr1	7440872	7443197	nc_PIF
chr1	7443197	7453109	nc_PIF
chr1	7453109	7461482	nc_PIF
chr1	7461482	7464684	nc_PIF
chr1	7464684	7466544	nc_PIF
chr1	7466544	7466801	nc_non-PIF
chr1	7466801	7471120	eo_PIF
chr1	7471120	7477216	nc_PIF
chr1	7477216	7478524	nc_PIF
chr1	7478524	7487355	nc_PIF
chr1	7487355	7491133	nc_PIF
chr1	7491133	7502975	nc_PIF
chr1	7502975	7504556	nc_PIF
chr1	7504556	7509906	nc_PIF
chr1	7509906	7518028	nc_PIF
chr1	7518028	7528130	nc_PIF
chr1	7528130	7529930	nc_PIF
chr1	7529930	7537646	nc_PIF
chr1	7537646	7538072	nc_non-PIF
chr1	7538072	7543945	nc_PIF
chr1	7543945	7546907	nc_PIF
chr1	7546907	7547592	nc_PIF
chr1	7547592	7551604	nc_PIF
chr1	7551604	7555296	nc_PIF
chr1	7555296	7555564	nc_PIF
chr1	7555564	7562417	nc_PIF
chr1	7562417	7564588	nc_PIF
chr1	7564588	7572800	nc_PIF
chr1	7572800	7585430	nc_PIF
chr1	7585430	7592683	nc_PIF
chr1	7592683	7595933	nc_PIF
chr1	7595933	7600310	nc_PIF
chr1	7600310	7603941	nc_non-PIF
chr1	7603941	7611613	nc_PIF
chr1	7611613	7645003	eo_PIF
chr1	7645003	7658307	nc_PIF
chr1	7658307	7659682	nc_PIF
chr1	7659682	7675811	promoter_fragment
chr1	7675811	7676178	nc_PIF
chr1	7676178	7676573	nc_PIF
chr1	7676573	7677156	nc_non-PIF
chr1	7677156	7684143	eo_PIF
chr1	7684143	7685590	nc_PIF
chr1	7685590	7692209	nc_PIF
chr1	7692209	7700635	nc_PIF
chr1	7700635	7700695	nc_non-PIF
chr1	7700695	7701211	nc_PIF
chr1	7701211	7709163	eo_PIF
chr1	7709163	7709891	nc_PIF
chr1	7709891	7711848	nc_PIF
chr1	7711848	7714261	nc_PIF
chr1	7714261	7715882	nc_PIF
chr1	7715882	7725084	nc_PIF
chr1	7725084	7729546	eo_PIF
chr1	7729546	7739410	eo_PIF
chr1	7739410	7747061	eo_PIF
chr1	7747061	7747268	nc_PIF
chr1	7747268	7749281	eo_PIF
chr1	7749281	7757239	eo_PIF
chr1	7757239	7757473	nc_PIF
chr1	7757473	7764448	eo_PIF
chr1	7764448	7766240	nc_PIF
chr1	7766240	7768501	eo_PIF
chr1	7768501	7773212	promoter_fragment
chr1	7773212	7778314	eo_PIF
chr1	7778314	7779720	eo_PIF
chr1	7779720	7780309	eo_PIF
chr1	7780309	7788406	promoter_fragment
chr1	7788406	7791041	eo_PIF
chr1	7791041	7799270	eo_PIF
chr1	7799270	7816145	eo_PIF
chr1	7816145	7819681	eo_PIF
chr1	7819681	7828352	promoter_fragment
chr1	7828352	7832746	eo_PIF
chr1	7832746	7837653	eo_PIF
chr1	7837653	7845420	eo_PIF
chr1	7845420	7849806	eo_PIF
chr1	7849806	7858074	promoter_fragment
chr1	7858074	7869566	nc_PIF
chr1	7869566	7870628	nc_PIF
chr1	7870628	7872366	nc_PIF
chr1	7872366	7872418	nc_non-PIF
chr1	7872418	7872905	nc_non-PIF
chr1	7872905	7873058	nc_non-PIF
chr1	7873058	7892406	nc_PIF
chr1	7892406	7896699	nc_PIF
chr1	7896699	7897007	nc_non-PIF
chr1	7897007	7899879	nc_PIF
chr1	7899879	7900073	nc_PIF
chr1	7900073	7901174	nc_PIF
chr1	7901174	7902080	nc_PIF
chr1	7902080	7903747	nc_PIF
chr1	7903747	7908560	nc_PIF
chr1	7908560	7910060	nc_PIF
chr1	7910060	7915853	promoter_fragment
chr1	7915853	7916719	eo_PIF
chr1	7916719	7919187	eo_PIF
chr1	7919187	7924907	eo_PIF
chr1	7924907	7925869	nc_PIF
chr1	7925869	7932834	nc_PIF
chr1	7932834	7937607	eo_PIF
chr1	7937607	7938667	eo_PIF
chr1	7938667	7944096	promoter_fragment
chr1	7944096	7944751	nc_PIF
chr1	7944751	7948055	nc_PIF
chr1	7948055	7976031	promoter_fragment
chr1	7976031	7976354	nc_PIF
chr1	7976354	7992070	eo_PIF
chr1	7992070	8001018	nc_PIF
chr1	8001018	8006468	eo_PIF
chr1	8006468	8011891	eo_PIF
chr1	8011891	8012955	eo_PIF
chr1	8012955	8013997	promoter_fragment
chr1	8013997	8017586	promoter_fragment
chr1	8017586	8018262	promoter_fragment
chr1	8018262	8018878	nc_PIF
chr1	8018878	8019815	nc_PIF
chr1	8019815	8021037	nc_PIF
chr1	8021037	8034205	promoter_fragment
chr1	8034205	8037197	nc_PIF
chr1	8037197	8038492	nc_PIF
chr1	8038492	8038979	nc_PIF
chr1	8038979	8040737	nc_PIF
chr1	8040737	8042953	nc_PIF
chr1	8042953	8058963	nc_PIF
chr1	8058963	8073431	nc_PIF
chr1	8073431	8076289	nc_PIF
chr1	8076289	8077086	nc_PIF
chr1	8077086	8077926	nc_PIF
chr1	8077926	8083869	nc_PIF
chr1	8083869	8085342	nc_PIF
chr1	8085342	8089510	nc_PIF
chr1	8089510	8096189	nc_PIF
chr1	8096189	8096952	nc_PIF
chr1	8096952	8097833	nc_PIF
chr1	8097833	8097843	nc_non-PIF
chr1	8097843	8102331	nc_PIF
chr1	8102331	8110198	nc_PIF
chr1	8110198	8110349	nc_non-PIF
chr1	8110349	8118489	nc_PIF
chr1	8118489	8128522	nc_PIF
chr1	8128522	8143346	nc_PIF
chr1	8143346	8149282	nc_PIF
chr1	8149282	8157048	nc_PIF
chr1	8157048	8162462	nc_PIF
chr1	8162462	8162958	nc_PIF
chr1	8162958	8165631	nc_PIF
chr1	8165631	8167425	nc_PIF
chr1	8167425	8170603	nc_PIF
chr1	8170603	8172514	nc_PIF
chr1	8172514	8178821	nc_PIF
chr1	8178821	8179701	nc_PIF
chr1	8179701	8182031	nc_PIF
chr1	8182031	8182535	nc_non-PIF
chr1	8182535	8189260	nc_PIF
chr1	8189260	8194715	nc_PIF
chr1	8194715	8201574	nc_PIF
chr1	8201574	8205082	nc_PIF
chr1	8205082	8208796	nc_PIF
chr1	8208796	8208987	nc_PIF
chr1	8208987	8209721	nc_PIF
chr1	8209721	8209903	nc_non-PIF
chr1	8209903	8212641	nc_PIF
chr1	8212641	8216326	nc_PIF
chr1	8216326	8221828	nc_PIF
chr1	8221828	8222943	nc_non-PIF
chr1	8222943	8227254	nc_PIF
chr1	8227254	8250314	nc_PIF
chr1	8250314	8250802	nc_PIF
chr1	8250802	8252874	nc_PIF
chr1	8252874	8259633	nc_PIF
chr1	8259633	8261105	nc_PIF
chr1	8261105	8262030	nc_PIF
chr1	8262030	8268360	nc_non-PIF
chr1	8268360	8272653	nc_PIF
chr1	8272653	8282712	nc_PIF
chr1	8282712	8291862	nc_PIF
chr1	8291862	8294097	nc_PIF
chr1	8294097	8297642	nc_PIF
chr1	8297642	8303239	nc_PIF
chr1	8303239	8303339	nc_non-PIF
chr1	8303339	8306778	nc_PIF
chr1	8306778	8314405	nc_PIF
chr1	8314405	8315818	nc_PIF
chr1	8315818	8321184	promoter_fragment
chr1	8321184	8322684	nc_PIF
chr1	8322684	8350725	eo_PIF
chr1	8350725	8351584	nc_PIF
chr1	8351584	8354822	eo_PIF
chr1	8354822	8361596	eo_PIF
chr1	8361596	8362458	eo_PIF
chr1	8362458	8366778	eo_PIF
chr1	8366778	8368175	nc_PIF
chr1	8368175	8368498	nc_non-PIF
chr1	8368498	8372966	nc_PIF
chr1	8372966	8380665	nc_PIF
chr1	8380665	8380688	nc_non-PIF
chr1	8380688	8384056	nc_PIF
chr1	8384056	8386095	nc_PIF
chr1	8386095	8393916	nc_PIF
chr1	8393916	8394267	nc_PIF
chr1	8394267	8402767	nc_PIF
chr1	8402767	8404857	nc_PIF
chr1	8404857	8407328	nc_PIF
chr1	8407328	8408244	nc_PIF
chr1	8408244	8409629	nc_PIF
chr1	8409629	8412424	nc_PIF
chr1	8412424	8412901	nc_PIF
chr1	8412901	8412926	nc_non-PIF
chr1	8412926	8412935	nc_non-PIF
chr1	8412935	8418296	nc_PIF
chr1	8418296	8419464	nc_PIF
chr1	8419464	8423176	promoter_fragment
chr1	8423176	8424281	promoter_fragment
chr1	8424281	8427354	promoter_fragment
chr1	8427354	8427668	nc_PIF
chr1	8427668	8431209	nc_PIF
chr1	8431209	8434360	nc_PIF
chr1	8434360	8442404	eo_PIF
chr1	8442404	8443173	nc_PIF
chr1	8443173	8443487	nc_non-PIF
chr1	8443487	8446123	nc_PIF
chr1	8446123	8452023	eo_PIF
chr1	8452023	8453866	nc_PIF
chr1	8453866	8454183	nc_PIF
chr1	8454183	8455986	nc_PIF
chr1	8455986	8461408	nc_PIF
chr1	8461408	8463166	nc_PIF
chr1	8463166	8463232	nc_non-PIF
chr1	8463232	8465829	eo_PIF
chr1	8465829	8474134	eo_PIF
chr1	8474134	8474269	nc_PIF
chr1	8474269	8484393	nc_PIF
chr1	8484393	8489013	nc_PIF
chr1	8489013	8490520	nc_PIF
chr1	8490520	8492453	nc_PIF
chr1	8492453	8492823	nc_non-PIF
chr1	8492823	8503681	eo_PIF
chr1	8503681	8511355	eo_PIF
chr1	8511355	8511594	nc_PIF
chr1	8511594	8513148	nc_PIF
chr1	8513148	8514120	nc_PIF
chr1	8514120	8519949	eo_PIF
chr1	8519949	8521899	nc_PIF
chr1	8521899	8525443	nc_PIF
chr1	8525443	8525537	nc_PIF
chr1	8525537	8531138	promoter_fragment
chr1	8531138	8533344	nc_PIF
chr1	8533344	8543234	eo_PIF
chr1	8543234	8547075	nc_PIF
chr1	8547075	8547110	nc_non-PIF
chr1	8547110	8549545	nc_PIF
chr1	8549545	8552608	nc_PIF
chr1	8552608	8552752	nc_PIF
chr1	8552752	8554980	nc_PIF
chr1	8554980	8555012	nc_non-PIF
chr1	8555012	8555403	nc_non-PIF
chr1	8555403	8562268	eo_PIF
chr1	8562268	8562397	nc_PIF
chr1	8562397	8564560	nc_PIF
chr1	8564560	8569223	nc_PIF
chr1	8569223	8569956	nc_PIF
chr1	8569956	8571027	nc_PIF
chr1	8571027	8579272	nc_PIF
chr1	8579272	8580394	nc_PIF
chr1	8580394	8587044	nc_PIF
chr1	8587044	8590650	nc_PIF
chr1	8590650	8591039	eo_PIF
chr1	8591039	8596183	nc_PIF
chr1	8596183	8596293	nc_non-PIF
chr1	8596293	8607440	nc_PIF
chr1	8607440	8612326	nc_PIF
chr1	8612326	8612795	nc_non-PIF
chr1	8612795	8613217	nc_PIF
chr1	8613217	8620908	eo_PIF
chr1	8620908	8621779	nc_PIF
chr1	8621779	8622120	nc_non-PIF
chr1	8622120	8623589	nc_non-PIF
chr1	8623589	8625383	eo_non-PIF
chr1	8625383	8626019	nc_PIF
chr1	8626019	8627678	nc_PIF
chr1	8627678	8627768	nc_non-PIF
chr1	8627768	8631978	nc_PIF
chr1	8631978	8633142	nc_PIF
chr1	8633142	8636871	nc_PIF
chr1	8636871	8639379	nc_PIF
chr1	8639379	8642569	nc_PIF
chr1	8642569	8647367	nc_PIF
chr1	8647367	8647762	nc_PIF
chr1	8647762	8651467	nc_PIF
chr1	8651467	8652579	nc_non-PIF
chr1	8652579	8657900	eo_PIF
chr1	8657900	8658333	nc_non-PIF
chr1	8658333	8659662	nc_PIF
chr1	8659662	8660882	nc_PIF
chr1	8660882	8661765	nc_PIF
chr1	8661765	8662193	nc_PIF
chr1	8662193	8662738	nc_PIF
chr1	8662738	8667755	nc_PIF
chr1	8667755	8668332	nc_PIF
chr1	8668332	8668391	nc_non-PIF
chr1	8668391	8673739	nc_PIF
chr1	8673739	8674159	nc_PIF
chr1	8674159	8674583	nc_non-PIF
chr1	8674583	8675036	nc_PIF
chr1	8675036	8678231	nc_PIF
chr1	8678231	8679695	nc_PIF
chr1	8679695	8681433	nc_PIF
chr1	8681433	8683091	nc_PIF
chr1	8683091	8684468	nc_PIF
chr1	8684468	8689040	nc_PIF
chr1	8689040	8689063	nc_non-PIF
chr1	8689063	8698882	nc_PIF
chr1	8698882	8700556	nc_PIF
chr1	8700556	8700965	nc_PIF
chr1	8700965	8705491	promoter_fragment
chr1	8705491	8706613	promoter_fragment
chr1	8706613	8712862	nc_PIF
chr1	8712862	8717455	nc_PIF
chr1	8717455	8726773	eo_PIF
chr1	8726773	8730056	nc_PIF
chr1	8730056	8733584	nc_PIF
chr1	8733584	8734453	nc_PIF
chr1	8734453	8737250	nc_PIF
chr1	8737250	8737854	nc_PIF
chr1	8737854	8740642	nc_PIF
chr1	8740642	8742905	nc_PIF
chr1	8742905	8748518	nc_PIF
chr1	8748518	8750569	nc_PIF
chr1	8750569	8755106	promoter_fragment
chr1	8755106	8755546	promoter_fragment
chr1	8755546	8762418	promoter_fragment
chr1	8762418	8763022	nc_PIF
chr1	8763022	8764255	nc_PIF
chr1	8764255	8766870	nc_PIF
chr1	8766870	8767669	nc_PIF
chr1	8767669	8770140	nc_PIF
chr1	8770140	8775786	nc_PIF
chr1	8775786	8784671	nc_PIF
chr1	8784671	8789377	nc_PIF
chr1	8789377	8791925	nc_PIF
chr1	8791925	8800351	eo_PIF
chr1	8800351	8813934	nc_PIF
chr1	8813934	8820173	promoter_fragment
chr1	8820173	8821760	nc_PIF
chr1	8821760	8821842	nc_PIF
chr1	8821842	8830562	eo_PIF
chr1	8830562	8832241	nc_PIF
chr1	8832241	8846110	nc_PIF
chr1	8846110	8857313	eo_PIF
chr1	8857313	8857426	nc_PIF
chr1	8857426	8857486	nc_non-PIF
chr1	8857486	8860466	nc_PIF
chr1	8860466	8862982	eo_PIF
chr1	8862982	8874719	promoter_fragment
chr1	8874719	8877548	promoter_fragment
chr1	8877548	8880652	promoter_fragment
chr1	8880652	8883261	promoter_fragment
chr1	8883261	8885211	nc_PIF
chr1	8885211	8898721	nc_PIF
chr1	8898721	8907471	nc_PIF
chr1	8907471	8907524	nc_non-PIF
chr1	8907524	8908472	nc_non-PIF
chr1	8908472	8926719	nc_PIF
chr1	8926719	8941148	nc_PIF
chr1	8941148	8943417	nc_PIF
chr1	8943417	8952603	promoter_fragment
chr1	8952603	8953878	eo_PIF
chr1	8953878	8962341	eo_PIF
chr1	8962341	8976749	eo_PIF
chr1	8976749	8983756	nc_PIF
chr1	8983756	8989700	nc_PIF
chr1	8989700	8999321	nc_PIF
chr1	8999321	9003372	eo_PIF
chr1	9003372	9005170	eo_PIF
chr1	9005170	9005523	nc_PIF
chr1	9005523	9021965	eo_PIF
chr1	9021965	9031657	eo_PIF
chr1	9031657	9036158	eo_PIF
chr1	9036158	9046599	eo_PIF
chr1	9046599	9051166	eo_PIF
chr1	9051166	9065423	eo_PIF
chr1	9065423	9075056	promoter_fragment
chr1	9075056	9085510	eo_PIF
chr1	9085510	9085837	nc_PIF
chr1	9085837	9088141	nc_PIF
chr1	9088141	9090911	promoter_fragment
chr1	9090911	9092488	nc_PIF
chr1	9092488	9095413	nc_PIF
chr1	9095413	9098745	nc_PIF
chr1	9098745	9103135	eo_PIF
chr1	9103135	9118483	eo_PIF
chr1	9118483	9126508	nc_PIF
chr1	9126508	9134693	promoter_fragment
chr1	9134693	9143653	nc_PIF
chr1	9143653	9145484	nc_PIF
chr1	9145484	9153994	nc_PIF
chr1	9153994	9159207	nc_PIF
chr1	9159207	9167684	nc_PIF
chr1	9167684	9187508	nc_PIF
chr1	9187508	9189633	nc_PIF
chr1	9189633	9202469	nc_PIF
chr1	9202469	9202858	nc_PIF
chr1	9202858	9204439	nc_PIF
chr1	9204439	9213097	nc_PIF
chr1	9213097	9217017	nc_PIF
chr1	9217017	9221952	nc_PIF
chr1	9221952	9225644	nc_PIF
chr1	9225644	9226737	nc_PIF
chr1	9226737	9232090	nc_PIF
chr1	9232090	9234208	promoter_fragment
chr1	9234208	9239397	promoter_fragment
chr1	9239397	9240710	promoter_fragment
chr1	9240710	9252374	promoter_fragment
chr1	9252374	9253232	nc_PIF
chr1	9253232	9253436	nc_PIF
chr1	9253436	9255161	nc_PIF
chr1	9255161	9262190	eo_PIF
chr1	9262190	9265101	eo_PIF
chr1	9265101	9268710	eo_PIF
chr1	9268710	9276918	eo_PIF
chr1	9276918	9281874	nc_PIF
chr1	9281874	9289593	nc_PIF
chr1	9289593	9290614	nc_PIF
chr1	9290614	9297165	promoter_fragment
chr1	9297165	9304543	nc_PIF
chr1	9304543	9304574	nc_non-PIF
chr1	9304574	9305809	nc_PIF
chr1	9305809	9310270	nc_PIF
chr1	9310270	9310855	nc_PIF
chr1	9310855	9315395	nc_PIF
chr1	9315395	9325117	nc_PIF
chr1	9325117	9327842	nc_PIF
chr1	9327842	9341363	nc_PIF
chr1	9341363	9346990	nc_PIF
chr1	9346990	9351492	eo_PIF
chr1	9351492	9351556	eo_non-PIF
chr1	9351556	9353438	eo_PIF
chr1	9353438	9362910	promoter_fragment
chr1	9362910	9365434	nc_PIF
chr1	9365434	9370172	eo_PIF
chr1	9370172	9371555	nc_PIF
chr1	9371555	9372415	nc_PIF
chr1	9372415	9372636	nc_non-PIF
chr1	9372636	9375919	nc_PIF
chr1	9375919	9377669	nc_PIF
chr1	9377669	9390585	nc_PIF
chr1	9390585	9398195	nc_PIF
chr1	9398195	9406203	nc_PIF
chr1	9406203	9409399	nc_PIF
chr1	9409399	9412890	nc_PIF
chr1	9412890	9418394	nc_PIF
chr1	9418394	9423242	nc_PIF
chr1	9423242	9428617	nc_PIF
chr1	9428617	9438797	nc_PIF
chr1	9438797	9442428	nc_PIF
chr1	9442428	9452454	nc_PIF
chr1	9452454	9467964	nc_PIF
chr1	9467964	9470751	nc_PIF
chr1	9470751	9481223	nc_PIF
chr1	9481223	9483713	nc_PIF
chr1	9483713	9496009	nc_PIF
chr1	9496009	9514942	nc_PIF
chr1	9514942	9527075	nc_PIF
chr1	9527075	9533422	nc_PIF
chr1	9533422	9538217	promoter_fragment
chr1	9538217	9538416	promoter_fragment
chr1	9538416	9553560	promoter_fragment
chr1	9553560	9553877	eo_PIF
chr1	9553877	9554092	nc_non-PIF
chr1	9554092	9557369	nc_PIF
chr1	9557369	9558628	nc_PIF
chr1	9558628	9558807	nc_non-PIF
chr1	9558807	9559692	nc_PIF
chr1	9559692	9561712	nc_PIF
chr1	9561712	9568916	eo_PIF
chr1	9568916	9569947	nc_PIF
chr1	9569947	9570134	nc_PIF
chr1	9570134	9570484	eo_non-PIF
chr1	9570484	9573189	nc_PIF
chr1	9573189	9574687	eo_PIF
chr1	9574687	9579646	nc_PIF
chr1	9579646	9581437	eo_PIF
chr1	9581437	9584351	eo_PIF
chr1	9584351	9587129	promoter_fragment
chr1	9587129	9588030	promoter_fragment
chr1	9588030	9589734	promoter_fragment
chr1	9589734	9591280	nc_PIF
chr1	9591280	9596382	promoter_fragment
chr1	9596382	9608849	promoter_fragment
chr1	9608849	9614368	eo_PIF
chr1	9614368	9616897	eo_PIF
chr1	9616897	9626353	nc_PIF
chr1	9626353	9639424	eo_PIF
chr1	9639424	9640093	nc_PIF
chr1	9640093	9643840	nc_PIF
chr1	9643840	9645340	nc_PIF
chr1	9645340	9645482	nc_PIF
chr1	9645482	9650746	promoter_fragment
chr1	9650746	9659672	promoter_fragment
chr1	9659672	9666573	eo_PIF
chr1	9666573	9671554	nc_PIF
chr1	9671554	9672174	nc_PIF
chr1	9672174	9679739	nc_PIF
chr1	9679739	9684899	nc_PIF
chr1	9684899	9684999	nc_PIF
chr1	9684999	9702846	promoter_fragment
chr1	9702846	9737707	promoter_fragment
chr1	9737707	9748149	eo_PIF
chr1	9748149	9759721	promoter_fragment
chr1	9759721	9776652	eo_PIF
chr1	9776652	9777645	nc_PIF
chr1	9777645	9779771	nc_PIF
chr1	9779771	9781164	nc_PIF
chr1	9781164	9787381	nc_PIF
chr1	9787381	9793582	nc_PIF
chr1	9793582	9796990	nc_PIF
chr1	9796990	9800151	nc_PIF
chr1	9800151	9805232	nc_PIF
chr1	9805232	9807199	nc_PIF
chr1	9807199	9817319	nc_PIF
chr1	9817319	9819383	nc_PIF
chr1	9819383	9821017	nc_PIF
chr1	9821017	9822470	nc_PIF
chr1	9822470	9822681	nc_PIF
chr1	9822681	9827397	promoter_fragment
chr1	9827397	9831454	nc_PIF
chr1	9831454	9847992	nc_PIF
chr1	9847992	9858312	eo_PIF
chr1	9858312	9876917	eo_PIF
chr1	9876917	9884497	promoter_fragment
chr1	9884497	9889237	nc_PIF
chr1	9889237	9890746	nc_PIF
chr1	9890746	9891416	nc_PIF
chr1	9891416	9893425	promoter_fragment
chr1	9893425	9893609	promoter_fragment
chr1	9893609	9904140	promoter_fragment
chr1	9904140	9904766	nc_PIF
chr1	9904766	9906929	nc_PIF
chr1	9906929	9916712	promoter_fragment
chr1	9916712	9918439	nc_PIF
chr1	9918439	9925523	eo_PIF
chr1	9925523	9929281	eo_PIF
chr1	9929281	9930383	eo_PIF
chr1	9930383	9961202	promoter_fragment
chr1	9961202	9964948	nc_PIF
chr1	9964948	9973047	eo_PIF
chr1	9973047	9982802	eo_PIF
chr1	9982802	9984396	eo_PIF
chr1	9984396	9984414	eo_non-PIF
chr1	9984414	9985366	eo_PIF
chr1	9985366	9985484	eo_non-PIF
chr1	9985484	9991691	eo_PIF
chr1	9991691	9993564	nc_PIF
chr1	9993564	9995454	promoter_fragment
chr1	9995454	10002224	promoter_fragment
chr1	10002224	10005136	eo_PIF
chr1	10005136	10006206	nc_PIF
chr1	10006206	10020874	eo_PIF
chr1	10020874	10025453	nc_PIF
[truncated: 849,640+ more rows]

## Sheet: ST_2
Supplementary Table 2. Promoter regions of 18,044 protein-coding genes.
promoter_chr	promoter_start	promoter_end	refTSS_id	gene_name	gene_id	gene_strand
chr1	921924	925936	hg_24.1, hg_25.1, hg_26.1, hg_27.1, hg_28.1	SAMD11	ENSG00000187634.13	+
chr1	936806	939473	hg_32.1, hg_33.1, hg_34.1	SAMD11	ENSG00000187634.13	+
chr1	939795	942513	hg_35.1, hg_36.1, hg_37.1, hg_38.1, hg_39.1	SAMD11	ENSG00000187634.13	+
chr1	953579	955780	hg_9669.1	NOC2L	ENSG00000188976.11	-
chr1	959059	961260	hg_9670.1	NOC2L	ENSG00000188976.11	-
chr1	958601	960802	hg_41.1	KLHL17	ENSG00000187961.15	+
chr1	964497	966698	hg_42.1	PLEKHN1	ENSG00000187583.11	+
chr1	980526	984133	hg_9674.1, hg_9675.1, hg_9676.1	PERM1	ENSG00000187642.10	-
chr1	999370	1002146	hg_9679.1, hg_9680.1, hg_9681.1, hg_9682.1, hg_9683.1, hg_9684.1, hg_9685.1	HES4	ENSG00000188290.11	-
chr1	998947	1001210	hg_44.1, hg_45.1	ISG15	ENSG00000187608.10	+
chr1	1011495	1014210	hg_47.1, hg_232495.1, hg_232496.1	ISG15	ENSG00000187608.10	+
chr1	1017719	1020501	hg_49.1, hg_50.1, hg_51.1	AGRN	ENSG00000188157.15	+
chr1	1032763	1034964	hg_223442.1	AGRN	ENSG00000188157.15	+
chr1	1043168	1045369	hg_57.1	AGRN	ENSG00000188157.15	+
chr1	1045851	1048052	hg_223443.1	AGRN	ENSG00000188157.15	+
chr1	1074105	1076306	hg_9695.1	RNF223	ENSG00000237330.3	-
chr1	1087300	1089501	hg_9696.1	C1orf159	ENSG00000131591.18	-
chr1	1091828	1094029	hg_232519.1	C1orf159	ENSG00000131591.18	-
chr1	1115895	1118370	hg_9699.1, hg_232622.1, hg_9700.1	C1orf159	ENSG00000131591.18	-
chr1	1171881	1174098	hg_69.1, hg_70.1	TTLL10	ENSG00000162571.14	+
chr1	1177687	1179888	hg_72.1	TTLL10	ENSG00000162571.14	+
chr1	1205389	1208810	hg_232855.1, hg_9714.1, hg_9715.1, hg_9716.1, hg_9717.1, hg_9718.1, hg_9719.1	TNFRSF18	ENSG00000186891.14	-
chr1	1212827	1216153	hg_9721.1, hg_9722.1, hg_9723.1, hg_9724.1	TNFRSF4	ENSG00000186827.12	-
chr1	1228512	1230848	hg_9732.1, hg_9733.1	SDF4	ENSG00000078808.20	-
chr1	1231737	1234062	hg_223447.1, hg_9734.1, hg_9735.1, hg_9736.1, hg_9737.1, hg_9738.1	SDF4	ENSG00000078808.20	-
chr1	1230251	1232452	hg_77.1	B3GALT6	ENSG00000176022.7	+
chr1	1244163	1246387	hg_9741.1, hg_9742.1	C1QTNF12	ENSG00000184163.3	-
chr1	1246523	1248724	hg_216909.1	C1QTNF12	ENSG00000184163.3	-
chr1	1267697	1269898	hg_9743.1	UBE2J2	ENSG00000160087.21	-
chr1	1273306	1275845	hg_9744.1, hg_9745.1, hg_9746.1	UBE2J2	ENSG00000160087.21	-
chr1	1272019	1274259	hg_78.1, hg_79.1	SCNN1D	ENSG00000162572.21	+
chr1	1278441	1284202	hg_216910.1, hg_232892.1, hg_80.1	SCNN1D	ENSG00000162572.21	+
chr1	1306619	1308921	hg_81.1, hg_82.1, hg_83.1	PUSL1	ENSG00000169972.13	+
chr1	1298620	1300821	hg_232898.1	ACAP3	ENSG00000131584.19	-
chr1	1307641	1310036	hg_9748.1, hg_9749.1, hg_223448.1, hg_9750.1, hg_9751.1	ACAP3	ENSG00000131584.19	-
chr1	1320322	1323075	hg_9752.1, hg_9753.1	INTS11	ENSG00000127054.22	-
chr1	1324419	1326658	hg_9754.1, hg_9755.1	INTS11	ENSG00000127054.22	-
chr1	1322825	1325443	hg_84.1, hg_87.1	CPTP	ENSG00000224051.7	+
chr1	1329281	1333292	hg_89.1, hg_90.1	TAS1R3	ENSG00000169962.5	+
chr1	1339883	1342084	hg_216912.1	DVL1	ENSG00000107404.21	-
chr1	1348928	1351444	hg_216913.1, hg_9756.1, hg_9757.1	DVL1	ENSG00000107404.21	-
chr1	1353693	1357583	hg_9763.1, hg_9764.1, hg_9765.1, hg_9766.1, hg_9767.1, hg_9768.1, hg_9769.1, hg_9770.1	MXRA8	ENSG00000162576.17	-
chr1	1358346	1360547	hg_9771.1	MXRA8	ENSG00000162576.17	-
chr1	1374603	1377516	hg_232943.1, hg_9773.1, hg_9777.1	AURKAIP1	ENSG00000175756.14	-
chr1	1390886	1393087	hg_9778.1	CCNL2	ENSG00000221978.13	-
chr1	1398971	1401324	hg_9779.1, hg_9780.1	CCNL2	ENSG00000221978.13	-
chr1	1407074	1409275	hg_9782.1	MRPL20	ENSG00000242485.6	-
chr1	1421073	1423345	hg_9788.1, hg_9789.1, hg_9790.1	ANKRD65	ENSG00000235098.9	-
chr1	1424046	1426316	hg_103.1, hg_104.1, hg_105.1, hg_106.1	TMEM88B	ENSG00000205116.4	+
chr1	1433512	1435904	hg_232952.1, hg_111.1	VWA1	ENSG00000179403.12	+
chr1	1447804	1450005	hg_232967.1	ATAD3C	ENSG00000215915.10	+
chr1	1460471	1462672	hg_114.1	ATAD3C	ENSG00000215915.10	+
chr1	1469771	1471972	hg_116.1	ATAD3B	ENSG00000160072.20	+
chr1	1510156	1512742	hg_119.1, hg_233066.1	ATAD3A	ENSG00000197785.14	+
chr1	1540124	1542613	hg_233139.1, hg_9792.1, hg_9793.1	TMEM240	ENSG00000205090.9	-
chr1	1546657	1548858	hg_9794.1	SSU72	ENSG00000160075.12	-
chr1	1561838	1564192	hg_9795.1, hg_9796.1, hg_9797.1, hg_9798.1, hg_9799.1	SSU72	ENSG00000160075.12	-
chr1	1574382	1576856	hg_9802.1, hg_9803.1, hg_9804.1	SSU72	ENSG00000160075.12	-
chr1	1599547	1602132	hg_9806.1, hg_9807.1, hg_9808.1	FNDC10	ENSG00000228594.4	-
chr1	1613512	1616463	hg_124.1, hg_125.1, hg_216919.1	MIB2	ENSG00000197530.13	+
chr1	1621917	1625289	hg_233317.1, hg_216921.1	MIB2	ENSG00000197530.13	+
chr1	1625579	1629420	hg_126.1, hg_127.1, hg_128.1, hg_129.1, hg_130.1, hg_131.1, hg_132.1, hg_133.1	MIB2	ENSG00000197530.13	+
chr1	1629677	1632405	hg_136.1, hg_137.1, hg_138.1, hg_139.1, hg_140.1, hg_141.1, hg_142.1	MMP23B	ENSG00000189409.14	+
chr1	1658787	1661192	hg_9813.1, hg_9814.1, hg_9815.1	CDK11B	ENSG00000248333.9	-
chr1	1676558	1678759	hg_233539.1	SLC35E2B	ENSG00000189339.12	-
chr1	1692601	1694822	hg_223454.1, hg_233550.1	SLC35E2B	ENSG00000189339.12	-
chr1	1724124	1726539	hg_9818.1, hg_9819.1	CDK11A	ENSG00000008128.23	-
chr1	1757933	1760889	hg_9821.1, hg_9822.1, hg_9823.1	NADK	ENSG00000008130.15	-
chr1	1778240	1782519	hg_9825.1, hg_9827.1, hg_9828.1, hg_9831.1, hg_9832.1, hg_9833.1	NADK	ENSG00000008130.15	-
chr1	1785379	1787580	hg_9834.1	GNB1	ENSG00000078369.19	-
chr1	1790290	1792585	hg_9841.1, hg_9842.1	GNB1	ENSG00000078369.19	-
chr1	1803780	1806454	hg_9843.1, hg_9844.1	GNB1	ENSG00000078369.19	-
chr1	1818103	1820304	hg_9847.1	GNB1	ENSG00000078369.19	-
chr1	1832092	1834350	hg_9848.1, hg_9849.1, hg_223455.1	GNB1	ENSG00000078369.19	-
chr1	1890840	1893095	hg_9854.1, hg_9855.1	GNB1	ENSG00000078369.19	-
chr1	1913086	1915871	hg_149.1, hg_150.1, hg_151.1, hg_152.1, hg_153.1, hg_154.1, hg_223456.1, hg_155.1	CALML6	ENSG00000169885.10	+
chr1	1918599	1921275	hg_233739.1, hg_9857.1, hg_9858.1	TMEM52	ENSG00000178821.13	-
chr1	1959910	1962111	hg_9860.1	CFAP74	ENSG00000142609.20	-
chr1	2003617	2005836	hg_9864.1, hg_9865.1	CFAP74	ENSG00000142609.20	-
chr1	2017306	2019652	hg_161.1, hg_162.1, hg_163.1, hg_233804.1	GABRD	ENSG00000187730.9	+
chr1	2048421	2050679	hg_164.1, hg_165.1	PRKCZ	ENSG00000067606.17	+
chr1	2071547	2074261	hg_233849.1, hg_166.1, hg_167.1, hg_168.1, hg_169.1, hg_170.1, hg_171.1, hg_233850.1, hg_172.1, hg_173.1	PRKCZ	ENSG00000067606.17	+
chr1	2102716	2104917	hg_174.1	PRKCZ	ENSG00000067606.17	+
chr1	2109658	2111859	hg_175.1	PRKCZ	ENSG00000067606.17	+
chr1	2131704	2135395	hg_177.1, hg_178.1, hg_179.1, hg_180.1	PRKCZ	ENSG00000067606.17	+
chr1	2143356	2145587	hg_181.1, hg_182.1	PRKCZ	ENSG00000067606.17	+
chr1	2194522	2197063	hg_9872.1, hg_9873.1, hg_9874.1, hg_9875.1	FAAP20	ENSG00000162585.17	-
chr1	2225899	2229378	hg_195.1, hg_196.1, hg_197.1, hg_234108.1, hg_198.1	SKI	ENSG00000157933.11	+
chr1	2230456	2232657	hg_223457.1	SKI	ENSG00000157933.11	+
chr1	2245950	2248151	hg_201.1	SKI	ENSG00000157933.11	+
chr1	2301261	2303852	hg_207.1, hg_208.1, hg_209.1	SKI	ENSG00000157933.11	+
chr1	2384875	2387122	hg_9894.1, hg_9895.1	MORN1	ENSG00000116151.14	-
chr1	2391350	2393712	hg_9896.1, hg_9897.1, hg_9898.1	MORN1	ENSG00000116151.14	-
chr1	2389844	2392045	hg_216.1	RER1	ENSG00000157916.20	+
chr1	2412345	2415809	hg_9899.1, hg_9900.1	PEX10	ENSG00000157911.11	-
chr1	2413945	2416146	hg_217.1	PLCH2	ENSG00000149527.18	+
chr1	2465463	2467664	hg_228.1	PLCH2	ENSG00000149527.18	+
chr1	2474292	2476525	hg_229.1, hg_230.1	PLCH2	ENSG00000149527.18	+
chr1	2478073	2480274	hg_216933.1	PLCH2	ENSG00000149527.18	+
chr1	2526402	2528603	hg_9904.1	PANK4	ENSG00000157881.16	-
chr1	2529536	2532263	hg_9910.1, hg_9911.1, hg_9912.1, hg_9913.1, hg_9914.1, hg_9915.1, hg_9916.1, hg_9917.1	HES5	ENSG00000197921.6	-
chr1	2553798	2560091	hg_238.1, hg_239.1, hg_240.1, hg_241.1, hg_242.1, hg_243.1, hg_244.1, hg_245.1, hg_246.1, hg_247.1, hg_248.1, hg_249.1, hg_250.1, hg_251.1, hg_252.1, hg_253.1, hg_254.1, hg_255.1, hg_256.1, hg_257.1, hg_258.1, hg_259.1, hg_260.1, hg_261.1	TNFRSF14	ENSG00000157873.18	+
chr1	2584807	2587283	hg_266.1, hg_267.1	PRXL2B	ENSG00000157870.17	+
chr1	2592644	2594892	hg_9925.1, hg_9926.1	MMEL1	ENSG00000142606.16	-
chr1	2632791	2635059	hg_9927.1, hg_9928.1, hg_234528.1	MMEL1	ENSG00000142606.16	-
chr1	2789379	2791580	hg_234619.1	TTC34	ENSG00000215912.13	-
chr1	3019466	3021703	hg_272.1, hg_223462.1, hg_273.1	ACTRT2	ENSG00000169717.7	+
chr1	3067023	3069404	hg_274.1, hg_275.1, hg_276.1	PRDM16	ENSG00000142611.17	+
chr1	3452582	3454906	hg_287.1, hg_288.1, hg_289.1, hg_290.1, hg_291.1	ARHGEF16	ENSG00000130762.15	+
chr1	3463884	3468726	hg_234868.1, hg_216936.1, hg_294.1	ARHGEF16	ENSG00000130762.15	+
chr1	3469623	3471824	hg_295.1	ARHGEF16	ENSG00000130762.15	+
chr1	3495832	3498082	hg_9943.1, hg_9944.1	MEGF6	ENSG00000162591.17	-
chr1	3531141	3533412	hg_9945.1, hg_9946.1, hg_9947.1	MEGF6	ENSG00000162591.17	-
chr1	3611291	3613539	hg_9948.1, hg_9949.1	MEGF6	ENSG00000162591.17	-
chr1	3623036	3625237	hg_300.1	TPRG1L	ENSG00000158109.15	+
chr1	3650311	3652779	hg_301.1, hg_302.1, hg_303.1, hg_304.1, hg_305.1, hg_223465.1, hg_306.1, hg_307.1, hg_308.1	TP73	ENSG00000078900.15	+
chr1	3680316	3682517	hg_312.1	TP73	ENSG00000078900.15	+
chr1	3688658	3690949	hg_314.1, hg_315.1, hg_223466.1, hg_316.1, hg_317.1, hg_318.1	TP73	ENSG00000078900.15	+
chr1	3696040	3698241	hg_319.1	TP73	ENSG00000078900.15	+
chr1	3649841	3652090	hg_9951.1, hg_9952.1	WRAP73	ENSG00000116213.16	-
chr1	3750408	3752654	hg_323.1, hg_324.1	CCDC27	ENSG00000162592.10	+
chr1	3770654	3772984	hg_325.1, hg_326.1, hg_327.1	SMIM1	ENSG00000235169.11	+
chr1	3796297	3798498	hg_9964.1	LRRC47	ENSG00000130764.10	-
chr1	3855276	3857673	hg_328.1, hg_329.1	DFFB	ENSG00000169598.17	+
chr1	3836963	3839164	hg_234932.1	CEP104	ENSG00000116198.14	-
chr1	3857006	3859386	hg_9965.1, hg_9966.1	CEP104	ENSG00000116198.14	-
chr1	3900060	3902261	hg_9967.1	C1orf174	ENSG00000198912.12	-
chr1	4652605	4655099	hg_336.1, hg_337.1, hg_338.1, hg_339.1, hg_340.1, hg_235274.1	AJAP1	ENSG00000196581.11	+
chr1	5989483	5992883	hg_346.1, hg_235836.1, hg_347.1	KCNAB2	ENSG00000069424.16	+
chr1	6023986	6026574	hg_235842.1, hg_350.1, hg_351.1, hg_352.1, hg_353.1	KCNAB2	ENSG00000069424.16	+
chr1	6033061	6035262	hg_355.1	KCNAB2	ENSG00000069424.16	+
chr1	6043919	6046120	hg_357.1	KCNAB2	ENSG00000069424.16	+
chr1	5991718	5994443	hg_9973.1, hg_9974.1	NPHP4	ENSG00000131697.18	-
chr1	6144145	6146346	hg_9977.1	CHD5	ENSG00000116254.18	-
chr1	6179783	6182311	hg_9983.1, hg_223469.1, hg_9984.1, hg_9985.1, hg_235895.1, hg_9986.1, hg_223470.1, hg_9987.1, hg_9988.1	CHD5	ENSG00000116254.18	-
chr1	6204110	6206374	hg_363.1, hg_364.1	RNF207	ENSG00000158286.13	+
chr1	6206924	6209125	hg_365.1	RNF207	ENSG00000158286.13	+
chr1	6199361	6202842	hg_9989.1, hg_9990.1, hg_235928.1, hg_9991.1, hg_9992.1, hg_9993.1, hg_9994.1, hg_9995.1, hg_9996.1	RPL22	ENSG00000116251.11	-
chr1	6208596	6211394	hg_9999.1, hg_10000.1, hg_10001.1	RPL22	ENSG00000116251.11	-
chr1	6235729	6237978	hg_10003.1, hg_10004.1	ICMT	ENSG00000116237.16	-
chr1	6242178	6244379	hg_367.1	HES3	ENSG00000173673.9	+
chr1	6260802	6263083	hg_10005.1, hg_10006.1	GPR153	ENSG00000158292.7	-
chr1	6294807	6297152	hg_10014.1, hg_10015.1, hg_10016.1, hg_10017.1, hg_10018.1, hg_10019.1	ACOT7	ENSG00000097021.21	-
chr1	6358735	6362699	hg_10021.1, hg_10022.1, hg_10023.1, hg_10024.1	ACOT7	ENSG00000097021.21	-
chr1	6385587	6387788	hg_10026.1	ACOT7	ENSG00000097021.21	-
chr1	6393151	6395835	hg_10027.1, hg_10028.1, hg_10029.1, hg_10030.1, hg_10031.1, hg_10032.1, hg_10033.1, hg_10034.1	ACOT7	ENSG00000097021.21	-
chr1	6419717	6421918	hg_10035.1	HES2	ENSG00000069812.11	-
chr1	6422776	6424977	hg_381.1	ESPN	ENSG00000187017.18	+
chr1	6445361	6451805	hg_383.1, hg_384.1, hg_385.1, hg_386.1, hg_387.1, hg_388.1, hg_389.1, hg_390.1, hg_391.1, hg_392.1, hg_393.1, hg_394.1, hg_395.1	ESPN	ENSG00000187017.18	+
chr1	6458065	6460871	hg_396.1, hg_397.1, hg_398.1	ESPN	ENSG00000187017.18	+
chr1	6465925	6468162	hg_10036.1, hg_10037.1	TNFRSF25	ENSG00000215788.11	-
chr1	6471381	6473582	hg_10038.1	PLEKHG5	ENSG00000171680.23	-
chr1	6474903	6477104	hg_10041.1	PLEKHG5	ENSG00000171680.23	-
chr1	6485265	6487951	hg_10042.1, hg_10043.1, hg_10044.1	PLEKHG5	ENSG00000171680.23	-
chr1	6490304	6493669	hg_10045.1, hg_10046.1, hg_10047.1, hg_10048.1, hg_10049.1	PLEKHG5	ENSG00000171680.23	-
chr1	6496394	6499698	hg_216943.1, hg_236110.1, hg_10051.1, hg_10052.1, hg_10053.1, hg_10054.1	PLEKHG5	ENSG00000171680.23	-
chr1	6519861	6522062	hg_236126.1	PLEKHG5	ENSG00000171680.23	-
chr1	6554323	6556772	hg_10056.1, hg_10057.1	NOL9	ENSG00000162408.11	-
chr1	6553306	6555617	hg_400.1, hg_401.1, hg_402.1	TAS1R1	ENSG00000173662.21	+
chr1	6578013	6580261	hg_403.1, hg_404.1	ZBTB48	ENSG00000204859.13	+
chr1	6611746	6614023	hg_408.1, hg_409.1, hg_410.1	PHF13	ENSG00000116273.6	+
chr1	6614757	6616958	hg_411.1	PHF13	ENSG00000116273.6	+
chr1	6599657	6601858	hg_10058.1	KLHL21	ENSG00000162413.17	-
chr1	6602667	6605694	hg_10060.1, hg_10061.1, hg_10062.1	KLHL21	ENSG00000162413.17	-
chr1	6622867	6625390	hg_412.1, hg_413.1	THAP3	ENSG00000041988.16	+
chr1	6701585	6703814	hg_10066.1, hg_10067.1	DNAJC11	ENSG00000007923.17	-
chr1	6783431	6785740	hg_414.1, hg_415.1, hg_416.1, hg_417.1, hg_418.1	CAMTA1	ENSG00000171735.20	+
chr1	6822853	6825091	hg_419.1, hg_420.1	CAMTA1	ENSG00000171735.20	+
chr1	7669989	7672190	hg_431.1	CAMTA1	ENSG00000171735.20	+
chr1	7769308	7771509	hg_437.1	VAMP3	ENSG00000049245.13	+
chr1	7782301	7784847	hg_440.1, hg_441.1, hg_442.1, hg_236927.1	PER3	ENSG00000049246.15	+
chr1	7825418	7827932	hg_445.1, hg_446.1, hg_447.1	PER3	ENSG00000049246.15	+
chr1	7852832	7855064	hg_10078.1, hg_10079.1	UTS2	ENSG00000049247.14	-
chr1	7913028	7915257	hg_10080.1, hg_10081.1	UTS2	ENSG00000049247.14	-
chr1	7940637	7942838	hg_10082.1	TNFRSF9	ENSG00000049249.10	-
chr1	7952035	7954236	hg_452.1	PARK7	ENSG00000116288.13	+
chr1	7959690	7962143	hg_453.1, hg_454.1, hg_455.1	PARK7	ENSG00000116288.13	+
chr1	8013361	8017691	hg_10088.1, hg_10089.1, hg_10090.1, hg_10091.1, hg_10092.1, hg_10093.1, hg_10094.1, hg_10095.1	ERRFI1	ENSG00000116285.13	-
chr1	8026109	8028310	hg_10097.1	ERRFI1	ENSG00000116285.13	-
chr1	8316103	8318343	hg_466.1, hg_467.1	SLC45A1	ENSG00000162426.16	+
chr1	8422771	8426902	hg_10114.1, hg_10115.1, hg_10116.1, hg_10117.1, hg_10122.1, hg_10123.1, hg_10124.1, hg_10125.1, hg_10126.1, hg_10127.1	RERE	ENSG00000142599.20	-
chr1	8525672	8528034	hg_10131.1, hg_10132.1, hg_10133.1, hg_10134.1	RERE	ENSG00000142599.20	-
chr1	8702926	8705520	hg_10138.1, hg_10139.1, hg_10140.1, hg_10141.1, hg_10142.1, hg_10143.1, hg_10144.1, hg_10145.1	RERE	ENSG00000142599.20	-
chr1	8753625	8755826	hg_10146.1	RERE	ENSG00000142599.20	-
chr1	8817453	8819718	hg_10149.1, hg_10150.1, hg_237195.1	RERE	ENSG00000142599.20	-
chr1	8863756	8870025	hg_10157.1, hg_10158.1, hg_10159.1, hg_10160.1, hg_10161.1, hg_237198.1	ENO1	ENSG00000074800.16	-
chr1	8871696	8873945	hg_237204.1, hg_223479.1	ENO1	ENSG00000074800.16	-
chr1	8874680	8877422	hg_10165.1, hg_10166.1, hg_10167.1, hg_10168.1	ENO1	ENSG00000074800.16	-
chr1	8877781	8881258	hg_10169.1, hg_10170.1, hg_10171.1, hg_10172.1, hg_10173.1, hg_10174.1, hg_10175.1, hg_10176.1, hg_10177.1, hg_10178.1	ENO1	ENSG00000074800.16	-
chr1	8943867	8946068	hg_475.1	CA6	ENSG00000131686.15	+
chr1	9069099	9074276	hg_10188.1, hg_10189.1, hg_10190.1, hg_10191.1, hg_10192.1, hg_10193.1, hg_10194.1, hg_10195.1, hg_10196.1, hg_10197.1, hg_10200.1, hg_10201.1	SLC2A5	ENSG00000142583.18	-
chr1	9088247	9090448	hg_10202.1	SLC2A5	ENSG00000142583.18	-
chr1	9128910	9131194	hg_10205.1, hg_10206.1, hg_10207.1	GPR157	ENSG00000180758.12	-
chr1	9232753	9235121	hg_499.1, hg_500.1, hg_501.1	H6PD	ENSG00000049239.13	+
chr1	9237720	9240046	hg_503.1, hg_504.1, hg_505.1, hg_506.1, hg_507.1	H6PD	ENSG00000049239.13	+
chr1	9242911	9245143	hg_512.1, hg_513.1	H6PD	ENSG00000049239.13	+
chr1	9290894	9293095	hg_514.1	SPSB1	ENSG00000171621.14	+
chr1	9353740	9355941	hg_237452.1	SPSB1	ENSG00000171621.14	+
chr1	9537450	9539692	hg_518.1, hg_519.1	SLC25A33	ENSG00000171612.7	+
chr1	9586738	9589094	hg_521.1, hg_522.1, hg_523.1, hg_524.1	TMEM201	ENSG00000188807.13	+
chr1	9594916	9597117	hg_237832.1	TMEM201	ENSG00000188807.13	+
chr1	9605716	9607917	hg_525.1	TMEM201	ENSG00000188807.13	+
chr1	9649739	9651969	hg_529.1, hg_530.1	PIK3CD	ENSG00000171608.18	+
chr1	9685678	9687879	hg_532.1	PIK3CD	ENSG00000171608.18	+
chr1	9689537	9691738	hg_216951.1	PIK3CD	ENSG00000171608.18	+
chr1	9707997	9710198	hg_216952.1	PIK3CD	ENSG00000171608.18	+
chr1	9713729	9718009	hg_536.1, hg_223484.1	PIK3CD	ENSG00000171608.18	+
chr1	9751394	9753625	hg_10239.1, hg_10240.1	CLSTN1	ENSG00000171603.18	-
chr1	9823740	9826616	hg_10244.1, hg_10245.1, hg_216953.1	CLSTN1	ENSG00000171603.18	-
chr1	9877745	9879981	hg_10246.1, hg_10247.1	CTNNBIP1	ENSG00000178585.15	-
chr1	9893056	9895270	hg_10248.1, hg_10249.1	CTNNBIP1	ENSG00000178585.15	-
chr1	9909936	9912373	hg_10250.1, hg_10251.1, hg_10252.1, hg_10253.1, hg_10254.1, hg_10255.1	CTNNBIP1	ENSG00000178585.15	-
chr1	9943059	9945361	hg_10256.1, hg_10257.1, hg_10258.1	LZIC	ENSG00000162441.12	-
chr1	9941460	9943661	hg_541.1	NMNAT1	ENSG00000173614.14	+
chr1	9995053	9997430	hg_542.1, hg_543.1, hg_544.1, hg_545.1, hg_546.1	RBP7	ENSG00000162444.12	+
chr1	10030959	10033382	hg_547.1, hg_548.1, hg_549.1	UBE4B	ENSG00000130939.20	+
chr1	10208515	10211914	hg_556.1, hg_557.1, hg_558.1, hg_559.1, hg_560.1, hg_232501.1	KIF1B	ENSG00000054523.20	+
chr1	10230360	10232561	hg_216956.1	KIF1B	ENSG00000054523.20	+
chr1	10397067	10399592	hg_570.1, hg_571.1	PGD	ENSG00000142657.21	+
chr1	10447661	10450410	hg_232506.1, hg_582.1, hg_583.1, hg_585.1, hg_586.1, hg_587.1, hg_588.1, hg_589.1	CORT	ENSG00000241563.4	+
chr1	10472952	10475153	hg_591.1	PEX14	ENSG00000142655.13	+
chr1	10526182	10528383	hg_216958.1	PEX14	ENSG00000142655.13	+
chr1	10534003	10536204	hg_597.1	PEX14	ENSG00000142655.13	+
chr1	10472267	10474975	hg_10260.1, hg_10261.1, hg_10262.1, hg_10263.1, hg_216957.1	DFFA	ENSG00000160049.12	-
chr1	10637619	10639820	hg_10265.1	CASZ1	ENSG00000130940.15	-
chr1	10693294	10696441	hg_10266.1, hg_10267.1, hg_10268.1	CASZ1	ENSG00000130940.15	-
chr1	10796393	10798648	hg_10270.1, hg_10271.1, hg_10272.1	CASZ1	ENSG00000130940.15	-
chr1	10964035	10966236	hg_232528.1	C1orf127	ENSG00000175262.15	-
chr1	10981875	10984076	hg_216959.1	C1orf127	ENSG00000175262.15	-
chr1	11010658	11012884	hg_608.1, hg_609.1	TARDBP	ENSG00000120948.19	+
chr1	11027658	11029859	hg_610.1	TARDBP	ENSG00000120948.19	+
chr1	11046779	11049383	hg_10278.1, hg_10279.1, hg_10280.1, hg_10281.1	MASP2	ENSG00000009724.18	-
chr1	11058649	11062040	hg_10284.1, hg_10287.1, hg_10288.1	SRM	ENSG00000116649.10	-
chr1	11079567	11081768	hg_10289.1	EXOSC10	ENSG00000171824.14	-
chr1	11099654	11101855	hg_10291.1	EXOSC10	ENSG00000171824.14	-
chr1	11187354	11189555	hg_614.1	ANGPTL7	ENSG00000171819.5	+
chr1	11262310	11264551	hg_10292.1, hg_10293.1	MTOR	ENSG00000198793.14	-
chr1	11271210	11273703	hg_615.1, hg_616.1, hg_617.1	UBIAD1	ENSG00000120942.14	+
chr1	11477154	11479516	hg_618.1, hg_232761.1	DISP3	ENSG00000204624.8	+
chr1	11499794	11502053	hg_619.1, hg_620.1	DISP3	ENSG00000204624.8	+
chr1	11652328	11655229	hg_232780.1, hg_622.1, hg_624.1, hg_625.1	FBXO44	ENSG00000132879.14	+
chr1	11654143	11656819	hg_223487.1, hg_10297.1, hg_10298.1, hg_10299.1, hg_10300.1, hg_10301.1, hg_10302.1	FBXO2	ENSG00000116661.11	-
chr1	11662095	11664563	hg_626.1, hg_627.1, hg_628.1, hg_629.1	FBXO6	ENSG00000116663.11	+
chr1	11689237	11691946	hg_631.1, hg_632.1, hg_633.1, hg_634.1	DRAXIN	ENSG00000162490.7	+
chr1	11680750	11683542	hg_10303.1, hg_10304.1, hg_10305.1, hg_216961.1	MAD2L2	ENSG00000116670.16	-
chr1	11691275	11693807	hg_10306.1, hg_10307.1, hg_10308.1, hg_10309.1, hg_223488.1, hg_10310.1	MAD2L2	ENSG00000116670.16	-
chr1	11734074	11736353	hg_637.1, hg_638.1, hg_639.1	AGTRAP	ENSG00000177674.16	+
chr1	11783289	11785490	hg_644.1	C1orf167	ENSG00000215910.8	+
chr1	11785788	11787989	hg_645.1	C1orf167	ENSG00000215910.8	+
chr1	11804196	11806436	hg_648.1, hg_649.1	CLCN6	ENSG00000011021.23	+
chr1	11796262	11798546	hg_10317.1, hg_10318.1	MTHFR	ENSG00000177000.13	-
chr1	11802926	11805534	hg_10320.1, hg_10321.1	MTHFR	ENSG00000177000.13	-
chr1	11805708	11808267	hg_10324.1, hg_10325.1, hg_10326.1, hg_10327.1, hg_232795.1	MTHFR	ENSG00000177000.13	-
chr1	11847011	11850412	hg_10332.1, hg_10333.1, hg_10334.1, hg_10335.1, hg_10336.1, hg_10337.1, hg_232823.1, hg_10338.1, hg_10339.1, hg_10340.1, hg_10341.1, hg_10342.1	NPPA	ENSG00000175206.11	-
chr1	11858744	11861096	hg_10344.1, hg_10345.1, hg_10346.1	NPPB	ENSG00000120937.9	-
chr1	11926215	11928416	hg_10349.1	KIAA2013	ENSG00000116685.16	-
chr1	11932717	11934918	hg_653.1	PLOD1	ENSG00000083444.17	+
chr1	11962237	11964438	hg_663.1	PLOD1	ENSG00000083444.17	+
chr1	11978304	11982196	hg_216963.1, hg_667.1, hg_668.1, hg_669.1, hg_670.1, hg_223491.1	MFN2	ENSG00000116688.18	+
chr1	11999466	12001667	hg_673.1	MFN2	ENSG00000116688.18	+
chr1	12017439	12019700	hg_674.1, hg_675.1	MIIP	ENSG00000116691.11	+
chr1	12061166	12064270	hg_676.1, hg_677.1, hg_678.1, hg_679.1, hg_680.1, hg_681.1, hg_682.1, hg_683.1, hg_684.1, hg_685.1, hg_686.1, hg_687.1, hg_688.1, hg_689.1, hg_690.1	TNFRSF8	ENSG00000120949.15	+
chr1	12123613	12126151	hg_694.1, hg_695.1, hg_696.1, hg_697.1	TNFRSF8	ENSG00000120949.15	+
chr1	12164989	12167190	hg_710.1	TNFRSF1B	ENSG00000028137.19	+
chr1	12186802	12189003	hg_717.1	TNFRSF1B	ENSG00000028137.19	+
chr1	12189873	12192074	hg_718.1	TNFRSF1B	ENSG00000028137.19	+
chr1	12228033	12230294	hg_723.1, hg_724.1, hg_223492.1	VPS13D	ENSG00000048707.15	+
chr1	12340398	12345058	hg_726.1, hg_727.1, hg_728.1, hg_729.1, hg_730.1, hg_731.1, hg_732.1	VPS13D	ENSG00000048707.15	+
chr1	12354289	12356490	hg_733.1	VPS13D	ENSG00000048707.15	+
chr1	12462937	12465138	hg_739.1	VPS13D	ENSG00000048707.15	+
chr1	12476549	12478837	hg_740.1, hg_741.1	VPS13D	ENSG00000048707.15	+
chr1	12616074	12620644	hg_232884.1, hg_10381.1, hg_10382.1, hg_10383.1, hg_10384.1, hg_10385.1, hg_10386.1, hg_10387.1, hg_10388.1, hg_10389.1, hg_10390.1, hg_223495.1, hg_10391.1, hg_10392.1, hg_223496.1, hg_10393.1, hg_10394.1, hg_10395.1, hg_10396.1, hg_10397.1, hg_10398.1, hg_10399.1	DHRS3	ENSG00000162496.9	-
chr1	12714072	12716314	hg_216965.1, hg_747.1	AADACL3	ENSG00000188984.12	+
chr1	12744185	12746466	hg_748.1, hg_749.1, hg_750.1	CFAP107	ENSG00000157330.10	+
chr1	12789398	12791599	hg_752.1	PRAMEF1	ENSG00000116721.9	+
chr1	12831113	12833433	hg_232893.1, hg_232894.1	PRAMEF11	ENSG00000239810.3	-
chr1	12855069	12857270	hg_232895.1	PRAMEF2	ENSG00000120952.4	+
chr1	12886023	12888224	hg_232896.1	PRAMEF4	ENSG00000243073.4	-
chr1	13284970	13287171	hg_232918.1	PRAMEF8	ENSG00000182330.11	-
chr1	13346931	13349132	hg_232920.1	PRAMEF14	ENSG00000204481.8	-
chr1	13513471	13516008	hg_10410.1, hg_10411.1, hg_10412.1, hg_10413.1, hg_10414.1, hg_10415.1, hg_10416.1	LRRC38	ENSG00000162494.6	-
chr1	13581771	13585661	hg_754.1, hg_755.1, hg_756.1, hg_757.1, hg_223500.1	PDPN	ENSG00000162493.17	+
chr1	13612342	13614543	hg_759.1	PDPN	ENSG00000162493.17	+
chr1	13698193	13700433	hg_762.1, hg_763.1	PRDM2	ENSG00000116731.23	+
chr1	13728984	13731185	hg_767.1	PRDM2	ENSG00000116731.23	+
chr1	13747385	13749627	hg_768.1, hg_769.1	PRDM2	ENSG00000116731.23	+
chr1	13890827	13893388	hg_777.1, hg_778.1, hg_779.1	KAZN	ENSG00000189337.17	+
chr1	14596688	14599031	hg_788.1, hg_789.1, hg_790.1	KAZN	ENSG00000189337.17	+
chr1	14922144	14924345	hg_807.1	KAZN	ENSG00000189337.17	+
chr1	15150541	15153987	hg_812.1, hg_813.1, hg_814.1, hg_815.1, hg_816.1, hg_817.1, hg_223502.1	TMEM51	ENSG00000171729.14	+
chr1	15245275	15247476	hg_822.1	FHAD1	ENSG00000142621.21	+
chr1	15303736	15305937	hg_829.1	FHAD1	ENSG00000142621.21	+
chr1	15324821	15327147	hg_830.1, hg_831.1, hg_832.1	FHAD1	ENSG00000142621.21	+
chr1	15339755	15341956	hg_834.1	FHAD1	ENSG00000142621.21	+
chr1	15343070	15345644	hg_835.1, hg_836.1, hg_837.1, hg_838.1	FHAD1	ENSG00000142621.21	+
chr1	15407915	15410116	hg_846.1	EFHD2	ENSG00000142634.13	+
chr1	15436394	15440514	hg_223506.1, hg_223507.1, hg_857.1, hg_223508.1, hg_858.1	CTRC	ENSG00000162438.12	+
chr1	15454657	15457331	hg_862.1, hg_863.1, hg_864.1, hg_865.1, hg_866.1, hg_867.1	CELA2A	ENSG00000142615.8	+
chr1	15464008	15466318	hg_872.1, hg_873.1, hg_874.1, hg_875.1	CELA2B	ENSG00000215704.10	+
chr1	15474102	15476303	hg_880.1	CELA2B	ENSG00000215704.10	+
chr1	15523958	15528479	hg_10456.1, hg_10457.1, hg_10458.1, hg_10459.1, hg_10460.1	CASP9	ENSG00000132906.18	-
chr1	15524874	15527075	hg_881.1	DNAJC16	ENSG00000116138.13	+
chr1	15584849	15587050	hg_10462.1	AGMAT	ENSG00000116771.6	-
chr1	15615420	15617785	hg_885.1, hg_886.1, hg_887.1, hg_888.1, hg_889.1	DDI2	ENSG00000197312.12	+
chr1	15657844	15660045	hg_233202.1	RSC1A1	ENSG00000215695.2	+
chr1	15682324	15684677	hg_894.1, hg_895.1, hg_896.1, hg_897.1	PLEKHM2	ENSG00000116786.13	+
chr1	15725069	15727270	hg_900.1	PLEKHM2	ENSG00000116786.13	+
chr1	15734242	15736531	hg_233217.1, hg_901.1, hg_902.1, hg_903.1	SLC25A34	ENSG00000162461.8	+
chr1	15740514	15742751	hg_905.1, hg_906.1	TMEM82	ENSG00000162460.7	+
chr1	15754613	15758994	hg_907.1, hg_908.1, hg_909.1, hg_910.1, hg_911.1, hg_912.1, hg_913.1, hg_914.1, hg_915.1	FBLIM1	ENSG00000162458.13	+
chr1	15762424	15765208	hg_916.1, hg_917.1, hg_918.1, hg_233223.1	FBLIM1	ENSG00000162458.13	+
chr1	15834068	15836317	hg_924.1, hg_925.1	SPEN	ENSG00000065526.13	+
chr1	15845567	15848028	hg_927.1, hg_928.1, hg_929.1, hg_930.1	SPEN	ENSG00000065526.13	+
chr1	15872167	15874368	hg_216973.1	SPEN	ENSG00000065526.13	+
chr1	15944141	15946342	hg_10482.1	ZBTB17	ENSG00000116809.12	-
chr1	15952659	15954904	hg_10483.1, hg_10484.1	ZBTB17	ENSG00000116809.12	-
chr1	15975890	15978120	hg_10485.1, hg_10486.1	ZBTB17	ENSG00000116809.12	-
chr1	16002235	16004436	hg_938.1	SRARP	ENSG00000183888.4	+
chr1	16019977	16022234	hg_948.1, hg_949.1, hg_950.1, hg_951.1	CLCNKA	ENSG00000186510.12	+
chr1	16025017	16028752	hg_952.1, hg_953.1, hg_954.1	CLCNKA	ENSG00000186510.12	+
chr1	16017209	16020754	hg_10506.1, hg_10507.1, hg_10508.1, hg_10509.1, hg_10510.1, hg_10511.1	HSPB7	ENSG00000173641.18	-
chr1	16041674	16044038	hg_233262.1, hg_955.1, hg_956.1, hg_957.1, hg_958.1	CLCNKB	ENSG00000184908.20	+
chr1	16046783	16049191	hg_216976.1, hg_223512.1, hg_959.1, hg_960.1	CLCNKB	ENSG00000184908.20	+
chr1	16073424	16075900	hg_10515.1, hg_10516.1	FAM131C	ENSG00000185519.9	-
chr1	16155815	16158071	hg_10522.1, hg_10523.1, hg_10524.1	EPHA2	ENSG00000142627.13	-
chr1	16206311	16208987	hg_10525.1, hg_10526.1	ARHGEF19	ENSG00000142632.17	-
chr1	16212439	16214640	hg_10529.1	ARHGEF19	ENSG00000142632.17	-
chr1	16236980	16239181	hg_10533.1	CPLANE2	ENSG00000132881.12	-
chr1	16256549	16258750	hg_10534.1	FBXO42	ENSG00000037637.11	-
chr1	16352256	16354457	hg_10535.1	FBXO42	ENSG00000037637.11	-
chr1	16365166	16368153	hg_233354.1, hg_964.1, hg_223515.1, hg_223516.1	SZRD1	ENSG00000055070.17	+
chr1	16395384	16397585	hg_233361.1	SZRD1	ENSG00000055070.17	+
chr1	16437177	16439378	hg_233374.1	SPATA21	ENSG00000187144.11	-
chr1	16438728	16440929	hg_969.1	NECAP2	ENSG00000157191.20	+
chr1	16587046	16589247	hg_216977.1	NBPF1	ENSG00000219481.11	-
chr1	16613287	16615559	hg_10544.1, hg_10545.1	NBPF1	ENSG00000219481.11	-
chr1	16919793	16922132	hg_976.1, hg_977.1, hg_978.1	CROCC	ENSG00000058453.17	+
chr1	16937957	16940158	hg_233551.1	CROCC	ENSG00000058453.17	+
chr1	16978107	16980308	hg_10558.1	MFAP2	ENSG00000117122.14	-
chr1	16980434	16983609	hg_10559.1, hg_10560.1, hg_10561.1, hg_10562.1, hg_10563.1	MFAP2	ENSG00000117122.14	-
chr1	17011678	17013974	hg_10564.1, hg_10565.1, hg_10566.1	ATP13A2	ENSG00000159363.19	-
chr1	17022927	17025178	hg_10567.1, hg_10568.1	SDHB	ENSG00000117118.10	-
chr1	17045051	17047252	hg_10569.1	SDHB	ENSG00000117118.10	-
chr1	17053830	17056143	hg_10570.1, hg_10571.1, hg_10572.1	SDHB	ENSG00000117118.10	-
chr1	17075149	17077350	hg_10574.1	PADI2	ENSG00000117115.13	-
chr1	17119251	17121452	hg_10576.1	PADI2	ENSG00000117115.13	-
chr1	17203127	17205328	hg_987.1	PADI1	ENSG00000142623.11	+
chr1	17231279	17233641	hg_216980.1, hg_988.1	PADI1	ENSG00000142623.11	+
chr1	17237625	17239826	hg_989.1	PADI1	ENSG00000142623.11	+
chr1	17247096	17249297	hg_990.1	PADI3	ENSG00000142619.4	+
chr1	17306197	17308398	hg_991.1	PADI4	ENSG00000159339.13	+
chr1	17408670	17410871	hg_10579.1	RCC2	ENSG00000179051.14	-
chr1	17425339	17427540	hg_10583.1	RCC2	ENSG00000179051.14	-
chr1	17438336	17441982	hg_10584.1, hg_10585.1, hg_10588.1, hg_10589.1, hg_10590.1, hg_10591.1, hg_10592.1, hg_10593.1	RCC2	ENSG00000179051.14	-
chr1	17518196	17520540	hg_995.1, hg_996.1	ARHGEF10L	ENSG00000074964.17	+
chr1	17537722	17540003	hg_997.1, hg_998.1	ARHGEF10L	ENSG00000074964.17	+
chr1	17578181	17580688	hg_999.1, hg_1000.1, hg_1001.1	ARHGEF10L	ENSG00000074964.17	+
chr1	17586389	17588632	hg_1002.1, hg_1003.1	ARHGEF10L	ENSG00000074964.17	+
chr1	17616317	17618816	hg_1005.1, hg_1006.1, hg_1007.1, hg_1008.1	ARHGEF10L	ENSG00000074964.17	+
chr1	17631908	17634109	hg_1009.1	ARHGEF10L	ENSG00000074964.17	+
chr1	17638175	17640376	hg_1013.1	ARHGEF10L	ENSG00000074964.17	+
chr1	17753348	17755549	hg_1015.1	ACTL8	ENSG00000117148.8	+
chr1	18105386	18108335	hg_1022.1, hg_1023.1, hg_1024.1, hg_1025.1, hg_1026.1, hg_1027.1	IGSF21	ENSG00000117154.12	+
chr1	18478945	18481361	hg_1029.1, hg_1030.1, hg_1031.1, hg_1032.1	KLHDC7A	ENSG00000179023.9	+
chr1	18628860	18631722	hg_1034.1, hg_1035.1, hg_1036.1, hg_1037.1, hg_233712.1, hg_1038.1	PAX7	ENSG00000009709.12	+
chr1	18885831	18888032	hg_10613.1	ALDH4A1	ENSG00000159423.17	-
chr1	18890563	18892764	hg_233725.1	ALDH4A1	ENSG00000159423.17	-
chr1	18902341	18904766	hg_10614.1, hg_10615.1, hg_10616.1, hg_10617.1	ALDH4A1	ENSG00000159423.17	-
chr1	18955179	18958676	hg_10622.1, hg_216982.1, hg_10623.1, hg_10624.1, hg_10625.1	IFFO2	ENSG00000169991.11	-
chr1	19081246	19083643	hg_10631.1, hg_10632.1	UBR4	ENSG00000127481.15	-
chr1	19099520	19102150	hg_10634.1, hg_10635.1	UBR4	ENSG00000127481.15	-
chr1	19156626	19158827	hg_233737.1	UBR4	ENSG00000127481.15	-
chr1	19179022	19181223	hg_10639.1	UBR4	ENSG00000127481.15	-
chr1	19209997	19212459	hg_10642.1, hg_10643.1, hg_10644.1, hg_10645.1, hg_10646.1, hg_10647.1	UBR4	ENSG00000127481.15	-
chr1	19251329	19253530	hg_10651.1	EMC1	ENSG00000127463.16	-
chr1	19249813	19252014	hg_1058.1	MRTO4	ENSG00000053372.5	+
chr1	19288567	19290768	hg_223525.1	AKR7A3	ENSG00000162482.5	-
chr1	19311910	19314111	hg_10654.1	AKR7A2	ENSG00000053371.13	-
chr1	19310314	19312550	hg_1060.1, hg_1061.1	SLC66A1	ENSG00000040487.13	+
chr1	19482402	19484603	hg_1064.1	MICOS10	ENSG00000173436.15	+
chr1	19595140	19597472	hg_1067.1, hg_1068.1	MICOS10	ENSG00000173436.15	+
chr1	19345033	19347234	hg_10659.1	CAPZB	ENSG00000077549.19	-
chr1	19378375	19380612	hg_10662.1, hg_10663.1	CAPZB	ENSG00000077549.19	-
chr1	19419518	19421755	hg_10667.1, hg_10668.1	CAPZB	ENSG00000077549.19	-
chr1	19484436	19487644	hg_233749.1, hg_10674.1, hg_10675.1, hg_10676.1, hg_10677.1, hg_10678.1, hg_233751.1, hg_10679.1	CAPZB	ENSG00000077549.19	-
chr1	19638523	19640724	hg_1073.1	NBL1	ENSG00000158747.15	+
chr1	19641228	19647763	hg_233756.1, hg_1074.1, hg_1075.1, hg_223526.1, hg_1076.1, hg_1077.1, hg_233757.1, hg_233758.1, hg_216989.1	NBL1	ENSG00000158747.15	+
chr1	19653064	19655265	hg_1078.1	NBL1	ENSG00000158747.15	+
chr1	19662843	19666105	hg_1080.1, hg_1081.1, hg_233767.1, hg_1082.1	HTR6	ENSG00000158748.4	+
chr1	19786866	19789085	hg_10687.1, hg_10688.1	TMCO4	ENSG00000162542.14	-
chr1	19799696	19802323	hg_10689.1, hg_10690.1, hg_216992.1, hg_10691.1	TMCO4	ENSG00000162542.14	-
chr1	19814957	19817278	hg_10692.1, hg_10693.1, hg_10694.1, hg_10695.1, hg_10696.1	RNF186	ENSG00000178828.7	-
chr1	19880411	19882612	hg_1085.1	OTUD3	ENSG00000169914.6	+
chr1	19923429	19925630	hg_233779.1	PLA2G2E	ENSG00000188784.4	-
chr1	19978212	19981618	hg_10706.1, hg_10707.1, hg_10708.1, hg_10709.1, hg_10710.1, hg_10711.1, hg_10712.1	PLA2G2A	ENSG00000188257.12	-
chr1	20026398	20028716	hg_1092.1, hg_1093.1	PLA2G5	ENSG00000127472.11	+
chr1	20068118	20070546	hg_1094.1, hg_1095.1, hg_1096.1, hg_1097.1, hg_1098.1, hg_1099.1	PLA2G5	ENSG00000127472.11	+
chr1	20119334	20121535	hg_10716.1	PLA2G2D	ENSG00000117215.15	-
chr1	20137321	20139584	hg_1102.1, hg_1103.1	PLA2G2F	ENSG00000158786.5	+
chr1	20183643	20186378	hg_1108.1, hg_1109.1, hg_1110.1, hg_1111.1	UBXN10	ENSG00000162543.6	+
chr1	20174887	20177088	hg_216994.1	PLA2G2C	ENSG00000187980.7	-
chr1	20186275	20188514	hg_10718.1, hg_10719.1	PLA2G2C	ENSG00000187980.7	-
chr1	20483509	20488234	hg_10744.1, hg_10745.1, hg_10746.1, hg_10747.1, hg_10748.1, hg_10749.1, hg_10751.1	CAMK2N1	ENSG00000162545.6	-
chr1	20507869	20510129	hg_10761.1, hg_10762.1	MUL1	ENSG00000090432.7	-
chr1	20550553	20552754	hg_1121.1	FAM43B	ENSG00000183114.8	+
chr1	20586905	20589447	hg_1122.1, hg_1123.1, hg_1124.1, hg_1125.1	CDA	ENSG00000158825.6	+
chr1	20631437	20633712	hg_1131.1, hg_1132.1, hg_1133.1	PINK1	ENSG00000158828.8	+
chr1	20661176	20663524	hg_10766.1, hg_10767.1, hg_10768.1, hg_10769.1, hg_10770.1	DDOST	ENSG00000244038.11	-
chr1	20682506	20684888	hg_10771.1, hg_10772.1, hg_10773.1	KIF17	ENSG00000117245.13	-
chr1	20684920	20688393	hg_10774.1, hg_10775.1, hg_10776.1, hg_10777.1, hg_10778.1	KIF17	ENSG00000117245.13	-
chr1	20698335	20700536	hg_10779.1	KIF17	ENSG00000117245.13	-
chr1	20717538	20720008	hg_233846.1, hg_10780.1	KIF17	ENSG00000117245.13	-
chr1	20731885	20734699	hg_10781.1, hg_10782.1, hg_10783.1	SH2D5	ENSG00000189410.12	-
chr1	20744276	20746839	hg_10784.1, hg_10785.1, hg_10786.1	HP1BP3	ENSG00000127483.19	-
chr1	20749664	20751865	hg_10787.1	HP1BP3	ENSG00000127483.19	-
chr1	20765285	20767486	hg_216996.1	HP1BP3	ENSG00000127483.19	-
chr1	20773297	20776989	hg_10788.1, hg_233852.1	HP1BP3	ENSG00000127483.19	-
chr1	20780112	20782544	hg_233856.1, hg_10790.1	HP1BP3	ENSG00000127483.19	-
chr1	20786452	20789308	hg_10791.1, hg_10792.1, hg_10793.1	HP1BP3	ENSG00000127483.19	-
chr1	21050694	21052968	hg_10803.1, hg_10804.1, hg_10805.1	EIF4G3	ENSG00000075151.24	-
chr1	21088974	21091175	hg_233910.1	EIF4G3	ENSG00000075151.24	-
chr1	21174436	21178880	hg_217001.1, hg_10814.1, hg_10815.1	EIF4G3	ENSG00000075151.24	-
chr1	21279343	21281544	hg_10821.1	ECE1	ENSG00000117298.16	-
chr1	21289895	21292815	hg_10826.1, hg_10827.1, hg_10828.1, hg_10829.1, hg_10830.1	ECE1	ENSG00000117298.16	-
chr1	21294227	21296495	hg_10831.1, hg_10832.1	ECE1	ENSG00000117298.16	-
chr1	21298802	21301003	hg_10834.1	ECE1	ENSG00000117298.16	-
chr1	21345295	21347896	hg_10845.1, hg_10848.1	ECE1	ENSG00000117298.16	-
chr1	21438119	21440411	hg_1158.1, hg_1159.1, hg_1160.1	NBPF3	ENSG00000142794.19	+
chr1	21466456	21468657	hg_1161.1	NBPF3	ENSG00000142794.19	+
chr1	21507424	21509625	hg_1164.1	ALPL	ENSG00000162551.14	+
chr1	21549277	21551478	hg_1166.1	ALPL	ENSG00000162551.14	+
chr1	21551985	21554308	hg_1167.1, hg_1168.1, hg_1169.1, hg_1170.1, hg_1171.1, hg_1172.1	ALPL	ENSG00000162551.14	+
chr1	21562053	21564373	hg_1184.1, hg_1185.1, hg_1186.1, hg_1187.1, hg_1188.1, hg_1189.1	ALPL	ENSG00000162551.14	+
chr1	21568332	21570533	hg_1197.1	ALPL	ENSG00000162551.14	+
chr1	21622343	21624544	hg_10859.1	RAP1GAP	ENSG00000076864.21	-
chr1	21651644	21653898	hg_10862.1, hg_10863.1	RAP1GAP	ENSG00000076864.21	-
chr1	21669143	21671811	hg_10865.1, hg_10866.1, hg_10867.1, hg_10868.1	RAP1GAP	ENSG00000076864.21	-
chr1	21724885	21727086	hg_217002.1	USP48	ENSG00000090686.16	-
chr1	21782734	21785202	hg_10872.1, hg_10873.1, hg_10874.1, hg_10875.1, hg_10876.1, hg_10877.1, hg_10878.1	USP48	ENSG00000090686.16	-
chr1	21810255	21812456	hg_234074.1	LDLRAD2	ENSG00000187942.12	+
chr1	21823682	21825883	hg_10880.1	HSPG2	ENSG00000142798.20	-
chr1	21836643	21838844	hg_10882.1	HSPG2	ENSG00000142798.20	-
chr1	21854435	21856636	hg_10887.1	HSPG2	ENSG00000142798.20	-
chr1	21878272	21880473	hg_10891.1	HSPG2	ENSG00000142798.20	-
chr1	21896092	21898293	hg_10900.1	HSPG2	ENSG00000142798.20	-
chr1	21937109	21939310	hg_10901.1	HSPG2	ENSG00000142798.20	-
chr1	21976381	21978582	hg_1245.1	CELA3B	ENSG00000219073.8	+
chr1	21978877	21981326	hg_1246.1, hg_1247.1, hg_1248.1, hg_1249.1, hg_1250.1	CELA3B	ENSG00000219073.8	+
chr1	21982182	21984473	hg_1251.1, hg_223538.1, hg_223539.1, hg_223540.1, hg_1252.1	CELA3B	ENSG00000219073.8	+
chr1	21999512	22001857	hg_1253.1, hg_1254.1	CELA3A	ENSG00000142789.20	+
chr1	22004935	22007692	hg_1262.1, hg_223541.1, hg_1263.1, hg_1264.1, hg_1265.1	CELA3A	ENSG00000142789.20	+
chr1	22050674	22052929	hg_1271.1, hg_1272.1, hg_234092.1	CDC42	ENSG00000070831.18	+
chr1	22142843	22145403	hg_10913.1, hg_10914.1, hg_10915.1, hg_10916.1, hg_10917.1	WNT4	ENSG00000162552.15	-
chr1	22426911	22429112	hg_1281.1	ZBTB40	ENSG00000184677.18	+
chr1	22449853	22452054	hg_1282.1	ZBTB40	ENSG00000184677.18	+
chr1	22561486	22563687	hg_1284.1	EPHA8	ENSG00000070886.12	+
chr1	22634624	22637829	hg_1286.1, hg_1287.1, hg_1288.1, hg_1289.1	C1QA	ENSG00000173372.18	+
chr1	22641634	22644301	hg_1293.1, hg_1294.1, hg_1295.1, hg_1296.1	C1QC	ENSG00000159189.13	+
chr1	22651093	22653441	hg_1313.1, hg_1314.1, hg_1315.1, hg_1316.1	C1QB	ENSG00000173369.18	+
chr1	22657460	22661483	hg_1317.1, hg_1318.1, hg_1319.1, hg_1320.1, hg_1321.1, hg_1322.1, hg_1323.1, hg_1324.1, hg_1325.1, hg_1326.1, hg_1327.1, hg_1328.1, hg_1329.1	C1QB	ENSG00000173369.18	+
chr1	22708837	22711038	hg_1330.1	EPHB2	ENSG00000133216.17	+
chr1	23013726	23017852	hg_10932.1, hg_10933.1, hg_10934.1, hg_10935.1, hg_10936.1	TEX46	ENSG00000227868.7	-
chr1	23017442	23019705	hg_1332.1, hg_1333.1	KDM1A	ENSG00000004487.18	+
chr1	23048396	23050597	hg_1336.1	KDM1A	ENSG00000004487.18	+
chr1	23168627	23170856	hg_10940.1, hg_10941.1	LUZP1	ENSG00000169641.15	-
chr1	23193746	23196823	hg_10947.1, hg_10948.1, hg_10949.1, hg_234191.1	HTR1D	ENSG00000179546.5	-
chr1	23344051	23346651	hg_10955.1, hg_10956.1, hg_10957.1, hg_10958.1, hg_10959.1, hg_10960.1	HNRNPR	ENSG00000125944.21	-
chr1	23367847	23371958	hg_10961.1, hg_10962.1, hg_10963.1, hg_10964.1, hg_10965.1, hg_10966.1, hg_10967.1	ZNF436	ENSG00000125945.15	-
chr1	23424449	23426812	hg_10971.1, hg_10972.1, hg_10973.1, hg_10974.1, hg_10975.1	TCEA3	ENSG00000204219.11	-
chr1	23436475	23438676	hg_217009.1	ASAP3	ENSG00000088280.20	-
chr1	23484006	23486207	hg_10977.1	ASAP3	ENSG00000088280.20	-
chr1	23530401	23533224	hg_10984.1, hg_10985.1, hg_10986.1, hg_10987.1, hg_10988.1, hg_10989.1, hg_10990.1	E2F2	ENSG00000007968.7	-
chr1	23559300	23561842	hg_10992.1, hg_10993.1, hg_10994.1	ID3	ENSG00000117318.9	-
chr1	23689800	23692891	hg_1353.1, hg_1354.1, hg_1355.1	RPL11	ENSG00000142676.14	+
chr1	23741154	23743681	hg_1361.1, hg_1362.1, hg_1363.1	ELOA	ENSG00000011007.13	+
chr1	23776403	23778604	hg_1364.1	PITHD1	ENSG00000057757.10	+
chr1	23789153	23793862	hg_1365.1, hg_1366.1, hg_1367.1, hg_223544.1, hg_1368.1, hg_1369.1, hg_1370.1	LYPLA2	ENSG00000011009.11	+
chr1	23799346	23802776	hg_11000.1, hg_11001.1, hg_11002.1, hg_11004.1, hg_11005.1	GALE	ENSG00000117308.15	-
chr1	23825207	23827474	hg_11006.1, hg_11007.1, hg_11008.1	HMGCL	ENSG00000117305.15	-
chr1	23838376	23840577	hg_234218.1	HMGCL	ENSG00000117305.15	-
chr1	23865387	23867588	hg_11015.1	FUCA1	ENSG00000179163.12	-
chr1	23868121	23870322	hg_11016.1	FUCA1	ENSG00000179163.12	-
chr1	23913161	23915512	hg_11017.1, hg_11018.1, hg_11019.1, hg_11020.1, hg_11021.1	CNR2	ENSG00000188822.8	-
chr1	23957165	23960017	hg_1373.1, hg_1374.1, hg_1375.1, hg_1376.1	PNRC2	ENSG00000189266.13	+
chr1	23974885	23977086	hg_11024.1	SRSF10	ENSG00000188529.15	-
chr1	23977666	23982362	hg_11025.1, hg_11026.1, hg_11027.1, hg_223545.1, hg_11028.1, hg_11029.1, hg_11030.1	SRSF10	ENSG00000188529.15	-
chr1	24108223	24110443	hg_11032.1, hg_11033.1	MYOM3	ENSG00000142661.19	-
chr1	24111935	24114178	hg_11034.1, hg_223546.1, hg_11035.1	MYOM3	ENSG00000142661.19	-
chr1	24136976	24139177	hg_234233.1	IL22RA1	ENSG00000142677.4	-
chr1	24142948	24145149	hg_11036.1	IL22RA1	ENSG00000142677.4	-
chr1	24187070	24189271	hg_11037.1	IFNLR1	ENSG00000185436.12	-
chr1	24317296	24319981	hg_1381.1, hg_1382.1, hg_1383.1, hg_1384.1, hg_1385.1, hg_1386.1, hg_1387.1	GRHL3	ENSG00000158055.17	+
chr1	24413798	24416060	hg_1392.1, hg_1393.1, hg_1394.1	NIPAL3	ENSG00000001461.17	+
chr1	24470027	24472228	hg_1396.1	NIPAL3	ENSG00000001461.17	+
chr1	24413502	24417825	hg_11041.1, hg_11042.1, hg_234242.1	STPG1	ENSG00000001460.18	-
chr1	24500359	24503471	hg_1398.1, hg_1399.1, hg_1400.1, hg_1401.1, hg_1402.1, hg_1403.1, hg_1404.1, hg_1405.1	RCAN3	ENSG00000117602.13	+
chr1	24505570	24507771	hg_234249.1	RCAN3	ENSG00000117602.13	+
chr1	24512368	24514569	hg_217012.1	RCAN3	ENSG00000117602.13	+
chr1	24554099	24556300	hg_1406.1	NCMAP	ENSG00000184454.7	+
chr1	24587451	24589688	hg_1407.1, hg_1408.1, hg_1409.1	NCMAP	ENSG00000184454.7	+
chr1	24641119	24643491	hg_1418.1, hg_234257.1, hg_1419.1	SRRM1	ENSG00000133226.19	+
chr1	24646933	24649134	hg_1420.1	SRRM1	ENSG00000133226.19	+
chr1	24652886	24655734	hg_1421.1, hg_1422.1	SRRM1	ENSG00000133226.19	+
chr1	24743297	24745685	hg_1433.1, hg_1434.1, hg_1435.1, hg_234273.1, hg_1436.1	CLIC4	ENSG00000169504.15	+
chr1	24840232	24843730	hg_1446.1, hg_1447.1, hg_1448.1, hg_1449.1, hg_1450.1, hg_1451.1, hg_1452.1, hg_1453.1, hg_1454.1, hg_1455.1, hg_1456.1, hg_1457.1, hg_1458.1, hg_1459.1	CLIC4	ENSG00000169504.15	+
chr1	24927471	24932275	hg_11062.1, hg_11063.1, hg_11064.1, hg_11065.1, hg_11066.1, hg_11067.1, hg_11068.1, hg_11069.1	RUNX3	ENSG00000020633.19	-
chr1	24964597	24967191	hg_11070.1, hg_11071.1, hg_11072.1, hg_234312.1, hg_11073.1, hg_11074.1, hg_11075.1	RUNX3	ENSG00000020633.19	-
chr1	25231963	25234502	hg_11080.1, hg_11081.1, hg_11082.1, hg_11083.1, hg_11084.1	SYF2	ENSG00000117614.10	-
chr1	25270400	25272733	hg_1491.1, hg_1492.1, hg_1493.1, hg_223548.1, hg_1494.1, hg_1495.1	RHD	ENSG00000187010.21	+
chr1	25243457	25246179	hg_11086.1, hg_11087.1	RSRP1	ENSG00000117616.18	-
chr1	25246507	25249489	hg_11088.1, hg_11090.1, hg_11091.1	RSRP1	ENSG00000117616.18	-
chr1	25336321	25340738	hg_1496.1, hg_234407.1, hg_1497.1	TMEM50A	ENSG00000183726.11	+
chr1	25420624	25422825	hg_234416.1	RHCE	ENSG00000188672.19	-
chr1	25429977	25432178	hg_11093.1	RHCE	ENSG00000188672.19	-
chr1	25428857	25431232	hg_1501.1, hg_1502.1, hg_1503.1, hg_1504.1, hg_1505.1	MACO1	ENSG00000204178.11	+
chr1	25541584	25543835	hg_1510.1, hg_1511.1	LDLRAP1	ENSG00000157978.12	+
chr1	25547863	25550121	hg_1513.1, hg_1514.1, hg_1515.1	LDLRAP1	ENSG00000157978.12	+
chr1	25560793	25563859	hg_1517.1, hg_1518.1, hg_1519.1	LDLRAP1	ENSG00000157978.12	+
chr1	25614790	25617657	hg_1523.1, hg_1524.1, hg_234473.1	MAN1C1	ENSG00000117643.15	+
chr1	25684441	25686698	hg_1527.1, hg_1528.1, hg_1529.1	MAN1C1	ENSG00000117643.15	+
chr1	25798204	25801309	hg_1539.1, hg_1540.1	SELENON	ENSG00000162430.18	+
chr1	25806654	25808855	hg_1542.1	SELENON	ENSG00000162430.18	+
chr1	25814442	25816643	hg_1543.1	SELENON	ENSG00000162430.18	+
chr1	25817970	25820404	hg_1544.1, hg_1545.1, hg_1546.1	MTFR1L	ENSG00000117640.18	+
chr1	25859208	25861409	hg_11098.1	AUNIP	ENSG00000127423.11	-
chr1	25871176	25873377	hg_234505.1	PAQR7	ENSG00000182749.6	-
chr1	25875318	25877963	hg_11100.1, hg_11101.1, hg_11102.1, hg_11103.1, hg_11104.1, hg_11105.1	PAQR7	ENSG00000182749.6	-
chr1	25892379	25894580	hg_11106.1	STMN1	ENSG00000117632.23	-
chr1	25903521	25909006	hg_11113.1, hg_11114.1, hg_11116.1, hg_11117.1, hg_11120.1, hg_11122.1, hg_217020.1	STMN1	ENSG00000117632.23	-
chr1	25990670	25992928	hg_11129.1, hg_11130.1	PAFAH2	ENSG00000158006.14	-
chr1	25997770	26000134	hg_11132.1, hg_11133.1, hg_223552.1	PAFAH2	ENSG00000158006.14	-
chr1	26019776	26022053	hg_1551.1, hg_1552.1	EXTL1	ENSG00000158008.10	+
chr1	26045288	26048170	hg_11137.1, hg_11138.1, hg_11139.1, hg_11140.1	SLC30A2	ENSG00000158014.15	-
chr1	26067431	26069726	hg_11148.1, hg_11149.1	TRIM63	ENSG00000158022.7	-
chr1	26109157	26112030	hg_1556.1, hg_1557.1, hg_1558.1	PDIK1L	ENSG00000175087.10	+
chr1	26157046	26159278	hg_1559.1, hg_1560.1	FAM110D	ENSG00000197245.6	+
chr1	26167928	26170174	hg_1561.1, hg_1562.1	ZNF593	ENSG00000142684.9	+
chr1	26175508	26177709	hg_1563.1	CNKSR1	ENSG00000142675.18	+
chr1	26180032	26182233	hg_1564.1	CNKSR1	ENSG00000142675.18	+
chr1	26188601	26190802	hg_217021.1	CATSPER4	ENSG00000188782.9	+
chr1	26232171	26234410	hg_1569.1, hg_1570.1	CEP85	ENSG00000130695.16	+
chr1	26252594	26254823	hg_1572.1, hg_1573.1	CEP85	ENSG00000130695.16	+
chr1	26277133	26280342	hg_1578.1, hg_217022.1, hg_1579.1, hg_1580.1, hg_234522.1	SH3BGRL3	ENSG00000142669.15	+
chr1	26315929	26318158	hg_1598.1, hg_1599.1	CD52	ENSG00000169442.9	+
chr1	26306436	26309065	hg_11162.1, hg_11165.1, hg_11166.1, hg_11167.1	UBXN11	ENSG00000158062.21	-
chr1	26318154	26320355	hg_234527.1	UBXN11	ENSG00000158062.21	-
chr1	26336242	26338443	hg_11168.1	CRYBG2	ENSG00000176092.17	-
chr1	26353910	26356360	hg_11169.1, hg_11170.1	CRYBG2	ENSG00000176092.17	-
chr1	26359859	26362102	hg_11171.1, hg_11172.1	CRYBG2	ENSG00000176092.17	-
chr1	26370493	26376540	hg_11173.1, hg_11174.1, hg_11175.1, hg_234531.1, hg_11176.1, hg_11177.1, hg_223556.1, hg_11178.1	ZNF683	ENSG00000176083.18	-
chr1	26408753	26411045	hg_1606.1, hg_1607.1, hg_234534.1, hg_1608.1, hg_1609.1, hg_1610.1	LIN28A	ENSG00000131914.11	+
chr1	26430327	26433008	hg_1617.1, hg_1618.1, hg_1619.1	DHDDS	ENSG00000117682.18	+
chr1	26470431	26473423	hg_1622.1, hg_1623.1, hg_217025.1, hg_1624.1, hg_1625.1, hg_1626.1	HMGN2	ENSG00000198830.11	+
chr1	26527773	26531615	hg_1627.1, hg_217026.1	RPS6KA1	ENSG00000117676.14	+
chr1	26540609	26543550	hg_1629.1, hg_223558.1, hg_1630.1, hg_1631.1	RPS6KA1	ENSG00000117676.14	+
chr1	26543818	26546053	hg_1634.1, hg_1635.1	RPS6KA1	ENSG00000117676.14	+
chr1	26693609	26697485	hg_1641.1, hg_1642.1, hg_1643.1, hg_1644.1, hg_1645.1, hg_1646.1, hg_1647.1, hg_1648.1	ARID1A	ENSG00000117713.21	+
chr1	26727244	26730028	hg_217027.1, hg_1650.1	ARID1A	ENSG00000117713.21	+
chr1	26769249	26771450	hg_217028.1	ARID1A	ENSG00000117713.21	+
chr1	26785673	26788394	hg_1653.1, hg_1654.1, hg_1655.1	PIGV	ENSG00000060642.12	+
chr1	26824710	26827230	hg_1656.1, hg_1657.1, hg_1658.1, hg_1659.1	ZDHHC18	ENSG00000204160.12	+
chr1	26830001	26832251	hg_1662.1, hg_1663.1, hg_1664.1	ZDHHC18	ENSG00000204160.12	+
chr1	26861148	26863349	hg_1667.1	SFN	ENSG00000175793.12	+
chr1	26890030	26892278	hg_11197.1, hg_11198.1	GPN2	ENSG00000142751.15	-
chr1	26919754	26922011	hg_1670.1, hg_1671.1	NUDC	ENSG00000090273.14	+
chr1	26943380	26945581	hg_1673.1	NUDC	ENSG00000090273.14	+
chr1	26899861	26902457	hg_11200.1, hg_11201.1	GPATCH3	ENSG00000198746.13	-
chr1	26913358	26916068	hg_11202.1, hg_11203.1, hg_11204.1, hg_11205.1, hg_11206.1	NR0B2	ENSG00000131910.5	-
chr1	26960182	26962445	hg_11211.1, hg_11212.1	KDF1	ENSG00000175707.10	-
chr1	26991738	26994176	hg_1678.1, hg_1679.1, hg_1680.1, hg_1681.1	TRNP1	ENSG00000253368.4	+
chr1	27012655	27014856	hg_11213.1	TENT5B	ENSG00000158246.8	-
chr1	27154096	27157489	hg_223563.1, hg_223564.1, hg_223565.1, hg_223566.1, hg_223567.1, hg_11218.1, hg_11219.1, hg_11220.1, hg_11221.1	SLC9A1	ENSG00000090020.11	-
chr1	27232565	27234975	hg_1691.1, hg_1692.1, hg_1693.1, hg_1694.1, hg_1695.1	WDTC1	ENSG00000142784.16	+
chr1	27320168	27322471	hg_1697.1, hg_1698.1	TMEM222	ENSG00000186501.15	+
chr1	27340052	27345014	hg_1704.1, hg_1705.1, hg_234597.1	SYTL1	ENSG00000142765.18	+
chr1	27356318	27359632	hg_11222.1, hg_11223.1	MAP3K6	ENSG00000142733.18	-
chr1	27361595	27363796	hg_217029.1	MAP3K6	ENSG00000142733.18	-
chr1	27366677	27368952	hg_11224.1, hg_11225.1, hg_11226.1	MAP3K6	ENSG00000142733.18	-
chr1	27374623	27376824	hg_11227.1	FCN3	ENSG00000142748.14	-
chr1	27383114	27385333	hg_11228.1, hg_11229.1	CD164L2	ENSG00000174950.11	-
chr1	27390625	27392864	hg_1708.1, hg_1709.1	GPR3	ENSG00000181773.7	+
chr1	27489853	27492187	hg_11234.1, hg_11235.1, hg_11236.1, hg_11237.1	WASF2	ENSG00000158195.11	-
chr1	27568257	27570458	hg_11241.1	AHDC1	ENSG00000126705.15	-
chr1	27603447	27606188	hg_217030.1, hg_11244.1, hg_11245.1, hg_11246.1	AHDC1	ENSG00000126705.15	-
chr1	27623608	27625809	hg_11252.1	FGR	ENSG00000000938.13	-
chr1	27625836	27628562	hg_11260.1, hg_11261.1, hg_11262.1, hg_11263.1, hg_11264.1, hg_11265.1, hg_11267.1, hg_11268.1	FGR	ENSG00000000938.13	-
chr1	27634629	27637518	hg_11276.1, hg_11277.1, hg_11278.1, hg_11279.1, hg_11280.1, hg_11281.1	FGR	ENSG00000000938.13	-
chr1	27669111	27671312	hg_11300.1	IFI6	ENSG00000126709.16	-
chr1	27671990	27674191	hg_11301.1	IFI6	ENSG00000126709.16	-
chr1	27723654	27726221	hg_1740.1, hg_1741.1, hg_1742.1	FAM76A	ENSG00000009780.16	+
chr1	27771228	27773429	hg_1746.1	STX12	ENSG00000117758.14	+
chr1	27828799	27831000	hg_1747.1	PPP1R8	ENSG00000117751.18	+
chr1	27839017	27841218	hg_234614.1	PPP1R8	ENSG00000117751.18	+
chr1	27870548	27872749	hg_1750.1	THEMIS2	ENSG00000130775.16	+
chr1	27877652	27879853	hg_1752.1	THEMIS2	ENSG00000130775.16	+
chr1	27881589	27883790	hg_1755.1	THEMIS2	ENSG00000130775.16	+
chr1	27883920	27886236	hg_1758.1, hg_1759.1, hg_1760.1	THEMIS2	ENSG00000130775.16	+
chr1	27913902	27916734	hg_11306.1, hg_11307.1, hg_11308.1	RPA2	ENSG00000117748.10	-
chr1	27932963	27935341	hg_1761.1, hg_1762.1, hg_1763.1, hg_1764.1	SMPDL3B	ENSG00000130768.15	+
chr1	27958001	27960245	hg_1766.1, hg_1767.1	XKR8	ENSG00000158156.9	+
chr1	28057956	28060157	hg_11312.1	EYA3	ENSG00000158161.16	-
chr1	28088410	28090705	hg_11313.1, hg_11314.1, hg_11315.1	EYA3	ENSG00000158161.16	-
chr1	28150481	28152803	hg_11326.1, hg_11327.1	PTAFR	ENSG00000169403.12	-
chr1	28176243	28179359	hg_11331.1, hg_11332.1, hg_11333.1, hg_11334.1, hg_234631.1, hg_11335.1, hg_11336.1, hg_11337.1, hg_11338.1, hg_11339.1, hg_223572.1, hg_11340.1, hg_11341.1, hg_11342.1, hg_11343.1, hg_11344.1	PTAFR	ENSG00000169403.12	-
chr1	28193677	28195941	hg_11346.1, hg_11347.1	PTAFR	ENSG00000169403.12	-
chr1	28232825	28235026	hg_11349.1	DNAJC8	ENSG00000126698.11	-
chr1	28234094	28236783	hg_1781.1, hg_234633.1, hg_1782.1, hg_1783.1, hg_1784.1	ATP5IF1	ENSG00000130770.18	+
chr1	28257514	28259715	hg_1788.1	SESN2	ENSG00000130766.5	+
chr1	28327056	28329257	hg_1789.1	MED18	ENSG00000130772.14	+
chr1	28367562	28369977	hg_1790.1, hg_1791.1, hg_1792.1, hg_1793.1, hg_1794.1	PHACTR4	ENSG00000204138.13	+
chr1	28436150	28438452	hg_1797.1, hg_1798.1	PHACTR4	ENSG00000204138.13	+
chr1	28508058	28510259	hg_1810.1	RCC1	ENSG00000180198.17	+
chr1	28516241	28518481	hg_1813.1, hg_1814.1	RCC1	ENSG00000180198.17	+
chr1	28551013	28553295	hg_1816.1, hg_1817.1	TRNAU1AP	ENSG00000180098.9	+
chr1	28642855	28645103	hg_11362.1, hg_11363.1	TAF12	ENSG00000120656.14	-
chr1	28666728	28668979	hg_1826.1, hg_1827.1	GMEB1	ENSG00000162419.13	+
chr1	28734619	28738292	hg_1829.1, hg_1830.1, hg_1831.1, hg_1832.1, hg_1833.1, hg_1834.1, hg_1835.1, hg_1836.1, hg_1837.1, hg_1838.1, hg_1839.1, hg_1840.1	YTHDF2	ENSG00000198492.16	+
chr1	28810092	28812368	hg_1841.1, hg_223573.1, hg_1842.1	OPRD1	ENSG00000116329.12	+
chr1	28885113	28887375	hg_1843.1, hg_1844.1	EPB41	ENSG00000159023.23	+
chr1	28912549	28914910	hg_1845.1, hg_1846.1, hg_1847.1, hg_1848.1, hg_1849.1	EPB41	ENSG00000159023.23	+
chr1	28985472	28987702	hg_1852.1, hg_217037.1	EPB41	ENSG00000159023.23	+
chr1	29122004	29125912	hg_11372.1, hg_11373.1	TMEM200B	ENSG00000253304.2	-
chr1	29160233	29162434	hg_11375.1	SRSF4	ENSG00000116350.18	-
chr1	29181569	29184001	hg_11376.1, hg_11377.1, hg_11378.1, hg_11379.1	SRSF4	ENSG00000116350.18	-
chr1	29230659	29232915	hg_11381.1, hg_11382.1	MECR	ENSG00000116353.16	-
chr1	29234520	29236748	hg_1859.1, hg_223577.1	PTPRU	ENSG00000060656.20	+
chr1	29258158	29260387	hg_1860.1, hg_1861.1	PTPRU	ENSG00000060656.20	+
chr1	29281728	29283929	hg_1862.1	PTPRU	ENSG00000060656.20	+
chr1	30723323	30725584	hg_234715.1, hg_11386.1	MATN1	ENSG00000162510.6	-
chr1	30732297	30734564	hg_11387.1, hg_11388.1	LAPTM5	ENSG00000162511.8	-
chr1	30745829	30748165	hg_11409.1, hg_11410.1, hg_11411.1, hg_11412.1	LAPTM5	ENSG00000162511.8	-
chr1	30757580	30760072	hg_11422.1, hg_11423.1, hg_11424.1, hg_11425.1	LAPTM5	ENSG00000162511.8	-
chr1	30872365	30874615	hg_11432.1, hg_11433.1	SDC3	ENSG00000162512.16	-
chr1	30880586	30882787	hg_11443.1	SDC3	ENSG00000162512.16	-
chr1	30908546	30910747	hg_11444.1	SDC3	ENSG00000162512.16	-
chr1	30974555	30976756	hg_11447.1	PUM1	ENSG00000134644.16	-
chr1	30992384	30994585	hg_234716.1	PUM1	ENSG00000134644.16	-
chr1	31065466	31067999	hg_234727.1, hg_11450.1, hg_217040.1	PUM1	ENSG00000134644.16	-
chr1	31181203	31183404	hg_11451.1	NKAIN1	ENSG00000084628.10	-
chr1	31239573	31241952	hg_11453.1, hg_11454.1, hg_11455.1	NKAIN1	ENSG00000084628.10	-
chr1	31269025	31271226	hg_11456.1	SNRNP40	ENSG00000060688.13	-
chr1	31296576	31298817	hg_11459.1, hg_11460.1	SNRNP40	ENSG00000060688.13	-
chr1	31294981	31297339	hg_1883.1, hg_1884.1, hg_234752.1	ZCCHC17	ENSG00000121766.16	+
chr1	31372844	31375076	hg_11463.1, hg_11464.1	FABP3	ENSG00000121769.8	-
chr1	31408175	31410420	hg_1890.1, hg_1891.1	SERINC2	ENSG00000168528.12	+
chr1	31411219	31414110	hg_1892.1, hg_1893.1, hg_1894.1	SERINC2	ENSG00000168528.12	+
chr1	31427011	31429703	hg_1904.1, hg_1905.1, hg_1906.1	SERINC2	ENSG00000168528.12	+
chr1	31574372	31579392	hg_1921.1, hg_1922.1, hg_1923.1, hg_1924.1, hg_1925.1, hg_1926.1, hg_217041.1, hg_1927.1	TINAGL1	ENSG00000142910.16	+
chr1	31581511	31583712	hg_1928.1	TINAGL1	ENSG00000142910.16	+
chr1	31615646	31617895	hg_234759.1, hg_1929.1	HCRTR1	ENSG00000121764.12	+
chr1	31635335	31637536	hg_223588.1	PEF1	ENSG00000162517.13	-
chr1	31644678	31647174	hg_11471.1, hg_234760.1	PEF1	ENSG00000162517.13	-
chr1	31670220	31672421	hg_11473.1	COL16A1	ENSG00000084636.18	-
chr1	31672989	31675231	hg_11474.1, hg_11475.1, hg_11476.1	COL16A1	ENSG00000084636.18	-
chr1	31698407	31700608	hg_234761.1	COL16A1	ENSG00000084636.18	-
chr1	31703788	31706375	hg_11480.1, hg_11481.1, hg_11482.1, hg_11483.1, hg_11484.1, hg_11485.1, hg_11486.1, hg_11487.1	COL16A1	ENSG00000084636.18	-
chr1	31736539	31738740	hg_234762.1	ADGRB2	ENSG00000121753.13	-
chr1	31744488	31746689	hg_11489.1	ADGRB2	ENSG00000121753.13	-
chr1	31756616	31758817	hg_217044.1	ADGRB2	ENSG00000121753.13	-
chr1	31760795	31762996	hg_11490.1	ADGRB2	ENSG00000121753.13	-
chr1	31763668	31766583	hg_11491.1, hg_11492.1, hg_11493.1, hg_11494.1, hg_11495.1, hg_11496.1	ADGRB2	ENSG00000121753.13	-
chr1	31792012	31794213	hg_11497.1	SPOCD1	ENSG00000134668.13	-
chr1	31798404	31800768	hg_11498.1, hg_11499.1, hg_11500.1	SPOCD1	ENSG00000134668.13	-
chr1	31815800	31818001	hg_217045.1	SPOCD1	ENSG00000134668.13	-
chr1	31918906	31921107	hg_11502.1	PTP4A2	ENSG00000184007.22	-
chr1	31937337	31940340	hg_11508.1, hg_11509.1, hg_11510.1, hg_11511.1, hg_11512.1	PTP4A2	ENSG00000184007.22	-
chr1	32011839	32014456	hg_234768.1, hg_1934.1, hg_1935.1, hg_223590.1	KHDRBS1	ENSG00000121774.18	+
chr1	32070899	32073166	hg_1938.1, hg_1939.1	TMEM39B	ENSG00000121775.18	+
chr1	32106053	32108404	hg_1941.1, hg_1942.1, hg_234773.1	KPNA6	ENSG00000025800.14	+
chr1	32140928	32143167	hg_1943.1, hg_1944.1, hg_1945.1	KPNA6	ENSG00000025800.14	+
chr1	32177679	32180352	hg_1948.1, hg_1949.1, hg_1950.1, hg_1951.1, hg_1952.1	TXLNA	ENSG00000084652.16	+
chr1	32194004	32196205	hg_1954.1	TXLNA	ENSG00000084652.16	+
chr1	32198630	32201921	hg_1956.1, hg_1957.1, hg_1958.1	CCDC28B	ENSG00000160050.16	+
chr1	32203658	32205859	hg_1959.1	IQCC	ENSG00000160051.12	+
chr1	32207087	32209288	hg_1961.1	DCDC2B	ENSG00000222046.3	+
chr1	32219583	32222621	hg_234776.1, hg_1962.1, hg_1963.1	EIF3I	ENSG00000084623.12	+
chr1	32222095	32224346	hg_11517.1, hg_11518.1	TMEM234	ENSG00000160055.20	-
chr1	32245227	32247503	hg_1966.1, hg_1967.1, hg_1968.1, hg_1969.1	FAM167B	ENSG00000183615.6	+
chr1	32248993	32251502	hg_1970.1, hg_1971.1, hg_1972.1, hg_1973.1	LCK	ENSG00000182866.18	+
chr1	32272121	32274537	hg_1974.1, hg_1975.1, hg_234777.1	LCK	ENSG00000182866.18	+
chr1	32278081	32280282	hg_1976.1	LCK	ENSG00000182866.18	+
chr1	32289937	32292440	hg_1977.1, hg_1978.1, hg_1979.1, hg_217050.1	HDAC1	ENSG00000116478.12	+
chr1	32336032	32338233	hg_11538.1	MARCKSL1	ENSG00000175130.7	-
chr1	32349605	32351845	hg_1984.1, hg_1985.1	TSSK3	ENSG00000162526.7	+
chr1	32360170	32362740	hg_1986.1, hg_234778.1, hg_1987.1	TSSK3	ENSG00000162526.7	+
chr1	32361827	32364091	hg_11540.1, hg_11541.1, hg_11542.1, hg_11543.1	FAM229A	ENSG00000225828.2	-
chr1	32394202	32396435	hg_11545.1, hg_11546.1	BSDC1	ENSG00000160058.19	-
chr1	32463064	32465265	hg_1990.1	ZBTB8B	ENSG00000273274.2	+
chr1	32537169	32539648	hg_1992.1, hg_1993.1, hg_1994.1	ZBTB8A	ENSG00000160062.15	+
chr1	32650302	32653229	hg_234787.1, hg_11547.1, hg_11548.1, hg_234788.1	ZBTB8OS	ENSG00000176261.16	-
chr1	32649147	32651936	hg_1996.1, hg_1997.1, hg_234789.1, hg_223593.1, hg_217051.1	RBBP4	ENSG00000162521.19	+
chr1	32695040	32697265	hg_11549.1, hg_11550.1	SYNC	ENSG00000162520.15	-
chr1	32702467	32704797	hg_11551.1, hg_11552.1, hg_11553.1, hg_11554.1	SYNC	ENSG00000162520.15	-
chr1	32739533	32742143	hg_2003.1, hg_2004.1, hg_2005.1, hg_2006.1	KIAA1522	ENSG00000162522.11	+
chr1	32752008	32754209	hg_2009.1	KIAA1522	ENSG00000162522.11	+
chr1	32763630	32765876	hg_2010.1, hg_2011.1	KIAA1522	ENSG00000162522.11	+
chr1	32768975	32771733	hg_2014.1, hg_2015.1, hg_2016.1, hg_2017.1, hg_2018.1, hg_2019.1	KIAA1522	ENSG00000162522.11	+
chr1	32814573	32817853	hg_2021.1, hg_2022.1, hg_2023.1, hg_2024.1, hg_2025.1	S100PBP	ENSG00000116497.18	+
chr1	32844373	32846574	hg_2026.1	S100PBP	ENSG00000116497.18	+
chr1	32817150	32820153	hg_11558.1, hg_11559.1, hg_217053.1	YARS1	ENSG00000134684.13	-
chr1	32870711	32874490	hg_11560.1, hg_11561.1, hg_11562.1, hg_11563.1	FNDC5	ENSG00000160097.20	-
chr1	32883986	32886680	hg_2028.1, hg_2029.1, hg_2030.1, hg_2031.1, hg_2032.1	HPCA	ENSG00000121905.10	+
chr1	32887231	32889432	hg_2034.1	HPCA	ENSG00000121905.10	+
chr1	32891528	32894081	hg_2035.1, hg_2036.1	HPCA	ENSG00000121905.10	+
chr1	32901168	32903369	hg_11567.1	TMEM54	ENSG00000121900.19	-
chr1	32964611	32966924	hg_11579.1, hg_11580.1, hg_11581.1, hg_11582.1	RNF19B	ENSG00000116514.17	-
chr1	33021810	33024011	hg_11600.1	AK2	ENSG00000004455.18	-
chr1	33036650	33038932	hg_234808.1, hg_234809.1, hg_11601.1, hg_11602.1	AK2	ENSG00000004455.18	-
chr1	33080795	33082996	hg_11604.1	AK2	ENSG00000004455.18	-
chr1	33079156	33081357	hg_2050.1	AZIN2	ENSG00000142920.17	+
chr1	33181849	33184078	hg_11610.1, hg_11611.1	TRIM62	ENSG00000116525.14	-
chr1	33254525	33256726	hg_2056.1	ZNF362	ENSG00000160094.15	+
chr1	33278327	33280528	hg_2057.1	ZNF362	ENSG00000160094.15	+
chr1	33329978	33332179	hg_11614.1	PHC2	ENSG00000134686.21	-
chr1	33347458	33351902	hg_11616.1, hg_11617.1, hg_11618.1, hg_234821.1, hg_11619.1	PHC2	ENSG00000134686.21	-
chr1	33367119	33369320	hg_11620.1	PHC2	ENSG00000134686.21	-
chr1	33375310	33377511	hg_234822.1	PHC2	ENSG00000134686.21	-
chr1	33430312	33433070	hg_11624.1, hg_11625.1, hg_11626.1, hg_217056.1, hg_11627.1	PHC2	ENSG00000134686.21	-
chr1	33470650	33472851	hg_2059.1	ZSCAN20	ENSG00000121903.15	+
chr1	33862025	33864279	hg_223598.1, hg_2060.1	HMGB4	ENSG00000176256.11	+
chr1	34165181	34167382	hg_11636.1	CSMD2	ENSG00000121904.19	-
chr1	34164918	34167119	hg_234841.1	C1orf94	ENSG00000142698.15	+
chr1	34174922	34177250	hg_2068.1, hg_234842.1	C1orf94	ENSG00000142698.15	+
chr1	34753064	34755339	hg_2070.1, hg_2071.1	GJB5	ENSG00000189280.3	+
chr1	34757740	34759941	hg_2072.1	GJB4	ENSG00000189433.7	+
chr1	34779185	34782528	hg_2073.1, hg_2074.1, hg_2077.1, hg_2078.1, hg_2079.1, hg_2080.1, hg_2081.1	GJB3	ENSG00000188910.8	+
chr1	34790998	34793199	hg_2082.1	GJA4	ENSG00000187513.9	+
chr1	34858923	34861763	hg_217058.1, hg_11641.1	SMIM12	ENSG00000163866.9	-
chr1	34925279	34927846	hg_11650.1, hg_11651.1, hg_11652.1, hg_11653.1, hg_11654.1, hg_11655.1	DLGAP3	ENSG00000116544.12	-
chr1	34929420	34931621	hg_11656.1	DLGAP3	ENSG00000116544.12	-
chr1	34985093	34987294	hg_11657.1	ZMYM6	ENSG00000163867.17	-
chr1	35030614	35033941	hg_11659.1, hg_11660.1, hg_11661.1, hg_11662.1	ZMYM6	ENSG00000163867.17	-
chr1	35077393	35079594	hg_2084.1	ZMYM1	ENSG00000197056.11	+
chr1	35178683	35180884	hg_11663.1	SFPQ	ENSG00000116560.12	-
chr1	35190566	35195145	hg_11667.1, hg_11668.1, hg_11669.1, hg_11670.1, hg_11671.1, hg_11673.1	SFPQ	ENSG00000116560.12	-
chr1	35266702	35269229	hg_2087.1, hg_2088.1, hg_2089.1, hg_2090.1, hg_2091.1, hg_2092.1, hg_2093.1, hg_2094.1, hg_2095.1, hg_2096.1, hg_2097.1	ZMYM4	ENSG00000146463.12	+
chr1	35368750	35370951	hg_2100.1	ZMYM4	ENSG00000146463.12	+
chr1	35555452	35559386	hg_2102.1, hg_2103.1, hg_2104.1, hg_2105.1, hg_2106.1, hg_2107.1, hg_2108.1	NCDN	ENSG00000020129.16	+
chr1	35454514	35456715	hg_234888.1	KIAA0319L	ENSG00000142687.19	-
chr1	35554669	35556944	hg_11677.1, hg_11678.1	KIAA0319L	ENSG00000142687.19	-
chr1	35557194	35559661	hg_11679.1, hg_11680.1, hg_11681.1	KIAA0319L	ENSG00000142687.19	-
chr1	35571313	35573703	hg_223600.1, hg_234891.1	TFAP2E	ENSG00000116819.9	+
chr1	35631215	35633416	hg_234892.1	PSMB2	ENSG00000126067.12	-
chr1	35641277	35643534	hg_11687.1, hg_11688.1	PSMB2	ENSG00000126067.12	-
chr1	35718594	35721095	hg_11691.1, hg_11692.1, hg_11693.1, hg_217062.1	C1orf216	ENSG00000142686.8	-
chr1	35737623	35739824	hg_11696.1	CLSPN	ENSG00000092853.14	-
chr1	35769713	35771979	hg_11698.1, hg_11699.1, hg_11700.1, hg_11701.1	CLSPN	ENSG00000092853.14	-
chr1	35806010	35808405	hg_2127.1, hg_2128.1, hg_2129.1	AGO4	ENSG00000134698.11	+
chr1	35867783	35869984	hg_2131.1	AGO1	ENSG00000092847.14	+
chr1	35881205	35883437	hg_2132.1, hg_2133.1	AGO1	ENSG00000092847.14	+
chr1	35924964	35927165	hg_2135.1	AGO1	ENSG00000092847.14	+
chr1	35928733	35931513	hg_2136.1, hg_2137.1, hg_2138.1, hg_2139.1, hg_2140.1, hg_2141.1	AGO3	ENSG00000126070.20	+
chr1	36081992	36084631	hg_234897.1, hg_2144.1, hg_2145.1, hg_2146.1	TEKT2	ENSG00000092850.12	+
chr1	36086893	36089094	hg_2147.1	ADPRS	ENSG00000116863.11	+
chr1	36100020	36102221	hg_234898.1	COL8A2	ENSG00000171812.13	-
chr1	36124994	36127219	hg_11704.1, hg_11705.1	COL8A2	ENSG00000171812.13	-
chr1	36153553	36156580	hg_2149.1, hg_2150.1, hg_223601.1, hg_2151.1, hg_2152.1, hg_2153.1, hg_2154.1, hg_2155.1, hg_2156.1	MAP7D1	ENSG00000116871.16	+
chr1	36169023	36172754	hg_2157.1, hg_2158.1, hg_2159.1, hg_217065.1	MAP7D1	ENSG00000116871.16	+
chr1	36174529	36179334	hg_2160.1, hg_217066.1, hg_234903.1, hg_2161.1, hg_2162.1	MAP7D1	ENSG00000116871.16	+
chr1	36149255	36151487	hg_11708.1, hg_11709.1	TRAPPC3	ENSG00000054116.12	-
chr1	36155751	36157952	hg_234901.1	TRAPPC3	ENSG00000054116.12	-
chr1	36222396	36224930	hg_2163.1, hg_2164.1, hg_2165.1	THRAP3	ENSG00000054118.15	+
chr1	36236799	36239000	hg_217067.1	THRAP3	ENSG00000054118.15	+
chr1	36302472	36304673	hg_2177.1	THRAP3	ENSG00000054118.15	+
chr1	36304041	36307309	hg_2178.1, hg_2179.1, hg_2180.1, hg_2181.1	SH3D21	ENSG00000214193.11	+
chr1	36318615	36320854	hg_223603.1, hg_2182.1, hg_2183.1	SH3D21	ENSG00000214193.11	+
chr1	36322965	36325625	hg_217068.1, hg_11714.1	EVA1B	ENSG00000142694.7	-
chr1	36354411	36356612	hg_11719.1	STK40	ENSG00000196182.11	-
chr1	36366227	36368428	hg_11720.1	STK40	ENSG00000196182.11	-
chr1	36385631	36387911	hg_11721.1, hg_11722.1, hg_11723.1, hg_11724.1	STK40	ENSG00000196182.11	-
chr1	36397703	36399904	hg_11727.1	LSM10	ENSG00000181817.6	-
chr1	36440676	36442877	hg_11730.1	OSCP1	ENSG00000116885.18	-
chr1	36450192	36452479	hg_11731.1, hg_11732.1, hg_11733.1	OSCP1	ENSG00000116885.18	-
chr1	36456025	36458262	hg_11734.1, hg_11735.1	MRPS15	ENSG00000116898.12	-
chr1	36464111	36466419	hg_11739.1, hg_11740.1, hg_11741.1, hg_11742.1	MRPS15	ENSG00000116898.12	-
chr1	36467929	36470130	hg_11744.1	CSF3R	ENSG00000119535.19	-
chr1	36472433	36474677	hg_11746.1, hg_11747.1	CSF3R	ENSG00000119535.19	-
chr1	36475221	36478746	hg_11748.1, hg_11749.1, hg_11750.1, hg_223606.1	CSF3R	ENSG00000119535.19	-
chr1	36482235	36484922	hg_11751.1, hg_11752.1, hg_11753.1, hg_11754.1, hg_11755.1	CSF3R	ENSG00000119535.19	-
chr1	37034009	37036510	hg_223607.1, hg_11758.1, hg_11759.1, hg_11760.1, hg_11761.1	GRIK3	ENSG00000163873.10	-
chr1	37472515	37474780	hg_2202.1, hg_2203.1	ZC3H12A	ENSG00000163874.11	+
chr1	37477995	37481874	hg_2207.1, hg_2208.1	ZC3H12A	ENSG00000163874.11	+
chr1	37514049	37516763	hg_217071.1, hg_11783.1	MEAF6	ENSG00000163875.16	-
chr1	37554050	37556291	hg_11784.1, hg_11785.1	SNIP1	ENSG00000163877.11	-
chr1	37554941	37557218	hg_2211.1, hg_2212.1, hg_2213.1	DNALI1	ENSG00000163879.11	+
chr1	37595740	37597941	hg_11787.1	GNL2	ENSG00000134697.13	-
chr1	37634630	37636889	hg_11789.1, hg_11790.1, hg_11791.1	RSPO1	ENSG00000169218.14	-
chr1	37690315	37694253	hg_11793.1, hg_11794.1	C1orf109	ENSG00000116922.15	-
chr1	37690482	37693158	hg_2215.1, hg_2216.1, hg_234916.1	CDCA8	ENSG00000134690.11	+
chr1	37752710	37754956	hg_11796.1, hg_11797.1, hg_11798.1	EPHA10	ENSG00000183317.17	-
chr1	37764930	37767131	hg_11802.1	EPHA10	ENSG00000183317.17	-
chr1	37791823	37795597	hg_2218.1, hg_2219.1, hg_2220.1, hg_2221.1, hg_234924.1	MANEAL	ENSG00000185090.15	+
chr1	37805755	37808524	hg_2222.1, hg_2223.1, hg_2224.1, hg_2225.1, hg_2227.1, hg_2228.1	C1orf122	ENSG00000197982.14	+
chr1	37807426	37810193	hg_11803.1, hg_11804.1, hg_11805.1	YRDC	ENSG00000196449.4	-
chr1	37858769	37861597	hg_11813.1, hg_11814.1, hg_11815.1	MTF1	ENSG00000188786.10	-
chr1	37931534	37933735	hg_11817.1	INPP5B	ENSG00000204084.13	-
chr1	37945663	37949040	hg_11818.1, hg_11819.1	INPP5B	ENSG00000204084.13	-
chr1	37989814	37992091	hg_11820.1, hg_11821.1, hg_11822.1	SF3A3	ENSG00000183431.12	-
chr1	37999227	38001428	hg_11827.1	FHL3	ENSG00000183386.10	-
chr1	38004870	38007657	hg_11828.1, hg_11829.1, hg_11830.1	FHL3	ENSG00000183386.10	-
chr1	38010730	38012978	hg_2239.1, hg_2240.1	UTP11	ENSG00000183520.12	+
chr1	38046519	38048794	hg_234929.1, hg_11836.1	POU3F1	ENSG00000185668.8	-
chr1	38859520	38861768	hg_11842.1, hg_11843.1	RRAGC	ENSG00000116954.8	-
chr1	38873155	38875356	hg_11845.1	MYCBP	ENSG00000214114.9	-
chr1	38929281	38931510	hg_11847.1, hg_11848.1	RHBDL2	ENSG00000158315.11	-
chr1	38941616	38943817	hg_11850.1	RHBDL2	ENSG00000158315.11	-
chr1	38989276	38991477	hg_2255.1	AKIRIN1	ENSG00000174574.16	+
chr1	39024335	39026572	hg_2257.1, hg_234939.1	NDUFS5	ENSG00000168653.11	+
chr1	39079348	39081619	hg_2259.1, hg_2260.1, hg_2261.1	MACF1	ENSG00000127603.32	+
chr1	39082191	39084392	hg_234945.1	MACF1	ENSG00000127603.32	+
chr1	39102914	39105802	hg_2267.1, hg_2268.1, hg_2269.1, hg_234946.1	MACF1	ENSG00000127603.32	+
chr1	39156824	39159102	hg_2273.1, hg_2274.1, hg_2275.1, hg_2276.1	MACF1	ENSG00000127603.32	+
chr1	39202673	39205157	hg_2278.1, hg_2279.1, hg_2280.1, hg_2281.1, hg_2282.1, hg_2283.1	MACF1	ENSG00000127603.32	+
chr1	39213233	39215658	hg_2289.1, hg_2290.1, hg_2291.1	MACF1	ENSG00000127603.32	+
chr1	39266479	39268680	hg_2295.1	MACF1	ENSG00000127603.32	+
chr1	39282083	39284308	hg_2299.1, hg_2300.1	MACF1	ENSG00000127603.32	+
chr1	39326331	39328617	hg_2301.1, hg_2302.1	MACF1	ENSG00000127603.32	+
chr1	39329201	39331402	hg_2303.1	MACF1	ENSG00000127603.32	+
chr1	39407346	39409911	hg_2314.1, hg_234951.1, hg_2315.1	MACF1	ENSG00000127603.32	+
chr1	39489598	39491842	hg_223614.1, hg_2318.1	BMP8A	ENSG00000183682.8	+
chr1	39575608	39578907	hg_11859.1, hg_11860.1, hg_11861.1, hg_11862.1, hg_11863.1, hg_11864.1, hg_11865.1, hg_11866.1, hg_11867.1	PABPC4	ENSG00000090621.15	-
chr1	39632777	39634978	hg_234958.1	HEYL	ENSG00000163909.8	-
chr1	39639440	39641979	hg_11870.1, hg_11871.1, hg_11872.1, hg_223616.1	HEYL	ENSG00000163909.8	-
chr1	39691218	39693712	hg_11878.1, hg_11879.1, hg_11880.1, hg_11881.1	HPCAL4	ENSG00000116983.13	-
chr1	39689961	39692162	hg_2322.1	PPIE	ENSG00000084072.17	+
chr1	39736882	39739083	hg_2323.1	PPIE	ENSG00000084072.17	+
chr1	39771072	39773273	hg_217078.1	OXCT2	ENSG00000198754.5	-
chr1	39788644	39790845	hg_11883.1	BMP8B	ENSG00000116985.12	-
chr1	39853823	39856024	hg_217079.1	TRIT1	ENSG00000043514.17	-
chr1	39883264	39885501	hg_11886.1, hg_11887.1	TRIT1	ENSG00000043514.17	-
chr1	39901629	39904026	hg_11888.1, hg_11889.1, hg_11890.1, hg_11891.1	MYCL	ENSG00000116990.11	-
chr1	39953150	39955351	hg_2326.1	MFSD2A	ENSG00000168389.18	+
chr1	40038238	40040994	hg_2330.1, hg_2331.1, hg_2332.1, hg_2333.1, hg_2334.1, hg_2335.1, hg_2336.1	CAP1	ENSG00000131236.18	+
chr1	40065594	40067795	hg_2340.1	CAP1	ENSG00000131236.18	+
chr1	40097047	40099248	hg_11899.1	PPT1	ENSG00000131238.18	-
chr1	40159360	40161639	hg_2345.1, hg_2346.1, hg_2347.1	RLF	ENSG00000117000.9	+
chr1	40228948	40231149	hg_217081.1	RLF	ENSG00000117000.9	+
chr1	40245937	40248167	hg_2351.1, hg_2352.1	TMCO2	ENSG00000188800.6	+
chr1	40256050	40258437	hg_2354.1, hg_2355.1, hg_2356.1, hg_2357.1	ZMPSTE24	ENSG00000084073.10	+
chr1	40304048	40306677	hg_11905.1, hg_11906.1	COL9A2	ENSG00000049089.15	-
chr1	40315159	40319625	hg_11909.1, hg_11910.1, hg_11911.1, hg_11912.1, hg_11913.1, hg_11914.1, hg_11915.1, hg_11916.1, hg_11917.1, hg_11918.1, hg_11919.1	COL9A2	ENSG00000049089.15	-
chr1	40342817	40345056	hg_2359.1, hg_2360.1	SMAP2	ENSG00000084070.12	+
chr1	40371737	40374924	hg_2362.1, hg_2363.1, hg_2364.1, hg_2365.1, hg_2366.1	SMAP2	ENSG00000084070.12	+
chr1	40391286	40393487	hg_234979.1	SMAP2	ENSG00000084070.12	+
chr1	40394771	40397035	hg_2378.1, hg_2379.1	SMAP2	ENSG00000084070.12	+
chr1	40411926	40414127	hg_234980.1	SMAP2	ENSG00000084070.12	+
chr1	40448094	40450784	hg_2386.1, hg_2387.1, hg_2388.1	ZFP69B	ENSG00000187801.15	+
chr1	40461855	40464056	hg_223622.1	ZFP69B	ENSG00000187801.15	+
chr1	40475287	40477906	hg_2389.1, hg_217087.1	ZFP69	ENSG00000187815.10	+
chr1	40506740	40508988	hg_2390.1, hg_2391.1, hg_2392.1	EXO5	ENSG00000164002.12	+
chr1	40529646	40532069	hg_2393.1, hg_2394.1, hg_2395.1	ZNF684	ENSG00000117010.17	+
chr1	40641613	40643814	hg_11931.1	RIMS3	ENSG00000117016.10	-
chr1	40665239	40667692	hg_11932.1, hg_11933.1	RIMS3	ENSG00000117016.10	-
chr1	40689618	40692212	hg_2396.1, hg_2397.1, hg_2398.1, hg_2399.1, hg_234981.1, hg_2400.1, hg_2401.1	NFYC	ENSG00000066136.21	+
chr1	40707345	40709683	hg_2403.1, hg_2404.1	NFYC	ENSG00000066136.21	+
chr1	40736863	40739064	hg_2405.1	NFYC	ENSG00000066136.21	+
chr1	40781788	40784523	hg_2406.1, hg_2407.1, hg_2408.1, hg_2409.1, hg_2410.1	KCNQ4	ENSG00000117013.17	+
chr1	40815190	40817391	hg_223623.1	KCNQ4	ENSG00000117013.17	+
chr1	40862146	40864363	hg_11940.1, hg_11941.1	CITED4	ENSG00000179862.7	-
chr1	40977692	40983479	hg_2411.1, hg_2412.1, hg_2413.1, hg_2414.1, hg_217092.1, hg_2415.1, hg_2416.1, hg_234983.1	CTPS1	ENSG00000171793.17	+
chr1	40986496	40988812	hg_2417.1, hg_2418.1, hg_2419.1, hg_2420.1, hg_217094.1	CTPS1	ENSG00000171793.17	+
chr1	41021520	41023752	hg_11942.1, hg_11943.1	SLFNL1	ENSG00000171790.16	-
chr1	41159699	41163398	hg_235030.1, hg_217096.1	SCMH1	ENSG00000010803.17	-
chr1	41241928	41244220	hg_11946.1, hg_11947.1, hg_11948.1	SCMH1	ENSG00000010803.17	-
chr1	41484483	41486684	hg_11955.1	EDN2	ENSG00000127129.10	-
chr1	41661993	41664270	hg_11959.1, hg_11960.1	HIVEP3	ENSG00000127124.16	-
chr1	41918458	41920897	hg_11969.1, hg_11970.1, hg_11971.1, hg_11972.1	HIVEP3	ENSG00000127124.16	-
chr1	42035720	42037921	hg_11973.1	HIVEP3	ENSG00000127124.16	-
chr1	42151408	42153637	hg_2445.1, hg_2446.1	GUCA2B	ENSG00000044012.4	+
chr1	42164545	42166795	hg_11975.1, hg_11976.1	GUCA2A	ENSG00000197273.4	-
chr1	42205611	42207812	hg_11982.1	FOXJ3	ENSG00000198815.9	-
chr1	42334760	42337881	hg_11984.1, hg_11985.1, hg_11986.1, hg_11987.1, hg_11989.1	FOXJ3	ENSG00000198815.9	-
chr1	42378801	42381053	hg_2451.1, hg_2452.1, hg_2453.1	RIMKLA	ENSG00000177181.15	+
chr1	42454547	42456748	hg_2457.1	PPCS	ENSG00000127125.9	+
chr1	42455828	42458412	hg_11990.1, hg_11991.1, hg_11992.1, hg_235104.1	ZMYND12	ENSG00000066185.13	-
chr1	42461310	42463511	hg_2458.1	CCDC30	ENSG00000186409.19	+
chr1	42656428	42658629	hg_2459.1	PPIH	ENSG00000171960.12	+
chr1	42680412	42683411	hg_2465.1, hg_235111.1, hg_2466.1, hg_235112.1, hg_2467.1, hg_2469.1, hg_2470.1	YBX1	ENSG00000065978.19	+
chr1	42694647	42696893	hg_235113.1, hg_2473.1	YBX1	ENSG00000065978.19	+
chr1	42740039	42742282	hg_11997.1, hg_11998.1	CLDN19	ENSG00000164007.11	-
chr1	42766811	42769012	hg_12000.1	P3H1	ENSG00000117385.16	-
chr1	42765276	42767477	hg_2474.1	C1orf50	ENSG00000164008.17	+
chr1	42785859	42788060	hg_235114.1	TMEM269	ENSG00000274386.6	+
chr1	42815126	42817327	hg_2475.1	ERMAP	ENSG00000164010.15	+
chr1	42823518	42825820	hg_2476.1, hg_2477.1, hg_2478.1, hg_2479.1	ERMAP	ENSG00000164010.15	+
chr1	42827898	42830099	hg_235115.1	ERMAP	ENSG00000164010.15	+
chr1	42816409	42819387	hg_12001.1, hg_12002.1, hg_12003.1, hg_12004.1	SVBP	ENSG00000177868.12	-
chr1	42844613	42846814	hg_2480.1	ZNF691	ENSG00000164011.18	+
chr1	42847207	42849408	hg_217099.1	ZNF691	ENSG00000164011.18	+
chr1	42929465	42933094	hg_12012.1, hg_12013.1, hg_12014.1, hg_12015.1	SLC2A1	ENSG00000117394.24	-
chr1	42943086	42945287	hg_12016.1	SLC2A1	ENSG00000117394.24	-
chr1	42958667	42960868	hg_12018.1	SLC2A1	ENSG00000117394.24	-
chr1	43145916	43148147	hg_2493.1, hg_2494.1	FAM183A	ENSG00000186973.11	+
chr1	43170345	43172592	hg_2495.1, hg_2496.1, hg_2497.1	CFAP57	ENSG00000243710.8	+
chr1	43267982	43270896	hg_2499.1, hg_2500.1, hg_2502.1	TMEM125	ENSG00000179178.11	+
chr1	43171773	43174559	hg_12020.1, hg_12021.1, hg_12022.1, hg_12023.1, hg_12024.1, hg_217101.1	EBNA1BP2	ENSG00000117395.13	-
chr1	43250190	43252391	hg_12027.1	EBNA1BP2	ENSG00000117395.13	-
chr1	43270752	43272953	hg_12028.1	EBNA1BP2	ENSG00000117395.13	-
chr1	43285381	43287854	hg_12030.1, hg_12031.1, hg_235126.1, hg_12032.1	C1orf210	ENSG00000253313.6	-
chr1	43298956	43301212	hg_2505.1, hg_2506.1, hg_2507.1	TIE1	ENSG00000066056.14	+
chr1	43305163	43307364	hg_217104.1	TIE1	ENSG00000066056.14	+
chr1	43335820	43338021	hg_2508.1	MPL	ENSG00000117400.18	+
chr1	43356935	43359326	hg_2509.1, hg_2510.1, hg_2512.1, hg_2513.1, hg_2514.1	CDC20	ENSG00000117399.14	+
chr1	43366112	43369995	hg_12034.1, hg_12035.1, hg_12036.1, hg_12037.1, hg_12040.1	ELOVL1	ENSG00000066322.15	-
chr1	43389555	43391812	hg_12042.1, hg_12043.1, hg_12044.1	MED8	ENSG00000159479.17	-
chr1	43387880	43390116	hg_2517.1, hg_2518.1	SZT2	ENSG00000198198.17	+
chr1	43451503	43456608	hg_12047.1, hg_12048.1, hg_235131.1, hg_12049.1, hg_12050.1, hg_12051.1, hg_12052.1	HYI	ENSG00000178922.18	-
chr1	43520023	43522250	hg_2521.1, hg_2522.1	PTPRF	ENSG00000142949.17	+
chr1	43523093	43525383	hg_2524.1, hg_2525.1	PTPRF	ENSG00000142949.17	+
chr1	43528879	43531119	hg_2528.1, hg_2529.1	PTPRF	ENSG00000142949.17	+
chr1	43588952	43591153	hg_235140.1	PTPRF	ENSG00000142949.17	+
chr1	43648130	43650705	hg_2544.1, hg_2545.1, hg_2546.1, hg_2547.1, hg_2548.1	KDM4A	ENSG00000066135.13	+
chr1	43705531	43707863	hg_2549.1, hg_2550.1	ST3GAL3	ENSG00000126091.21	+
chr1	43734350	43736551	hg_217107.1	ST3GAL3	ENSG00000126091.21	+
chr1	43797649	43799850	hg_2551.1	ST3GAL3	ENSG00000126091.21	+
chr1	43836135	43838390	hg_2553.1, hg_2554.1, hg_2555.1	ST3GAL3	ENSG00000126091.21	+
chr1	43931217	43936140	hg_235146.1, hg_2561.1, hg_2562.1, hg_2563.1, hg_2564.1, hg_2565.1, hg_217109.1, hg_2566.1	ARTN	ENSG00000117407.17	+
chr1	43944819	43947476	hg_2567.1, hg_2568.1, hg_2569.1	IPO13	ENSG00000117408.11	+
chr1	43967999	43970200	hg_2571.1	DPH2	ENSG00000132768.14	+
chr1	43972938	43975196	hg_2572.1, hg_2573.1	ATP6V0B	ENSG00000117410.14	+
chr1	43976920	43981089	hg_2575.1, hg_2576.1, hg_2577.1, hg_2578.1, hg_2579.1, hg_2580.1, hg_2581.1	B4GALT2	ENSG00000117411.18	+
chr1	43989471	43992394	hg_235147.1, hg_2582.1, hg_2583.1, hg_2584.1, hg_2585.1	CCDC24	ENSG00000159214.13	+
chr1	44016363	44019323	hg_235148.1, hg_12059.1, hg_12061.1, hg_12062.1	SLC6A9	ENSG00000196517.13	-
chr1	44031142	44033528	hg_12064.1, hg_12065.1, hg_12066.1, hg_12067.1, hg_12068.1	SLC6A9	ENSG00000196517.13	-
chr1	44046341	44048575	hg_2588.1, hg_2589.1	KLF17	ENSG00000171872.5	+
chr1	44116826	44119149	hg_2591.1, hg_2592.1, hg_2593.1, hg_2594.1, hg_2595.1, hg_235149.1	KLF17	ENSG00000171872.5	+
chr1	44211460	44213925	hg_2596.1, hg_2597.1, hg_2598.1	DMAP1	ENSG00000178028.14	+
chr1	44338927	44341334	hg_12071.1, hg_12072.1	ERI3	ENSG00000117419.16	-
chr1	44352732	44357242	hg_12073.1, hg_12074.1, hg_12075.1	ERI3	ENSG00000117419.16	-
chr1	44403170	44405575	hg_2601.1, hg_2602.1, hg_2603.1, hg_235152.1	RNF220	ENSG00000187147.18	+
chr1	44410362	44412563	hg_2607.1	RNF220	ENSG00000187147.18	+
chr1	44422034	44424251	hg_2610.1, hg_2611.1	RNF220	ENSG00000187147.18	+
chr1	44629964	44632165	hg_2621.1	RNF220	ENSG00000187147.18	+
chr1	44636275	44638476	hg_2622.1	RNF220	ENSG00000187147.18	+
chr1	44660092	44662293	hg_12082.1	TMEM53	ENSG00000126106.14	-
chr1	44673877	44676565	hg_12083.1, hg_12084.1, hg_12085.1	TMEM53	ENSG00000126106.14	-
chr1	44672707	44674941	hg_2625.1, hg_2626.1	ARMH1	ENSG00000198520.12	+
chr1	44721758	44723959	hg_2627.1	ARMH1	ENSG00000198520.12	+
chr1	44737813	44740123	hg_2628.1, hg_2629.1, hg_2630.1, hg_2631.1, hg_2632.1	KIF2C	ENSG00000142945.13	+
chr1	44744389	44746616	hg_2633.1, hg_2634.1	KIF2C	ENSG00000142945.13	+
chr1	44773503	44778301	hg_2638.1, hg_2639.1, hg_223631.1, hg_223632.1, hg_2640.1, hg_2642.1, hg_235160.1	RPS8	ENSG00000142937.12	+
chr1	44787427	44790170	hg_217114.1, hg_12094.1	BEST4	ENSG00000142959.5	-
chr1	44797949	44800577	hg_2644.1, hg_2645.1	PLK3	ENSG00000173846.13	+
chr1	44801321	44803522	hg_2646.1	PLK3	ENSG00000173846.13	+
chr1	44807084	44809362	hg_12096.1, hg_12097.1	DYNLT4	ENSG00000188396.4	-
chr1	44806007	44814101	hg_2648.1, hg_2649.1, hg_2650.1, hg_2651.1, hg_2652.1, hg_2653.1, hg_2654.1, hg_2655.1	BTBD19	ENSG00000222009.9	+
chr1	44842869	44845252	hg_235164.1, hg_12101.1, hg_12102.1	PTCH2	ENSG00000117425.14	-
chr1	44986341	44988592	hg_12103.1, hg_12104.1	EIF2B3	ENSG00000070785.17	-
chr1	45010210	45013830	hg_2659.1, hg_2660.1, hg_2661.1, hg_2662.1, hg_2663.1, hg_2664.1, hg_2665.1, hg_2666.1, hg_2667.1, hg_235191.1	UROD	ENSG00000126088.14	+
chr1	45005592	45007793	hg_12106.1	HECTD3	ENSG00000126107.15	-
chr1	45011111	45013312	hg_12107.1	HECTD3	ENSG00000126107.15	-
chr1	45206166	45208604	hg_12108.1, hg_235206.1, hg_12109.1, hg_12110.1	ZSWIM5	ENSG00000162415.7	-
chr1	45324856	45327132	hg_2675.1, hg_2676.1, hg_2677.1, hg_2678.1	HPDL	ENSG00000186603.7	+
chr1	45337720	45340441	hg_2679.1, hg_2680.1, hg_2681.1, hg_2682.1, hg_2683.1, hg_2684.1, hg_2685.1	TOE1	ENSG00000132773.12	+
chr1	45339770	45342419	hg_12113.1, hg_12114.1, hg_12115.1, hg_217115.1, hg_12116.1	MUTYH	ENSG00000132781.20	-
chr1	45457525	45459726	hg_235217.1	TESK2	ENSG00000070759.17	-
chr1	45490823	45493204	hg_12117.1, hg_12118.1, hg_12119.1, hg_12120.1, hg_12121.1	TESK2	ENSG00000070759.17	-
chr1	45499757	45502070	hg_12123.1, hg_12124.1, hg_12125.1	CCDC163	ENSG00000280670.3	-
chr1	45498196	45500585	hg_2687.1, hg_2688.1, hg_2689.1	MMACHC	ENSG00000132763.15	+
chr1	45521685	45523933	hg_12132.1, hg_223634.1	PRDX1	ENSG00000117450.15	-
chr1	45542532	45544757	hg_12137.1, hg_12138.1	PRDX1	ENSG00000117450.15	-
chr1	45548832	45551298	hg_2691.1, hg_2692.1, hg_2693.1, hg_2694.1	AKR1A1	ENSG00000117448.14	+
chr1	45582042	45584243	hg_2695.1	NASP	ENSG00000132780.17	+
chr1	45599775	45601976	hg_223635.1	NASP	ENSG00000132780.17	+
chr1	45623836	45626055	hg_12143.1, hg_12144.1	CCDC17	ENSG00000159588.15	-
chr1	45660454	45662829	hg_12149.1, hg_12150.1	GPBP1L1	ENSG00000159592.11	-
chr1	45686337	45690107	hg_12151.1, hg_12152.1, hg_12153.1, hg_12154.1, hg_12155.1	GPBP1L1	ENSG00000159592.11	-
chr1	45685352	45688387	hg_2704.1, hg_2705.1	TMEM69	ENSG00000159596.7	+
chr1	45750327	45752782	hg_12156.1, hg_12157.1, hg_12158.1	IPP	ENSG00000197429.11	-
chr1	45801598	45803846	hg_2707.1, hg_2708.1, hg_2709.1	MAST2	ENSG00000086015.23	+
chr1	45862376	45864577	hg_2710.1	MAST2	ENSG00000086015.23	+
chr1	45911604	45913869	hg_2712.1, hg_2713.1	MAST2	ENSG00000086015.23	+
chr1	46061796	46063997	hg_217117.1	PIK3R3	ENSG00000117461.15	-
chr1	46132388	46135332	hg_12160.1, hg_235250.1, hg_12163.1	PIK3R3	ENSG00000117461.15	-
chr1	46172826	46175302	hg_2719.1, hg_235252.1, hg_2720.1, hg_2721.1	TSPAN1	ENSG00000117472.10	+
chr1	46178530	46180731	hg_2722.1	TSPAN1	ENSG00000117472.10	+
chr1	46181416	46184504	hg_2724.1, hg_2725.1	TSPAN1	ENSG00000117472.10	+
chr1	46201192	46203552	hg_2727.1, hg_2728.1	LURAP1	ENSG00000171357.6	+
chr1	46197255	46200429	hg_235253.1, hg_12170.1, hg_12171.1	POMGNT1	ENSG00000085998.15	-
chr1	46220075	46222276	hg_235254.1	POMGNT1	ENSG00000085998.15	-
chr1	46245687	46248077	hg_2729.1, hg_2730.1, hg_2731.1, hg_2732.1	RAD54L	ENSG00000085999.13	+
chr1	46285631	46287832	hg_12172.1	LRRC41	ENSG00000132128.18	-
chr1	46302987	46305610	hg_12173.1, hg_12174.1, hg_12175.1, hg_12176.1, hg_12177.1, hg_12178.1, hg_12179.1	LRRC41	ENSG00000132128.18	-
chr1	46301651	46303886	hg_2733.1, hg_2734.1	UQCRH	ENSG00000173660.12	+
chr1	46338181	46341430	hg_2735.1, hg_2736.1, hg_2737.1, hg_2738.1, hg_2739.1	NSUN4	ENSG00000117481.11	+
chr1	46392265	46394517	hg_2740.1, hg_2741.1	FAAH	ENSG00000117480.16	+
chr1	46487811	46490036	hg_2746.1, hg_2747.1	DMBX1	ENSG00000197587.11	+
chr1	46504611	46507183	hg_2748.1, hg_235270.1	DMBX1	ENSG00000197587.11	+
chr1	46549556	46551757	hg_12184.1	KNCN	ENSG00000162456.10	-
chr1	46614898	46617099	hg_217119.1	MOB3C	ENSG00000142961.16	-
chr1	46604051	46606291	hg_12185.1, hg_12186.1	MKNK1	ENSG00000079277.22	-
chr1	46616611	46618848	hg_12187.1, hg_12188.1	MKNK1	ENSG00000079277.22	-
chr1	46669842	46672122	hg_2749.1, hg_2750.1, hg_2751.1, hg_2752.1	TEX38	ENSG00000186118.9	+
chr1	46665654	46667855	hg_12191.1	ATPAF1	ENSG00000123472.13	-
chr1	46668147	46670462	hg_12192.1, hg_12193.1, hg_12194.1, hg_12196.1	ATPAF1	ENSG00000123472.13	-
chr1	46707754	46709955	hg_217120.1	EFCAB14	ENSG00000159658.15	-
chr1	46717958	46721114	hg_12200.1, hg_12201.1, hg_12202.1, hg_12203.1, hg_12204.1, hg_223637.1, hg_12205.1	EFCAB14	ENSG00000159658.15	-
chr1	46797047	46799248	hg_2755.1	CYP4B1	ENSG00000142973.15	+
chr1	46809074	46811275	hg_235285.1	CYP4B1	ENSG00000142973.15	+
chr1	46941133	46943476	hg_223638.1, hg_12207.1, hg_12208.1, hg_12209.1	CYP4A11	ENSG00000187048.14	-
chr1	46959327	46961528	hg_235297.1	CYP4X1	ENSG00000186377.8	+
chr1	47021538	47024012	hg_2757.1, hg_2758.1, hg_2759.1, hg_2760.1, hg_2762.1	CYP4X1	ENSG00000186377.8	+
chr1	47033710	47036036	hg_2763.1, hg_2764.1, hg_2765.1, hg_2766.1	CYP4X1	ENSG00000186377.8	+
chr1	47065222	47067644	hg_2767.1, hg_223639.1	CYP4Z1	ENSG00000186160.5	+
chr1	47135442	47137659	hg_2768.1, hg_235306.1	CYP4A22	ENSG00000162365.13	+
chr1	47189842	47192043	hg_12216.1	PDZK1IP1	ENSG00000162366.8	-
chr1	47229067	47234224	hg_12219.1, hg_12220.1, hg_12221.1, hg_12222.1, hg_12223.1, hg_12224.1, hg_12227.1, hg_12228.1	TAL1	ENSG00000162367.12	-
chr1	47313922	47316175	hg_12233.1, hg_12234.1	STIL	ENSG00000123473.17	-
chr1	47331797	47334112	hg_2772.1, hg_2773.1	CMPK1	ENSG00000162368.15	+
chr1	47414046	47416484	hg_217123.1, hg_2780.1	FOXE3	ENSG00000186790.6	+
chr1	47435745	47438303	hg_223640.1, hg_2781.1, hg_2782.1	FOXD2	ENSG00000186564.6	+
chr1	47996678	47999643	hg_12241.1, hg_12242.1, hg_12243.1, hg_12244.1, hg_12245.1, hg_12246.1, hg_12247.1	TRABD2B	ENSG00000269113.4	-
chr1	48220724	48222956	hg_2788.1, hg_2789.1	SLC5A9	ENSG00000117834.13	+
chr1	48400653	48404732	hg_12249.1, hg_12250.1	SPATA6	ENSG00000132122.12	-
chr1	48471819	48474200	hg_12253.1, hg_12254.1, hg_12255.1, hg_12256.1, hg_12257.1	SPATA6	ENSG00000132122.12	-
chr1	48776550	48778892	hg_12258.1, hg_12260.1, hg_12261.1	BEND5	ENSG00000162373.13	-
chr1	50023634	50025963	hg_12265.1, hg_12266.1, hg_12267.1, hg_12268.1	AGBL4	ENSG00000186094.18	-
chr1	50101908	50106482	hg_2797.1, hg_2799.1, hg_2801.1	ELAVL4	ENSG00000162374.18	+
chr1	50106934	50110127	hg_2802.1, hg_2803.1, hg_2804.1, hg_2805.1, hg_2806.1, hg_2807.1, hg_2808.1	ELAVL4	ENSG00000162374.18	+
chr1	50199054	50201970	hg_2811.1, hg_2812.1, hg_2813.1, hg_2814.1	ELAVL4	ENSG00000162374.18	+
chr1	50421330	50425493	hg_235418.1, hg_12271.1, hg_12272.1, hg_12273.1	DMRTA2	ENSG00000142700.12	-
chr1	50612288	50614489	hg_235420.1	FAF1	ENSG00000185104.21	-
chr1	50959720	50962268	hg_12275.1, hg_12276.1, hg_12277.1, hg_12278.1	FAF1	ENSG00000185104.21	-
chr1	50966670	50970456	hg_2818.1, hg_2819.1, hg_2820.1, hg_2821.1, hg_2822.1, hg_2823.1, hg_2824.1, hg_2825.1, hg_235422.1, hg_2826.1, hg_2827.1, hg_2828.1	CDKN2C	ENSG00000123080.12	+
chr1	51100227	51102444	hg_2834.1, hg_2835.1	C1orf185	ENSG00000204006.11	+
chr1	51234013	51236855	hg_2836.1, hg_2837.1, hg_2838.1, hg_2839.1, hg_2840.1, hg_2841.1	RNF11	ENSG00000123091.5	+
chr1	51269403	51272273	hg_2842.1, hg_2843.1	RNF11	ENSG00000123091.5	+
chr1	51297670	51299995	hg_12289.1, hg_12290.1, hg_12292.1	TTC39A	ENSG00000085831.16	-
chr1	51302935	51305158	hg_12293.1, hg_12294.1	TTC39A	ENSG00000085831.16	-
chr1	51322016	51324217	hg_235435.1	TTC39A	ENSG00000085831.16	-
chr1	51325729	51327930	hg_12295.1	TTC39A	ENSG00000085831.16	-
chr1	51329983	51333323	hg_12296.1, hg_235436.1, hg_12297.1, hg_12298.1, hg_235437.1, hg_12299.1, hg_12300.1	TTC39A	ENSG00000085831.16	-
chr1	51344839	51347114	hg_217127.1, hg_12301.1, hg_12302.1	TTC39A	ENSG00000085831.16	-
chr1	51421844	51424098	hg_12309.1, hg_12310.1	EPS15	ENSG00000085832.18	-
chr1	51519058	51521340	hg_12316.1, hg_12317.1, hg_12318.1, hg_12319.1	EPS15	ENSG00000085832.18	-
chr1	51575168	51577369	hg_235439.1	OSBPL9	ENSG00000117859.19	+
chr1	51615088	51617289	hg_2849.1	OSBPL9	ENSG00000117859.19	+
chr1	51727847	51730077	hg_2854.1, hg_2855.1	OSBPL9	ENSG00000117859.19	+
chr1	51840278	51842479	hg_223646.1	NRDC	ENSG00000078618.23	-
chr1	51877840	51880805	hg_235440.1, hg_12323.1, hg_12324.1, hg_12325.1, hg_12326.1, hg_12327.1	NRDC	ENSG00000078618.23	-
chr1	51977040	51979241	hg_12332.1	RAB3B	ENSG00000169213.7	-
chr1	51990406	51992764	hg_12333.1, hg_12334.1, hg_12335.1, hg_12336.1	RAB3B	ENSG00000169213.7	-
chr1	52033529	52035800	hg_12345.1, hg_12346.1	KTI12	ENSG00000198841.4	-
chr1	52054986	52058174	hg_12348.1, hg_12353.1, hg_12354.1, hg_12355.1	TXNDC12	ENSG00000117862.13	-
chr1	52054155	52056512	hg_2860.1, hg_2861.1, hg_2862.1	BTF3L4	ENSG00000134717.18	+
chr1	52139888	52142302	hg_2865.1, hg_2866.1, hg_2867.1, hg_2868.1, hg_2869.1	ZFYVE9	ENSG00000157077.16	+
chr1	52358198	52362135	hg_235454.1, hg_235455.1	CC2D1B	ENSG00000154222.15	-
chr1	52365967	52368168	hg_12358.1	CC2D1B	ENSG00000154222.15	-
chr1	52404210	52406448	hg_12359.1, hg_12360.1	ORC1	ENSG00000085840.13	-
chr1	52402563	52404807	hg_2873.1, hg_2874.1	PRPF38A	ENSG00000134748.13	+
chr1	52436770	52438971	hg_12362.1	TUT4	ENSG00000134744.14	-
chr1	52525477	52527678	hg_12366.1	TUT4	ENSG00000134744.14	-
chr1	52552888	52555446	hg_12369.1, hg_235462.1, hg_12370.1	TUT4	ENSG00000134744.14	-
chr1	52631168	52633712	hg_2880.1, hg_2881.1, hg_235464.1	SHISAL2A	ENSG00000182183.15	+
chr1	52698144	52700345	hg_12374.1	COA7	ENSG00000162377.6	-
chr1	52724412	52726699	hg_2883.1, hg_2884.1, hg_2885.1	ZYG11B	ENSG00000162378.13	+
chr1	52840607	52843091	hg_235475.1, hg_2889.1, hg_2890.1, hg_2891.1, hg_2892.1, hg_2893.1, hg_2894.1, hg_2895.1	ZYG11A	ENSG00000203995.10	+
chr1	52906166	52908367	hg_12379.1	ECHDC2	ENSG00000121310.17	-
chr1	52911415	52915157	hg_223647.1, hg_12380.1, hg_12381.1, hg_12382.1, hg_12383.1, hg_12384.1	ECHDC2	ENSG00000121310.17	-
chr1	52921329	52923748	hg_12386.1, hg_12387.1, hg_12388.1	ECHDC2	ENSG00000121310.17	-
chr1	52926973	52929174	hg_217132.1	ECHDC2	ENSG00000121310.17	-
chr1	52925284	52927537	hg_2899.1, hg_2900.1	SCP2	ENSG00000116171.19	+
chr1	53012907	53015160	hg_2901.1, hg_2902.1	SCP2	ENSG00000116171.19	+
chr1	53059778	53062406	hg_2905.1, hg_235483.1, hg_2906.1	PODN	ENSG00000174348.14	+
chr1	53082623	53084887	hg_2909.1, hg_2910.1	PODN	ENSG00000174348.14	+
chr1	53090722	53095940	hg_12389.1, hg_12390.1, hg_12391.1, hg_12392.1, hg_12393.1, hg_12394.1, hg_12395.1	SLC1A7	ENSG00000162383.13	-
chr1	53142407	53144631	hg_12396.1, hg_12397.1	SLC1A7	ENSG00000162383.13	-
chr1	53194772	53197024	hg_2912.1, hg_2913.1	CPT2	ENSG00000157184.7	+
chr1	53220151	53222624	hg_12398.1, hg_12399.1	CZIB	ENSG00000162384.14	-
chr1	53233447	53235648	hg_12400.1	MAGOH	ENSG00000162385.11	-
chr1	53238316	53240517	hg_12401.1	MAGOH	ENSG00000162385.11	-
chr1	53327198	53330086	hg_235491.1, hg_12404.1, hg_12405.1	LRP8	ENSG00000157193.18	-
chr1	53457396	53460073	hg_2923.1, hg_2924.1, hg_2925.1, hg_2926.1, hg_2927.1, hg_223650.1, hg_2928.1	DMRTB1	ENSG00000143006.7	+
chr1	53594489	53596690	hg_12418.1	GLIS1	ENSG00000174332.6	-
chr1	53734002	53736203	hg_235509.1	GLIS1	ENSG00000174332.6	-
chr1	53737835	53740062	hg_12422.1, hg_12423.1	GLIS1	ENSG00000174332.6	-
chr1	53838066	53840501	hg_12426.1, hg_12427.1, hg_12428.1, hg_235513.1, hg_12429.1, hg_12430.1	NDC1	ENSG00000058804.12	-
chr1	53889550	53892734	hg_12432.1, hg_12433.1, hg_12434.1, hg_12435.1	YIPF1	ENSG00000058799.15	-
chr1	53892187	53894388	hg_2931.1	DIO1	ENSG00000211452.12	+
chr1	53939978	53942212	hg_12437.1, hg_12438.1	HSPB11	ENSG00000081870.12	-
chr1	53945373	53947690	hg_12439.1, hg_12440.1, hg_12441.1, hg_12442.1	HSPB11	ENSG00000081870.12	-
chr1	53944064	53946630	hg_2932.1, hg_2933.1, hg_2934.1	LRRC42	ENSG00000116212.15	+
chr1	53950003	53952220	hg_2935.1, hg_2936.1	LRRC42	ENSG00000116212.15	+
chr1	54017947	54020181	hg_12445.1, hg_12446.1	LDLRAD1	ENSG00000203985.11	-
chr1	54047161	54049362	hg_12448.1	TMEM59	ENSG00000116209.12	-
chr1	54053020	54055467	hg_12449.1, hg_12450.1, hg_12451.1, hg_12452.1	TMEM59	ENSG00000116209.12	-
chr1	54051182	54053873	hg_235533.1, hg_2937.1, hg_2938.1	TCEANC2	ENSG00000116205.14	+
chr1	54152797	54154998	hg_235543.1	CDCP2	ENSG00000157211.12	-
chr1	54198181	54200449	hg_2939.1, hg_2940.1	MRPL37	ENSG00000116221.15	+
chr1	54208065	54210266	hg_2942.1	MRPL37	ENSG00000116221.15	+
chr1	54199815	54202016	hg_12453.1	CYB5RL	ENSG00000215883.11	-
chr1	54325253	54327454	hg_12462.1	SSBP3	ENSG00000157216.17	-
chr1	54335650	54337878	hg_12463.1, hg_12464.1	SSBP3	ENSG00000157216.17	-
chr1	54406217	54408418	hg_12468.1	SSBP3	ENSG00000157216.17	-
chr1	54413254	54415482	hg_12469.1, hg_12470.1	SSBP3	ENSG00000157216.17	-
chr1	54540239	54542473	hg_2950.1, hg_2951.1	ACOT11	ENSG00000162390.18	+
chr1	54546227	54548454	hg_2953.1, hg_2954.1	ACOT11	ENSG00000162390.18	+
chr1	54623309	54625526	hg_12472.1, hg_12473.1	FAM151A	ENSG00000162391.12	-
chr1	54639809	54642022	hg_2959.1, hg_2960.1	MROH7	ENSG00000184313.20	+
chr1	54713825	54716065	hg_2961.1, hg_2962.1	TTC4	ENSG00000243725.7	+
chr1	54764320	54766521	hg_12474.1	PARS2	ENSG00000162396.6	-
chr1	54800974	54803310	hg_12475.1, hg_12476.1, hg_12477.1, hg_12478.1	TTC22	ENSG00000006555.11	-
chr1	54804079	54806280	hg_235582.1	LEXM	ENSG00000162398.12	+
chr1	54865464	54867665	hg_12480.1	DHCR24	ENSG00000116133.13	-
chr1	54875796	54877997	hg_12483.1	DHCR24	ENSG00000116133.13	-
chr1	54886508	54889230	hg_217138.1, hg_12486.1, hg_12487.1, hg_12488.1	DHCR24	ENSG00000116133.13	-
chr1	54978628	54981055	hg_2968.1, hg_2969.1, hg_2970.1, hg_2971.1	TMEM61	ENSG00000143001.5	+
chr1	54996909	54999132	hg_2972.1, hg_2973.1	BSND	ENSG00000162399.9	+
chr1	55037542	55040223	hg_2976.1, hg_2977.1, hg_2978.1	PCSK9	ENSG00000169174.11	+
chr1	55214926	55217455	hg_235594.1, hg_12492.1, hg_12493.1	USP24	ENSG00000162402.15	-
chr1	56516578	56519028	hg_12515.1, hg_12516.1, hg_12517.1	PLPP3	ENSG00000162407.9	-
chr1	56578835	56581658	hg_12526.1, hg_12527.1, hg_12528.1, hg_12529.1, hg_12530.1, hg_12531.1, hg_12532.1, hg_12533.1, hg_12534.1, hg_12535.1, hg_12536.1	PLPP3	ENSG00000162407.9	-
chr1	56643110	56645545	hg_2992.1, hg_2993.1, hg_2994.1, hg_2995.1	PRKAA2	ENSG00000162409.12	+
chr1	56819170	56821709	hg_12537.1, hg_12538.1, hg_12539.1, hg_12540.1	FYB2	ENSG00000187889.13	-
chr1	56852785	56855076	hg_2997.1, hg_2998.1, hg_2999.1, hg_223659.1	C8A	ENSG00000157131.12	+
chr1	56965814	56968138	hg_12541.1, hg_223660.1	C8B	ENSG00000021852.14	-
chr1	57290861	57293062	hg_235700.1	DAB1	ENSG00000173406.16	-
chr1	57307200	57309401	hg_235701.1	DAB1	ENSG00000173406.16	-
chr1	57422913	57426091	hg_12547.1, hg_12548.1, hg_12549.1, hg_12550.1	DAB1	ENSG00000173406.16	-
chr1	58250300	58252541	hg_12560.1, hg_12561.1	DAB1	ENSG00000173406.16	-
chr1	58539101	58541302	hg_235781.1	OMA1	ENSG00000162600.12	-
chr1	58546466	58548667	hg_12565.1	OMA1	ENSG00000162600.12	-
chr1	58577052	58579253	hg_12567.1	TACSTD2	ENSG00000184292.7	-
chr1	58699865	58702066	hg_12568.1	MYSM1	ENSG00000162601.12	-
chr1	58783694	58786069	hg_223663.1, hg_12575.1, hg_217142.1, hg_12576.1, hg_12577.1, hg_12578.1	JUN	ENSG00000177606.8	-
chr1	59294808	59297280	hg_3041.1, hg_3042.1, hg_3043.1	FGGY	ENSG00000172456.18	+
chr1	59308075	59310286	hg_3045.1, hg_3046.1	FGGY	ENSG00000172456.18	+
chr1	59513649	59515914	hg_223664.1, hg_217143.1	FGGY	ENSG00000172456.18	+
chr1	59671598	59674259	hg_3049.1, hg_3050.1, hg_3051.1, hg_3052.1	FGGY	ENSG00000172456.18	+
chr1	59812661	59816691	hg_235833.1, hg_3055.1, hg_3056.1, hg_3057.1, hg_3058.1, hg_217144.1	HOOK1	ENSG00000134709.13	+
chr1	59926552	59928804	hg_12591.1, hg_12592.1	CYP2J2	ENSG00000134716.11	-
chr1	60073539	60075763	hg_12593.1, hg_12594.1	C1orf87	ENSG00000162598.13	-
chr1	60863335	60865715	hg_3069.1, hg_3070.1, hg_3071.1	NFIA	ENSG00000162599.18	+
chr1	61075266	61077467	hg_3074.1	NFIA	ENSG00000162599.18	+
chr1	61080123	61082923	hg_3076.1, hg_3077.1, hg_3078.1, hg_3079.1, hg_3080.1, hg_3081.1, hg_3082.1, hg_3083.1, hg_3084.1	NFIA	ENSG00000162599.18	+
chr1	61085773	61087974	hg_3085.1	NFIA	ENSG00000162599.18	+
chr1	61201503	61203704	hg_3089.1	NFIA	ENSG00000162599.18	+
chr1	61275223	61277509	hg_3094.1, hg_3095.1	NFIA	ENSG00000162599.18	+
chr1	61402095	61404370	hg_3097.1, hg_3098.1, hg_3099.1	NFIA	ENSG00000162599.18	+
chr1	61456705	61458906	hg_3103.1	NFIA	ENSG00000162599.18	+
chr1	61724935	61727463	hg_12608.1, hg_217145.1	TM2D1	ENSG00000162604.12	-
chr1	61740268	61742665	hg_3108.1, hg_3109.1, hg_3110.1	PATJ	ENSG00000132849.22	+
chr1	61950023	61952544	hg_3117.1, hg_3118.1, hg_3119.1, hg_3120.1, hg_3121.1, hg_3122.1, hg_3123.1	PATJ	ENSG00000132849.22	+
chr1	61971370	61973571	hg_3127.1	PATJ	ENSG00000132849.22	+
chr1	62192712	62195061	hg_3131.1, hg_3132.1, hg_3133.1	L1TD1	ENSG00000240563.2	+
chr1	62204839	62207259	hg_3139.1, hg_3140.1, hg_3141.1, hg_3142.1	L1TD1	ENSG00000240563.2	+
chr1	62318983	62321419	hg_12624.1, hg_12625.1, hg_12626.1, hg_12627.1, hg_12628.1	KANK4	ENSG00000132854.19	-
chr1	62434650	62437542	hg_3146.1, hg_3147.1, hg_223665.1, hg_3148.1, hg_3149.1, hg_3150.1, hg_3151.1, hg_3152.1, hg_3153.1	USP1	ENSG00000162607.13	+
chr1	62595486	62597719	hg_3155.1, hg_3156.1	ANGPTL3	ENSG00000132855.5	+
chr1	62535503	62537704	hg_235970.1	DOCK7	ENSG00000116641.18	-
chr1	62555670	62557871	hg_235971.1	DOCK7	ENSG00000116641.18	-
chr1	62688156	62690543	hg_12632.1, hg_12633.1, hg_12634.1	DOCK7	ENSG00000116641.18	-
chr1	62782109	62784385	hg_3164.1, hg_3165.1, hg_3166.1	ATG4C	ENSG00000125703.15	+
chr1	63320568	63323209	hg_3169.1, hg_3170.1, hg_236062.1	FOXD3	ENSG00000187140.6	+
chr1	63365607	63367844	hg_3171.1, hg_3172.1	ALG6	ENSG00000088035.18	+
chr1	63521369	63523774	hg_3175.1, hg_3176.1, hg_3177.1	EFCAB7	ENSG00000203965.13	+
chr1	63545937	63548237	hg_3178.1, hg_3179.1, hg_3180.1	EFCAB7	ENSG00000203965.13	+
chr1	63591174	63593948	hg_3181.1, hg_223668.1, hg_3182.1, hg_3183.1, hg_3184.1, hg_3185.1, hg_3186.1, hg_3187.1, hg_236079.1	PGM1	ENSG00000079739.17	+
chr1	63621358	63623559	hg_236080.1	PGM1	ENSG00000079739.17	+
chr1	63649404	63651605	hg_3195.1	PGM1	ENSG00000079739.17	+
chr1	63522964	63525254	hg_12647.1, hg_12648.1, hg_12649.1	ITGB3BP	ENSG00000142856.17	-
chr1	63593542	63596217	hg_12650.1, hg_12651.1	ITGB3BP	ENSG00000142856.17	-
chr1	63772019	63774276	hg_3196.1, hg_3197.1, hg_3198.1	ROR1	ENSG00000185483.13	+
chr1	64201624	64203908	hg_3210.1, hg_223670.1, hg_236088.1	UBE2U	ENSG00000177414.14	+
chr1	64218532	64220733	hg_3211.1	UBE2U	ENSG00000177414.14	+
chr1	64468106	64471048	hg_3213.1, hg_3214.1, hg_3215.1, hg_3216.1, hg_3217.1, hg_217154.1	CACHD1	ENSG00000158966.16	+
chr1	64580248	64582449	hg_3221.1	CACHD1	ENSG00000158966.16	+
chr1	64661731	64663932	hg_3222.1	CACHD1	ENSG00000158966.16	+
chr1	64743123	64745324	hg_3227.1	RAVER2	ENSG00000162437.15	+
chr1	64775621	64777822	hg_236102.1	RAVER2	ENSG00000162437.15	+
chr1	64883136	64885374	hg_12665.1, hg_12666.1	JAK1	ENSG00000162434.14	-
chr1	64966279	64968937	hg_12673.1, hg_12674.1, hg_217156.1	JAK1	ENSG00000162434.14	-
chr1	65067269	65069779	hg_12686.1, hg_12687.1, hg_12688.1	JAK1	ENSG00000162434.14	-
chr1	65145591	65149248	hg_3252.1, hg_3253.1, hg_236121.1, hg_3255.1, hg_3257.1, hg_3258.1, hg_3259.1	AK4	ENSG00000162433.15	+
chr1	65163910	65166111	hg_3260.1	AK4	ENSG00000162433.15	+
chr1	65246208	65248409	hg_3262.1	DNAJC6	ENSG00000116675.16	+
chr1	65252439	65254745	hg_3263.1, hg_3264.1, hg_3265.1, hg_3266.1	DNAJC6	ENSG00000116675.16	+
chr1	65262743	65264944	hg_3267.1	DNAJC6	ENSG00000116675.16	+
chr1	65307266	65309863	hg_3269.1, hg_3270.1, hg_3271.1, hg_3272.1, hg_3273.1	DNAJC6	ENSG00000116675.16	+
chr1	65418553	65420784	hg_3284.1, hg_3285.1, hg_3286.1	LEPROT	ENSG00000213625.9	+
chr1	65418635	65420836	hg_3288.1	LEPR	ENSG00000116678.20	+
chr1	65523687	65525888	hg_3302.1	LEPR	ENSG00000116678.20	+
chr1	65790914	65793371	hg_3309.1, hg_236179.1, hg_3310.1	PDE4B	ENSG00000184588.18	+
chr1	65990407	65992936	hg_3312.1, hg_3313.1, hg_3314.1, hg_3315.1, hg_3316.1	PDE4B	ENSG00000184588.18	+
chr1	66255352	66257553	hg_3323.1	PDE4B	ENSG00000184588.18	+
chr1	66328538	66332751	hg_3326.1, hg_3327.1, hg_3328.1, hg_3329.1, hg_3330.1, hg_3331.1, hg_3332.1, hg_3333.1, hg_3334.1, hg_3335.1, hg_3336.1, hg_3337.1, hg_3338.1, hg_3339.1	PDE4B	ENSG00000184588.18	+
chr1	66352387	66354588	hg_3351.1	PDE4B	ENSG00000184588.18	+
chr1	66365627	66367828	hg_3355.1	PDE4B	ENSG00000184588.18	+
chr1	66531607	66534382	hg_3365.1, hg_223674.1, hg_223675.1, hg_3366.1, hg_223676.1, hg_3367.1, hg_3368.1, hg_223677.1	SGIP1	ENSG00000118473.23	+
chr1	66624159	66626360	hg_3370.1	SGIP1	ENSG00000118473.23	+
chr1	66641548	66643749	hg_236203.1	SGIP1	ENSG00000118473.23	+
chr1	66668880	66671081	hg_236209.1	SGIP1	ENSG00000118473.23	+
chr1	66750249	66752690	hg_3377.1, hg_3378.1, hg_3379.1, hg_3380.1, hg_3381.1, hg_3382.1, hg_3383.1, hg_3384.1	DYNLT5	ENSG00000152760.10	+
chr1	66874679	66876880	hg_217165.1	DNAI4	ENSG00000152763.17	-
chr1	66924628	66927384	hg_12733.1, hg_12734.1	DNAI4	ENSG00000152763.17	-
chr1	66922998	66925694	hg_3385.1, hg_3386.1, hg_3387.1, hg_3388.1, hg_3389.1	MIER1	ENSG00000198160.15	+
chr1	66928159	66930575	hg_3390.1, hg_3391.1, hg_3392.1, hg_3393.1, hg_3394.1, hg_3395.1	MIER1	ENSG00000198160.15	+
chr1	67052700	67056383	hg_236252.1, hg_12737.1, hg_12738.1, hg_12739.1, hg_12740.1	SLC35D1	ENSG00000116704.8	-
chr1	67164458	67166659	hg_3402.1	IL23R	ENSG00000162594.17	+
chr1	67205616	67207817	hg_3403.1	IL23R	ENSG00000162594.17	+
chr1	67134766	67136967	hg_12741.1	C1orf141	ENSG00000203963.12	-
chr1	67305352	67308105	hg_3405.1, hg_3406.1, hg_236273.1, hg_3407.1, hg_223679.1	IL12RB2	ENSG00000081985.14	+
chr1	67429487	67432418	hg_12746.1, hg_236278.1, hg_12747.1, hg_236279.1, hg_12748.1, hg_12749.1	SERBP1	ENSG00000142864.15	-
chr1	67683052	67686278	hg_3411.1, hg_3412.1, hg_236304.1, hg_3413.1, hg_3414.1, hg_3415.1, hg_3416.1, hg_3417.1	GADD45A	ENSG00000116717.13	+
chr1	67833207	67835666	hg_12761.1, hg_236308.1, hg_12762.1, hg_12763.1, hg_12764.1, hg_12765.1	GNG12	ENSG00000172380.6	-
chr1	68047817	68050018	hg_12770.1	DIRAS3	ENSG00000162595.8	-
chr1	68050398	68052715	hg_12771.1, hg_12772.1, hg_12773.1, hg_12774.1, hg_12775.1	DIRAS3	ENSG00000162595.8	-
chr1	68232322	68234551	hg_12783.1, hg_12784.1	WLS	ENSG00000116729.14	-
chr1	68449744	68452083	hg_12789.1, hg_12790.1	RPE65	ENSG00000116745.7	-
chr1	68481941	68484142	hg_236326.1	DEPDC1	ENSG00000024526.17	-
chr1	68496844	68499125	hg_12793.1, hg_12794.1, hg_12795.1, hg_12796.1	DEPDC1	ENSG00000024526.17	-
chr1	69565135	69568617	hg_3441.1, hg_3442.1, hg_3443.1, hg_3444.1, hg_3445.1, hg_3446.1, hg_3447.1, hg_3448.1, hg_3449.1, hg_3450.1, hg_3451.1, hg_3452.1, hg_3453.1, hg_3454.1, hg_3455.1, hg_3456.1, hg_3457.1	LRRC7	ENSG00000033122.21	+
chr1	69758285	69760486	hg_236361.1	LRRC7	ENSG00000033122.21	+
chr1	70034470	70036671	hg_236362.1	LRRC7	ENSG00000033122.21	+
chr1	70205310	70207566	hg_12799.1, hg_12800.1	LRRC40	ENSG00000066557.6	-
chr1	70203669	70205955	hg_3470.1, hg_3471.1, hg_3472.1	SRSF11	ENSG00000116754.14	+
chr1	70219368	70222318	hg_3474.1, hg_3475.1, hg_3476.1, hg_3477.1, hg_3478.1, hg_3479.1, hg_3481.1	SRSF11	ENSG00000116754.14	+
chr1	70228713	70230914	hg_3482.1	SRSF11	ENSG00000116754.14	+
chr1	70232725	70234926	hg_3483.1	SRSF11	ENSG00000116754.14	+
chr1	70247983	70250184	hg_3485.1	SRSF11	ENSG00000116754.14	+
chr1	70354457	70356774	hg_12807.1, hg_12808.1, hg_12809.1	ANKRD13C	ENSG00000118454.13	-
chr1	70408910	70411462	hg_3489.1, hg_3490.1, hg_3491.1	CTH	ENSG00000116761.12	+
chr1	71047116	71049814	hg_12814.1, hg_223684.1, hg_223685.1, hg_12815.1	PTGER3	ENSG00000050628.21	-
chr1	71080827	71083286	hg_12818.1, hg_236368.1	ZRANB2	ENSG00000132485.14	-
chr1	72100751	72102952	hg_12827.1	NEGR1	ENSG00000172260.15	-
chr1	72281786	72284566	hg_12830.1, hg_12831.1, hg_12832.1, hg_12833.1	NEGR1	ENSG00000172260.15	-
chr1	74197902	74200163	hg_12845.1, hg_12846.1, hg_12847.1	LRRIQ3	ENSG00000162620.16	-
chr1	74196315	74198516	hg_3507.1	FPGT	ENSG00000254685.8	+
chr1	74233351	74235597	hg_3508.1, hg_3509.1, hg_3510.1	TNNI3K	ENSG00000116783.15	+
chr1	74571330	74575145	hg_12849.1, hg_12852.1, hg_12853.1	ERICH3	ENSG00000178965.14	-
chr1	74579349	74581592	hg_12854.1, hg_12855.1	ERICH3	ENSG00000178965.14	-
chr1	74634585	74636868	hg_236667.1, hg_12856.1, hg_12857.1	ERICH3	ENSG00000178965.14	-
chr1	74673475	74675911	hg_12858.1, hg_12859.1, hg_12860.1, hg_12861.1	ERICH3	ENSG00000178965.14	-
chr1	74731113	74733418	hg_3514.1, hg_3515.1, hg_3516.1	TYW3	ENSG00000162623.16	+
chr1	74732714	74735407	hg_12863.1, hg_12864.1, hg_12865.1, hg_12866.1, hg_217170.1	CRYZ	ENSG00000116791.14	-
chr1	75126453	75128654	hg_236755.1	LHX8	ENSG00000162624.16	+
chr1	75132638	75135508	hg_3529.1, hg_3530.1, hg_236756.1, hg_3531.1	LHX8	ENSG00000162624.16	+
chr1	75610882	75613114	hg_12872.1, hg_12873.1	SLC44A5	ENSG00000137968.17	-
chr1	75615808	75618057	hg_12874.1, hg_12875.1	SLC44A5	ENSG00000137968.17	-
chr1	75722430	75724923	hg_236766.1, hg_3542.1, hg_3543.1, hg_3544.1	ACADM	ENSG00000117054.15	+
chr1	75784213	75787689	hg_3547.1, hg_3548.1, hg_3549.1, hg_3550.1, hg_3551.1	RABGGTB	ENSG00000137955.16	+
chr1	75789404	75791605	hg_223689.1	RABGGTB	ENSG00000137955.16	+
chr1	75794848	75797086	hg_236772.1, hg_3554.1	MSH4	ENSG00000057468.7	+
chr1	75932203	75934404	hg_12879.1	ASB17	ENSG00000154007.7	-
chr1	76072730	76075016	hg_3555.1, hg_3556.1, hg_3557.1	ST6GALNAC3	ENSG00000184005.11	+
chr1	76865324	76867685	hg_3563.1, hg_3564.1, hg_3565.1	ST6GALNAC5	ENSG00000117069.15	+
chr1	76993442	76995686	hg_223692.1, hg_3572.1, hg_3573.1	ST6GALNAC5	ENSG00000117069.15	+
chr1	77062379	77064580	hg_3576.1	ST6GALNAC5	ENSG00000117069.15	+
chr1	77219218	77221419	hg_12880.1	PIGK	ENSG00000142892.15	-
chr1	77279861	77283292	hg_3581.1, hg_3582.1, hg_3583.1, hg_3584.1, hg_3585.1, hg_3586.1, hg_3587.1, hg_3588.1, hg_3589.1, hg_217172.1, hg_3590.1	AK5	ENSG00000154027.19	+
chr1	77291826	77294115	hg_3591.1, hg_3592.1	AK5	ENSG00000154027.19	+
chr1	77369257	77371553	hg_3593.1, hg_3594.1, hg_3595.1	AK5	ENSG00000154027.19	+
chr1	77530111	77532312	hg_3602.1	AK5	ENSG00000154027.19	+
chr1	77538258	77540459	hg_3606.1	AK5	ENSG00000154027.19	+
chr1	77584842	77587043	hg_12882.1	ZZZ3	ENSG00000036549.13	-
chr1	77633109	77635310	hg_217173.1	ZZZ3	ENSG00000036549.13	-
chr1	77682459	77685545	hg_12892.1, hg_12893.1, hg_12894.1, hg_12895.1	ZZZ3	ENSG00000036549.13	-
chr1	77741215	77743416	hg_217175.1	USP33	ENSG00000077254.14	-
chr1	77759562	77761871	hg_12898.1, hg_12899.1, hg_12900.1	USP33	ENSG00000077254.14	-
chr1	77777642	77779886	hg_3610.1, hg_3611.1	MIGA1	ENSG00000180488.16	+
chr1	77886218	77888864	hg_3614.1, hg_3615.1, hg_3616.1, hg_3617.1, hg_3618.1, hg_3619.1	NEXN	ENSG00000162614.19	+
chr1	77915584	77918338	hg_3622.1, hg_3623.1, hg_236938.1, hg_3624.1	NEXN	ENSG00000162614.19	+
chr1	77924419	77927084	hg_3626.1, hg_3627.1, hg_3628.1, hg_236940.1	NEXN	ENSG00000162614.19	+
chr1	77966621	77968822	hg_12906.1	FUBP1	ENSG00000162613.18	-
chr1	77978835	77981106	hg_12908.1, hg_12909.1, hg_12910.1	FUBP1	ENSG00000162613.18	-
chr1	77977171	77979537	hg_3636.1, hg_3637.1, hg_3638.1, hg_3640.1, hg_3641.1	DNAJB4	ENSG00000162616.9	+
chr1	78002829	78005141	hg_223693.1, hg_3644.1, hg_3645.1, hg_3646.1, hg_3647.1	DNAJB4	ENSG00000162616.9	+
chr1	77977502	77979739	hg_3642.1, hg_3643.1	GIPC2	ENSG00000137960.6	+
chr1	78043980	78046423	hg_3655.1, hg_3656.1, hg_3657.1	GIPC2	ENSG00000137960.6	+
chr1	78301867	78304068	hg_3663.1	PTGFR	ENSG00000122420.10	+
chr1	78489014	78492874	hg_3664.1, hg_3665.1, hg_3666.1, hg_3667.1, hg_3668.1	PTGFR	ENSG00000122420.10	+
chr1	78618465	78621138	hg_3670.1, hg_3671.1, hg_3672.1, hg_3673.1	IFI44L	ENSG00000137959.17	+
chr1	78633984	78636185	hg_3675.1	IFI44L	ENSG00000137959.17	+
chr1	78641675	78643876	hg_3680.1	IFI44L	ENSG00000137959.17	+
chr1	78647831	78650074	hg_3681.1, hg_3682.1	IFI44	ENSG00000137965.11	+
chr1	79006519	79008809	hg_12922.1, hg_12923.1, hg_12924.1	ADGRL4	ENSG00000162618.15	-
chr1	79188195	79190481	hg_12925.1, hg_12926.1	ADGRL4	ENSG00000162618.15	-
chr1	81304109	81306403	hg_3702.1, hg_3703.1, hg_3704.1	ADGRL2	ENSG00000117114.21	+
chr1	81697448	81699884	hg_3721.1, hg_3722.1, hg_3723.1	ADGRL2	ENSG00000117114.21	+
chr1	81798376	81801698	hg_3725.1, hg_3726.1, hg_3727.1, hg_3728.1, hg_3729.1, hg_3730.1, hg_3731.1	ADGRL2	ENSG00000117114.21	+
chr1	81941349	81943595	hg_3738.1, hg_3739.1	ADGRL2	ENSG00000117114.21	+
chr1	81948312	81950513	hg_237023.1	ADGRL2	ENSG00000117114.21	+
chr1	83947284	83949485	hg_12968.1	TTLL7	ENSG00000137941.17	-
chr1	83952101	83954302	hg_12969.1	TTLL7	ENSG00000137941.17	-
chr1	83998938	84001139	hg_12971.1	TTLL7	ENSG00000137941.17	-
chr1	84075955	84078365	hg_3753.1, hg_3754.1, hg_3755.1, hg_3756.1, hg_3757.1, hg_3758.1	PRKACB	ENSG00000142875.20	+
chr1	84142271	84144645	hg_3759.1, hg_3760.1, hg_3761.1, hg_3762.1	PRKACB	ENSG00000142875.20	+
chr1	84162312	84165175	hg_3765.1, hg_3766.1, hg_3767.1, hg_3768.1, hg_3769.1, hg_3770.1, hg_3771.1, hg_3772.1, hg_3773.1, hg_3774.1, hg_3775.1, hg_223697.1	PRKACB	ENSG00000142875.20	+
chr1	84179656	84181857	hg_3780.1	PRKACB	ENSG00000142875.20	+
chr1	84299704	84302819	hg_3792.1, hg_217179.1	SAMD13	ENSG00000203943.9	+
chr1	84406311	84408632	hg_3794.1, hg_3795.1, hg_3796.1, hg_3797.1	DNASE2B	ENSG00000137976.8	+
chr1	84477263	84479464	hg_3798.1	RPF1	ENSG00000117133.11	+
chr1	84504386	84506587	hg_3800.1	SPATA1	ENSG00000122432.19	+
chr1	84505922	84508612	hg_12982.1, hg_12983.1, hg_12984.1, hg_12985.1, hg_12986.1	GNG5	ENSG00000174021.12	-
chr1	84574246	84576447	hg_12989.1	CTBS	ENSG00000117151.13	-
chr1	84652222	84654423	hg_12995.1	SSX2IP	ENSG00000117155.17	-
chr1	84670580	84672781	hg_217180.1	SSX2IP	ENSG00000117155.17	-
chr1	84689990	84692748	hg_12997.1, hg_12998.1, hg_12999.1, hg_13000.1, hg_13001.1, hg_13002.1, hg_13003.1, hg_13004.1, hg_13005.1	SSX2IP	ENSG00000117155.17	-
chr1	84865877	84868078	hg_237119.1	LPAR3	ENSG00000171517.6	-
chr1	84892995	84895196	hg_13012.1	LPAR3	ENSG00000171517.6	-
chr1	84929483	84931684	hg_13013.1	MCOLN2	ENSG00000153898.13	-
chr1	84996871	84999136	hg_13014.1, hg_13015.1, hg_13016.1	MCOLN2	ENSG00000153898.13	-
chr1	85060318	85062584	hg_3812.1, hg_3813.1, hg_3814.1	DNAI3	ENSG00000162643.13	+
chr1	85048278	85050479	hg_13017.1	MCOLN3	ENSG00000055732.13	-
chr1	85200782	85203400	hg_13019.1, hg_13020.1, hg_13021.1	SYDE2	ENSG00000097096.10	-
chr1	85259459	85261660	hg_13023.1	C1orf52	ENSG00000162642.14	-
chr1	85276171	85278896	hg_13025.1, hg_13026.1, hg_13027.1, hg_13028.1, hg_237131.1	BCL10	ENSG00000142867.14	-
chr1	85319695	85323065	hg_223702.1, hg_13029.1, hg_13030.1, hg_13031.1, hg_13032.1, hg_13033.1, hg_13034.1, hg_13035.1, hg_13036.1	DDAH1	ENSG00000153904.21	-
chr1	85404309	85406510	hg_13042.1	DDAH1	ENSG00000153904.21	-
chr1	85464384	85467442	hg_13043.1, hg_13044.1, hg_13045.1, hg_13046.1, hg_13048.1, hg_13049.1, hg_13050.1, hg_13051.1	DDAH1	ENSG00000153904.21	-
chr1	85578025	85580494	hg_13066.1, hg_13067.1, hg_223703.1, hg_13068.1, hg_13069.1, hg_13070.1, hg_13071.1, hg_13072.1, hg_13073.1	DDAH1	ENSG00000153904.21	-
chr1	85579529	85582232	hg_3830.1, hg_223704.1	CCN1	ENSG00000142871.18	+
chr1	85708133	85710417	hg_13080.1, hg_13081.1, hg_13082.1	ZNHIT6	ENSG00000117174.11	-
chr1	86156249	86158959	hg_237155.1, hg_13086.1, hg_13087.1, hg_13088.1, hg_13089.1, hg_13090.1, hg_13091.1, hg_13092.1, hg_13093.1	COL24A1	ENSG00000171502.15	-
chr1	86382902	86385103	hg_13102.1	ODF2L	ENSG00000122417.16	-
chr1	86395821	86398302	hg_13103.1, hg_13104.1, hg_13105.1	ODF2L	ENSG00000122417.16	-
chr1	86421858	86424417	hg_3842.1, hg_3843.1, hg_3844.1, hg_3845.1, hg_3846.1	CLCA2	ENSG00000137975.8	+
chr1	86466890	86469129	hg_3851.1, hg_3852.1, hg_3853.1	CLCA1	ENSG00000016490.16	+
chr1	86545018	86547445	hg_3861.1, hg_3862.1, hg_3863.1, hg_3864.1, hg_3865.1, hg_3866.1	CLCA4	ENSG00000016602.9	+
chr1	86702510	86705097	hg_3867.1, hg_3868.1, hg_3869.1, hg_3870.1, hg_3871.1, hg_3872.1, hg_3873.1, hg_3874.1, hg_3875.1, hg_3876.1, hg_3877.1, hg_3878.1	SH3GLB1	ENSG00000097033.15	+
chr1	86913924	86916368	hg_13114.1, hg_13115.1	SELENOF	ENSG00000183291.18	-
chr1	86912704	86915019	hg_3884.1, hg_3885.1	HS2ST1	ENSG00000153936.18	+
chr1	87326413	87329397	hg_3896.1, hg_3897.1, hg_3898.1, hg_223707.1, hg_3899.1, hg_3900.1, hg_3901.1, hg_3902.1, hg_3903.1, hg_3904.1, hg_3905.1	LMO4	ENSG00000143013.13	+
chr1	87329461	87332211	hg_3907.1, hg_3908.1, hg_3909.1, hg_3910.1	LMO4	ENSG00000143013.13	+
chr1	88682271	88684768	hg_3919.1, hg_3920.1, hg_3921.1, hg_3922.1, hg_3923.1, hg_3924.1	PKN2	ENSG00000065243.20	+
chr1	88778976	88781177	hg_3927.1	PKN2	ENSG00000065243.20	+
chr1	88891365	88893566	hg_13123.1	GTF2B	ENSG00000137947.12	-
chr1	88992457	88994935	hg_13127.1, hg_13129.1, hg_13130.1	KYAT3	ENSG00000137944.18	-
chr1	88992785	88994986	hg_13131.1	RBMXL1	ENSG00000213516.10	-
chr1	89022530	89024853	hg_13134.1, hg_13135.1, hg_13136.1, hg_13137.1	GBP3	ENSG00000117226.12	-
chr1	89055888	89058089	hg_13138.1	GBP1	ENSG00000117228.11	-
chr1	89064948	89067363	hg_13142.1, hg_13143.1, hg_13144.1, hg_13145.1, hg_13146.1, hg_13147.1, hg_13148.1	GBP1	ENSG00000117228.11	-
chr1	89112346	89114547	hg_13149.1	GBP2	ENSG00000162645.13	-
chr1	89125704	89128100	hg_13153.1, hg_13154.1, hg_13155.1	GBP2	ENSG00000162645.13	-
chr1	89175807	89178008	hg_13160.1	GBP7	ENSG00000213512.3	-
chr1	89198653	89200933	hg_13162.1, hg_13163.1, hg_13164.1	GBP4	ENSG00000162654.9	-
chr1	89266808	89269092	hg_13173.1, hg_13174.1	GBP5	ENSG00000154451.15	-
chr1	89269346	89274885	hg_13176.1, hg_13177.1, hg_13178.1, hg_13179.1, hg_13180.1, hg_13181.1	GBP5	ENSG00000154451.15	-
chr1	89361893	89364260	hg_3953.1, hg_3954.1, hg_3955.1	GBP6	ENSG00000183347.15	+
chr1	89522340	89525104	hg_3960.1, hg_3961.1, hg_3962.1	LRRC8B	ENSG00000197147.15	+
chr1	89556573	89558774	hg_217186.1	LRRC8B	ENSG00000197147.15	+
chr1	89630728	89633387	hg_3965.1, hg_3966.1, hg_3967.1, hg_3968.1, hg_3969.1	LRRC8C	ENSG00000171488.15	+
chr1	89710953	89713154	hg_223709.1	LRRC8C	ENSG00000171488.15	+
chr1	89818984	89822227	hg_3978.1, hg_3979.1, hg_3980.1, hg_3981.1, hg_3983.1, hg_3984.1, hg_3985.1	LRRC8D	ENSG00000171492.14	+
chr1	89841291	89843856	hg_3986.1, hg_3987.1, hg_3988.1	LRRC8D	ENSG00000171492.14	+
chr1	89993144	89995345	hg_3991.1	ZNF326	ENSG00000162664.17	+
chr1	90717063	90719301	hg_237216.1, hg_13212.1	BARHL2	ENSG00000143032.8	-
chr1	91021284	91024289	hg_13225.1, hg_13226.1, hg_13227.1, hg_13228.1, hg_13229.1, hg_13230.1, hg_13231.1, hg_13232.1	ZNF644	ENSG00000122482.22	-
chr1	91404625	91406826	hg_13238.1	HFM1	ENSG00000162669.16	-
chr1	91498813	91501856	hg_4007.1, hg_4008.1, hg_4009.1, hg_4010.1, hg_4011.1	CDC7	ENSG00000097046.13	+
chr1	91885800	91888218	hg_13248.1, hg_13249.1, hg_13250.1, hg_13251.1, hg_13252.1, hg_13253.1, hg_13254.1	TGFBR3	ENSG00000069702.11	-
chr1	91905674	91908297	hg_217189.1, hg_13255.1	TGFBR3	ENSG00000069702.11	-
chr1	91947383	91949846	hg_4016.1, hg_4017.1, hg_4018.1, hg_4019.1, hg_4020.1	BRDT	ENSG00000137948.19	+
chr1	91950179	91952380	hg_4021.1	BRDT	ENSG00000137948.19	+
chr1	92027843	92030210	hg_4022.1, hg_4023.1, hg_4024.1	EPHX4	ENSG00000172031.7	+
chr1	92075231	92077432	hg_237371.1	SETSIP	ENSG00000230667.7	-
chr1	92078334	92080535	hg_4025.1	BTBD8	ENSG00000189195.15	+
chr1	92166925	92169144	hg_4026.1, hg_4027.1	BTBD8	ENSG00000189195.15	+
chr1	92180043	92182244	hg_4034.1	BTBD8	ENSG00000189195.15	+
chr1	92215914	92218312	hg_4036.1, hg_237381.1	C1orf146	ENSG00000203910.9	+
chr1	92298780	92301009	hg_13260.1, hg_13261.1	GLMN	ENSG00000174842.17	-
chr1	92296986	92299248	hg_237388.1, hg_4037.1	RPAP2	ENSG00000122484.9	+
chr1	92483042	92488925	hg_13266.1, hg_13267.1, hg_13268.1, hg_13269.1, hg_13270.1, hg_13271.1, hg_13272.1, hg_13273.1, hg_13274.1, hg_13275.1	GFI1	ENSG00000162676.13	-
chr1	92694185	92696386	hg_217192.1	EVI5	ENSG00000067208.17	-
chr1	92784845	92787090	hg_13287.1, hg_13288.1	EVI5	ENSG00000067208.17	-
chr1	92792209	92794410	hg_13291.1	EVI5	ENSG00000067208.17	-
chr1	92830013	92835004	hg_4043.1, hg_4044.1, hg_4045.1, hg_4046.1, hg_4047.1	RPL5	ENSG00000122406.14	+
chr1	92876237	92879024	hg_13292.1, hg_237405.1, hg_13293.1, hg_237406.1	DIPK1A	ENSG00000154511.12	-
chr1	92960722	92963709	hg_13294.1, hg_13295.1, hg_13296.1	DIPK1A	ENSG00000154511.12	-
chr1	93077242	93079485	hg_4051.1, hg_4052.1	MTF2	ENSG00000143033.18	+
chr1	93108369	93110570	hg_217195.1	MTF2	ENSG00000143033.18	+
chr1	93118838	93121039	hg_4053.1	MTF2	ENSG00000143033.18	+
chr1	93126868	93129069	hg_237411.1	MTF2	ENSG00000143033.18	+
chr1	93177767	93180912	hg_4057.1, hg_223714.1, hg_4058.1	CCDC18	ENSG00000122483.18	+
chr1	93180142	93182686	hg_13300.1, hg_13301.1, hg_13302.1, hg_13303.1, hg_237413.1	TMED5	ENSG00000117500.13	-
chr1	93343936	93346926	hg_4059.1, hg_4060.1, hg_4061.1	DR1	ENSG00000117505.13	+
chr1	93446058	93448362	hg_4063.1, hg_4064.1, hg_4065.1, hg_4066.1	FNBP1L	ENSG00000137942.18	+
chr1	93584876	93587140	hg_13314.1, hg_13315.1	BCAR3	ENSG00000137936.18	-
chr1	93613902	93616509	hg_13318.1, hg_13319.1, hg_13320.1	BCAR3	ENSG00000137936.18	-
chr1	93674503	93676704	hg_13322.1	BCAR3	ENSG00000137936.18	-
chr1	93681169	93683868	hg_237476.1, hg_13324.1, hg_13325.1	BCAR3	ENSG00000137936.18	-
chr1	93775037	93777437	hg_13329.1, hg_13330.1, hg_13331.1, hg_13332.1, hg_13334.1	BCAR3	ENSG00000137936.18	-
chr1	93876107	93878689	hg_13339.1, hg_237491.1	DNTTIP2	ENSG00000067334.14	-
chr1	93878961	93881206	hg_13347.1, hg_13348.1	DNTTIP2	ENSG00000067334.14	-
chr1	93909162	93911661	hg_13350.1, hg_13351.1, hg_13352.1, hg_13353.1, hg_13354.1, hg_13355.1, hg_13356.1, hg_13357.1, hg_13358.1	GCLM	ENSG00000023909.10	-
chr1	94021160	94023361	hg_13359.1	ABCA4	ENSG00000198691.14	-
chr1	94060560	94062820	hg_13368.1, hg_13369.1, hg_13370.1	ABCA4	ENSG00000198691.14	-
chr1	94120828	94123137	hg_13375.1, hg_13376.1, hg_13377.1, hg_13378.1	ABCA4	ENSG00000198691.14	-
chr1	94237340	94239596	hg_223716.1, hg_13383.1	ARHGAP29	ENSG00000137962.13	-
chr1	94416399	94418673	hg_4090.1, hg_4091.1, hg_4092.1	ABCD3	ENSG00000117528.14	+
chr1	94540166	94543757	hg_13402.1, hg_13403.1, hg_223719.1, hg_223720.1, hg_223721.1, hg_223722.1, hg_223723.1, hg_13404.1	F3	ENSG00000117525.14	-
chr1	94818372	94820850	hg_4105.1, hg_217199.1	SLC44A3	ENSG00000143036.17	+
chr1	94925546	94929510	hg_13422.1, hg_13423.1, hg_13424.1, hg_13425.1, hg_13426.1	CNN3	ENSG00000117519.16	-
chr1	95072705	95074953	hg_13428.1, hg_13429.1	ALG14	ENSG00000172339.10	-
chr1	95115381	95117893	hg_4122.1, hg_4123.1	TLCD4	ENSG00000152078.10	+
chr1	95232161	95234409	hg_4125.1, hg_4126.1	RWDD3	ENSG00000122481.17	+
chr1	96719710	96722843	hg_237849.1, hg_4140.1, hg_4141.1	PTBP2	ENSG00000117569.20	+
chr1	97920751	97923047	hg_13455.1, hg_13456.1, hg_13457.1	DPYD	ENSG00000188641.14	-
chr1	98659686	98662044	hg_4157.1, hg_4158.1, hg_4159.1, hg_4160.1	SNX7	ENSG00000162627.17	+
chr1	99004651	99007133	hg_13481.1, hg_13482.1, hg_13483.1	PLPPR5	ENSG00000117598.14	-
chr1	99262280	99264771	hg_4163.1, hg_4165.1, hg_4166.1, hg_4167.1	PLPPR4	ENSG00000117600.14	+
chr1	99304513	99307111	hg_4168.1, hg_4169.1	PLPPR4	ENSG00000117600.14	+
chr1	99643735	99646496	hg_4174.1, hg_4175.1, hg_4176.1, hg_4177.1, hg_4178.1, hg_4179.1, hg_4180.1, hg_4181.1, hg_4182.1, hg_4183.1	PALMD	ENSG00000099260.12	+
chr1	99665658	99667859	hg_4184.1	PALMD	ENSG00000099260.12	+
chr1	99765592	99768632	hg_237883.1, hg_13495.1	FRRS1	ENSG00000156869.14	-
chr1	99848096	99851176	hg_4187.1, hg_4188.1, hg_4189.1, hg_4190.1, hg_4191.1, hg_4192.1, hg_4193.1, hg_4194.1, hg_4195.1, hg_4196.1, hg_217203.1	AGL	ENSG00000162688.17	+
chr1	99967648	99970645	hg_237884.1, hg_4197.1, hg_4198.1, hg_4199.1, hg_4200.1, hg_4201.1, hg_4202.1, hg_4203.1	SLC35A3	ENSG00000117620.15	+
chr1	100036104	100038350	hg_4206.1, hg_4207.1	MFSD14A	ENSG00000156875.14	+
chr1	100132734	100135097	hg_13507.1, hg_13508.1, hg_13509.1	SASS6	ENSG00000156876.10	-
chr1	100131155	100133397	hg_4216.1, hg_4217.1	TRMT13	ENSG00000122435.11	+
chr1	100177968	100180284	hg_13510.1, hg_13511.1, hg_13512.1, hg_13513.1	LRRC39	ENSG00000122477.13	-
chr1	100249630	100251853	hg_13514.1, hg_13515.1	DBT	ENSG00000137992.15	-
chr1	100264170	100266513	hg_4218.1, hg_4219.1, hg_4220.1, hg_4221.1	RTCA	ENSG00000137996.13	+
chr1	100343001	100345222	hg_4222.1, hg_4223.1	CDC14A	ENSG00000079335.20	+
chr1	100349719	100353379	hg_4224.1, hg_4225.1, hg_4226.1, hg_4227.1, hg_4228.1, hg_4229.1, hg_4230.1, hg_4231.1	CDC14A	ENSG00000079335.20	+
chr1	100361150	100363351	hg_4232.1	CDC14A	ENSG00000079335.20	+
chr1	100536109	100539353	hg_4235.1, hg_4236.1, hg_4237.1, hg_4238.1, hg_4239.1, hg_4240.1, hg_4241.1, hg_4242.1, hg_4243.1, hg_4244.1, hg_4245.1, hg_4246.1	GPR88	ENSG00000181656.7	+
chr1	100539359	100541560	hg_4247.1	GPR88	ENSG00000181656.7	+
chr1	100717741	100719942	hg_4248.1	VCAM1	ENSG00000162692.12	+
chr1	100894462	100897163	hg_13528.1, hg_13529.1, hg_13530.1, hg_13531.1, hg_13532.1	EXTL2	ENSG00000162694.14	-
chr1	100894106	100896433	hg_4252.1, hg_4253.1, hg_4254.1, hg_4255.1, hg_4256.1	SLC30A7	ENSG00000162695.12	+
chr1	101025561	101028243	hg_13535.1, hg_13536.1, hg_13537.1, hg_13538.1, hg_13539.1	DPH5	ENSG00000117543.22	-
chr1	101234893	101239582	hg_4274.1, hg_4275.1, hg_4276.1, hg_4277.1, hg_4278.1, hg_4279.1, hg_4280.1, hg_4281.1, hg_4282.1	S1PR1	ENSG00000170989.10	+
chr1	101846785	101849076	hg_13560.1, hg_13561.1	OLFM3	ENSG00000118733.17	-
chr1	101996623	101999233	hg_13563.1, hg_13564.1, hg_13565.1, hg_13566.1, hg_13567.1, hg_13568.1, hg_13569.1, hg_13570.1, hg_13571.1, hg_13572.1	OLFM3	ENSG00000118733.17	-
chr1	103031040	103033241	hg_13586.1	COL11A1	ENSG00000060718.22	-
chr1	103108251	103110604	hg_13588.1, hg_13589.1, hg_13590.1, hg_13591.1	COL11A1	ENSG00000060718.22	-
chr1	103523674	103526260	hg_4294.1, hg_4295.1, hg_4296.1, hg_4297.1, hg_4298.1	RNPC3	ENSG00000185946.16	+
chr1	103559386	103561587	hg_4299.1	AMY2B	ENSG00000240038.7	+
chr1	103569083	103571284	hg_4301.1	AMY2B	ENSG00000240038.7	+
chr1	103614650	103617628	hg_4302.1, hg_4303.1, hg_232503.1	AMY2A	ENSG00000243480.8	+
chr1	107054688	107056943	hg_4313.1, hg_4314.1	PRMT6	ENSG00000198890.9	+
chr1	107138012	107141035	hg_223736.1, hg_4316.1, hg_4317.1, hg_4318.1, hg_4319.1, hg_4320.1, hg_4321.1	NTNG1	ENSG00000162631.20	+
chr1	107393153	107395354	hg_217213.1	NTNG1	ENSG00000162631.20	+
chr1	107688295	107690527	hg_13613.1, hg_13614.1	VAV3	ENSG00000134215.16	-
chr1	107785438	107787639	hg_13618.1	VAV3	ENSG00000134215.16	-
chr1	107820740	107822941	hg_13623.1	VAV3	ENSG00000134215.16	-
chr1	107964941	107967268	hg_13627.1, hg_13628.1, hg_13629.1	VAV3	ENSG00000134215.16	-
chr1	108199979	108202866	hg_13637.1, hg_13638.1, hg_13639.1, hg_13640.1, hg_13641.1	SLC25A24	ENSG00000085491.17	-
chr1	108243819	108246020	hg_232510.1	NBPF4	ENSG00000196427.14	-
chr1	108558068	108560467	hg_4348.1, hg_232513.1	FAM102B	ENSG00000162636.16	+
chr1	108660836	108663438	hg_13651.1, hg_13652.1, hg_13653.1, hg_13654.1	HENMT1	ENSG00000162639.16	-
chr1	108690329	108692780	hg_4353.1, hg_4354.1	PRPF38B	ENSG00000134186.12	+
chr1	108695560	108699846	hg_4356.1, hg_4357.1, hg_4358.1, hg_4359.1, hg_4360.1, hg_4361.1, hg_223740.1, hg_4362.1, hg_4363.1	PRPF38B	ENSG00000134186.12	+
chr1	108710913	108713114	hg_4364.1	FNDC7	ENSG00000143107.10	+
chr1	108720351	108722552	hg_232514.1	FNDC7	ENSG00000143107.10	+
chr1	108744683	108746884	hg_4366.1	STXBP3	ENSG00000116266.11	+
chr1	108874996	108877395	hg_4373.1, hg_4374.1, hg_4375.1, hg_4376.1	GPSM2	ENSG00000121957.15	+
chr1	108883267	108885468	hg_4377.1	GPSM2	ENSG00000121957.15	+
chr1	108856879	108860228	hg_13658.1, hg_13659.1	AKNAD1	ENSG00000162641.20	-
chr1	108950195	108952396	hg_217214.1	CLCC1	ENSG00000121940.17	-
chr1	109017374	109019575	hg_217215.1	WDR47	ENSG00000085433.17	-
chr1	109041884	109044152	hg_13665.1, hg_13666.1, hg_13667.1	WDR47	ENSG00000085433.17	-
chr1	109075779	109077980	hg_13669.1	TAF13	ENSG00000197780.11	-
chr1	109088366	109091026	hg_4378.1, hg_4379.1, hg_4380.1	TMEM167B	ENSG00000215717.7	+
chr1	109111877	109114338	hg_4384.1, hg_4385.1, hg_4386.1, hg_4387.1, hg_4388.1	ELAPOR1	ENSG00000116299.17	+
chr1	109195582	109197783	hg_4390.1	ELAPOR1	ENSG00000116299.17	+
chr1	109112521	109116189	hg_13672.1, hg_13673.1, hg_13674.1, hg_13675.1, hg_13677.1, hg_232517.1, hg_232518.1	CFAP276	ENSG00000179902.13	-
chr1	109211937	109214138	hg_4393.1	SARS1	ENSG00000031698.13	+
chr1	109234066	109236267	hg_232520.1	SARS1	ENSG00000031698.13	+
chr1	109247511	109250427	hg_4397.1, hg_4398.1, hg_232522.1, hg_4401.1	CELSR2	ENSG00000143126.8	+
chr1	109261951	109264447	hg_4402.1, hg_4403.1, hg_4404.1, hg_4405.1	CELSR2	ENSG00000143126.8	+
chr1	109267248	109269449	hg_4406.1	CELSR2	ENSG00000143126.8	+
chr1	109282910	109285155	hg_13685.1, hg_13686.1	PSRC1	ENSG00000134222.16	-
chr1	109306809	109309062	hg_13687.1, hg_13688.1	MYBPHL	ENSG00000221986.7	-
chr1	109312310	109314511	hg_13689.1	SORT1	ENSG00000134243.12	-
chr1	109389709	109391910	hg_13696.1	SORT1	ENSG00000134243.12	-
chr1	109392694	109395234	hg_13698.1, hg_13701.1, hg_232523.1	SORT1	ENSG00000134243.12	-
chr1	109397467	109399936	hg_13703.1, hg_13704.1, hg_13705.1	SORT1	ENSG00000134243.12	-
chr1	109415141	109417342	hg_232524.1	PSMA5	ENSG00000143106.13	-
chr1	109426232	109428433	hg_13706.1	PSMA5	ENSG00000143106.13	-
chr1	109464551	109466804	hg_4412.1, hg_4413.1, hg_4414.1	SYPL2	ENSG00000143028.9	+
chr1	109474683	109476884	hg_232525.1	SYPL2	ENSG00000143028.9	+
chr1	109478561	109480762	hg_4415.1	SYPL2	ENSG00000143028.9	+
chr1	109481954	109484155	hg_4416.1	ATXN7L2	ENSG00000162650.17	+
chr1	109492066	109494314	hg_4417.1, hg_4418.1, hg_4419.1	CYB561D1	ENSG00000174151.15	+
chr1	109509468	109511720	hg_13708.1, hg_13709.1	AMIGO1	ENSG00000181754.7	-
chr1	109537889	109540126	hg_4422.1, hg_4423.1	GPR61	ENSG00000156097.13	+
chr1	109546606	109548866	hg_4424.1, hg_223743.1	GNAI3	ENSG00000065135.12	+
chr1	109614215	109616459	hg_4425.1, hg_4426.1, hg_4427.1	AMPD2	ENSG00000116337.20	+
chr1	109617860	109621324	hg_4428.1, hg_4429.1, hg_4430.1, hg_4431.1, hg_4432.1, hg_4433.1	AMPD2	ENSG00000116337.20	+
chr1	109622033	109624234	hg_4435.1	AMPD2	ENSG00000116337.20	+
chr1	109612856	109615080	hg_13712.1, hg_13713.1	GNAT2	ENSG00000134183.13	-
chr1	109619305	109621614	hg_13715.1, hg_13716.1, hg_13717.1	GNAT2	ENSG00000134183.13	-
chr1	109654073	109656549	hg_4437.1, hg_4438.1, hg_4439.1, hg_4440.1, hg_4441.1	GSTM4	ENSG00000168765.19	+
chr1	109666024	109668316	hg_4442.1, hg_4443.1, hg_4444.1	GSTM2	ENSG00000213366.13	+
chr1	109685807	109688044	hg_4445.1, hg_4446.1	GSTM1	ENSG00000134184.13	+
chr1	109710249	109712483	hg_4447.1, hg_4448.1	GSTM5	ENSG00000134201.12	+
chr1	109740116	109743064	hg_13721.1, hg_217219.1	GSTM3	ENSG00000134202.12	-
chr1	109763720	109765951	hg_13722.1, hg_13723.1	EPS8L3	ENSG00000198758.11	-
chr1	109908504	109911221	hg_4459.1, hg_4460.1, hg_4461.1, hg_4462.1, hg_4463.1, hg_4464.1, hg_4465.1	CSF1	ENSG00000184371.14	+
chr1	109915365	109917622	hg_4469.1, hg_4470.1	CSF1	ENSG00000184371.14	+
chr1	109982723	109985228	hg_4481.1, hg_4482.1, hg_4483.1	AHCYL1	ENSG00000168710.18	+
chr1	110002062	110004550	hg_4490.1, hg_4491.1, hg_4492.1, hg_4493.1, hg_4494.1, hg_223746.1, hg_4495.1, hg_4496.1, hg_4497.1	AHCYL1	ENSG00000168710.18	+
chr1	110029476	110031677	hg_217221.1	STRIP1	ENSG00000143093.15	+
chr1	110032621	110034822	hg_4505.1	STRIP1	ENSG00000143093.15	+
chr1	110064721	110066922	hg_13733.1	ALX3	ENSG00000156150.9	-
chr1	110070390	110072666	hg_232533.1, hg_13735.1	ALX3	ENSG00000156150.9	-
chr1	110110418	110112682	hg_4511.1, hg_4512.1, hg_4513.1, hg_4514.1	UBL4B	ENSG00000186150.5	+
chr1	110148431	110150796	hg_4520.1, hg_4521.1, hg_4522.1, hg_4523.1, hg_4524.1, hg_4525.1	SLC6A17	ENSG00000197106.7	+
chr1	110193619	110195820	hg_4526.1	SLC6A17	ENSG00000197106.7	+
chr1	110208133	110211683	hg_4528.1, hg_4529.1, hg_4530.1, hg_4531.1, hg_4532.1, hg_4533.1, hg_4534.1	KCNC4	ENSG00000116396.15	+
chr1	110337435	110339699	hg_4535.1, hg_4536.1, hg_4537.1	RBM15	ENSG00000162775.17	+
chr1	110390813	110393058	hg_13744.1, hg_13745.1	SLC16A4	ENSG00000168679.18	-
chr1	110407251	110409957	hg_13746.1, hg_13747.1, hg_13749.1	LAMTOR5	ENSG00000134248.14	-
chr1	110449061	110451388	hg_4546.1, hg_4547.1, hg_4548.1	PROK1	ENSG00000143125.6	+
chr1	110605126	110609985	hg_13757.1, hg_13758.1, hg_13759.1, hg_13760.1, hg_13761.1, hg_13762.1, hg_13763.1, hg_13764.1, hg_13765.1, hg_13766.1, hg_13767.1, hg_13768.1, hg_13769.1	KCNA2	ENSG00000177301.16	-
chr1	110631284	110633485	hg_232565.1	KCNA2	ENSG00000177301.16	-
chr1	110674509	110676988	hg_13779.1, hg_13780.1, hg_13781.1, hg_13782.1, hg_13783.1	KCNA3	ENSG00000177272.10	-
chr1	110869194	110873508	hg_4578.1, hg_4579.1, hg_4580.1, hg_4581.1, hg_4582.1, hg_4583.1, hg_4584.1	CD53	ENSG00000143119.14	+
chr1	110878232	110880480	hg_4588.1, hg_4589.1	CD53	ENSG00000143119.14	+
chr1	110889393	110891594	hg_4590.1	CD53	ENSG00000143119.14	+
chr1	110952613	110954814	hg_232582.1	LRIF1	ENSG00000121931.16	-
chr1	110963504	110965956	hg_13789.1, hg_13790.1, hg_13791.1, hg_13792.1, hg_13793.1	LRIF1	ENSG00000121931.16	-
chr1	111138232	111140478	hg_4600.1, hg_223749.1	CEPT1	ENSG00000134255.16	+
chr1	111120179	111122380	hg_13794.1	DRAM2	ENSG00000156171.15	-
chr1	111127828	111130029	hg_13795.1	DRAM2	ENSG00000156171.15	-
chr1	111139547	111142201	hg_13796.1, hg_13797.1, hg_13798.1, hg_13799.1, hg_13800.1	DRAM2	ENSG00000156171.15	-
chr1	111225677	111230937	hg_4611.1, hg_4612.1, hg_4613.1, hg_4615.1, hg_4616.1, hg_4617.1	CHI3L2	ENSG00000064886.14	+
chr1	111199703	111202687	hg_223750.1, hg_13802.1, hg_13803.1, hg_13804.1, hg_13805.1, hg_13806.1, hg_13807.1, hg_13808.1, hg_13809.1	DENND2D	ENSG00000162777.17	-
chr1	111204169	111206547	hg_13810.1, hg_223751.1, hg_13811.1	DENND2D	ENSG00000162777.17	-
chr1	111288852	111291053	hg_4620.1	CHIA	ENSG00000134216.19	+
chr1	111344618	111346865	hg_4629.1, hg_4630.1	PIFO	ENSG00000173947.14	+
chr1	111422848	111425542	hg_13813.1, hg_13814.1	OVGP1	ENSG00000085465.13	-
chr1	111427533	111429734	hg_13815.1	OVGP1	ENSG00000085465.13	-
chr1	111446673	111449682	hg_4632.1, hg_4633.1, hg_4634.1	ATP5PB	ENSG00000116459.11	+
chr1	111448997	111451292	hg_13816.1, hg_13817.1, hg_13818.1, hg_13819.1	WDR77	ENSG00000116455.14	-
chr1	111471946	111474305	hg_4636.1, hg_4637.1, hg_4638.1	C1orf162	ENSG00000143110.12	+
chr1	111503400	111506017	hg_13829.1, hg_13831.1, hg_13832.1, hg_217225.1	ADORA3	ENSG00000282608.2	-
chr1	111617784	111619985	hg_4643.1	RAP1A	ENSG00000116473.15	+
chr1	111488615	111491769	hg_13822.1, hg_13823.1, hg_13824.1, hg_13825.1, hg_13826.1, hg_13827.1, hg_13828.1	TMIGD3	ENSG00000121933.19	-
chr1	111563743	111565967	hg_13838.1, hg_13839.1	TMIGD3	ENSG00000121933.19	-
chr1	111753246	111756163	hg_4651.1, hg_4652.1, hg_4654.1, hg_4655.1, hg_4656.1, hg_4657.1, hg_4658.1	DDX20	ENSG00000064703.13	+
chr1	111739184	111741385	hg_13842.1	INKA2	ENSG00000197852.12	-
chr1	111755649	111757850	hg_217227.1	INKA2	ENSG00000197852.12	-
chr1	111989442	111992110	hg_13846.1, hg_13847.1, hg_13848.1	KCND3	ENSG00000171385.11	-
chr1	112394218	112396708	hg_4663.1, hg_4664.1, hg_4665.1, hg_4666.1	CTTNBP2NL	ENSG00000143079.15	+
chr1	112465378	112467579	hg_217229.1	WNT2B	ENSG00000134245.18	+
chr1	112506756	112509202	hg_4675.1, hg_4676.1, hg_4677.1, hg_4678.1	WNT2B	ENSG00000134245.18	+
chr1	112616793	112620027	hg_4684.1, hg_4685.1, hg_4686.1, hg_4687.1, hg_4688.1	CAPZA1	ENSG00000116489.13	+
chr1	112617882	112621696	hg_13859.1, hg_13860.1, hg_13861.1, hg_217232.1, hg_13862.1, hg_13863.1, hg_13864.1, hg_13865.1	ST7L	ENSG00000007341.19	-
chr1	112672438	112675173	hg_4692.1, hg_4693.1, hg_4696.1, hg_4697.1, hg_4698.1, hg_4699.1, hg_4700.1	MOV10	ENSG00000155363.19	+
chr1	112691693	112693894	hg_4701.1	MOV10	ENSG00000155363.19	+
chr1	112704935	112709127	hg_13873.1, hg_13874.1, hg_13875.1, hg_13876.1	RHOC	ENSG00000155366.17	-
chr1	112714981	112717476	hg_13879.1, hg_13881.1, hg_13882.1, hg_13883.1	PPM1J	ENSG00000155367.16	-
chr1	112718687	112720888	hg_232713.1	TAFA3	ENSG00000184599.14	+
chr1	112917416	112919858	hg_13893.1, hg_13894.1	SLC16A1	ENSG00000155380.13	-
chr1	112935808	112938009	hg_13895.1	SLC16A1	ENSG00000155380.13	-
chr1	112955995	112958340	hg_13896.1, hg_13897.1	SLC16A1	ENSG00000155380.13	-
chr1	113071217	113073418	hg_4716.1	LRIG2	ENSG00000198799.12	+
chr1	113388509	113391173	hg_4720.1, hg_4721.1, hg_232738.1	MAGI3	ENSG00000081026.19	+
chr1	113713153	113715354	hg_217235.1	PHTF1	ENSG00000116793.16	-
chr1	113715446	113717647	hg_13902.1	PHTF1	ENSG00000116793.16	-
chr1	113758742	113761509	hg_13904.1, hg_13905.1, hg_13906.1, hg_13907.1	PHTF1	ENSG00000116793.16	-
chr1	113812041	113814549	hg_13908.1, hg_13909.1, hg_13910.1, hg_13911.1, hg_13912.1	RSBN1	ENSG00000081019.14	-
chr1	113871418	113873740	hg_13913.1, hg_13914.1, hg_13915.1, hg_13916.1	PTPN22	ENSG00000134242.16	-
chr1	113887249	113889582	hg_13919.1, hg_13920.1, hg_13921.1, hg_13922.1	BCL2L15	ENSG00000188761.13	-
chr1	113903172	113905627	hg_4727.1, hg_4728.1, hg_4729.1	DCLRE1B	ENSG00000118655.8	+
chr1	113904649	113907067	hg_13923.1, hg_13924.1, hg_13925.1	AP4B1	ENSG00000134262.13	-
chr1	113927210	113931107	hg_4730.1, hg_4731.1, hg_4732.1, hg_4733.1, hg_4735.1, hg_4736.1, hg_4737.1, hg_4738.1, hg_4739.1, hg_4740.1	HIPK1	ENSG00000163349.22	+
chr1	113949025	113951226	hg_232742.1	HIPK1	ENSG00000163349.22	+
chr1	113951905	113954106	hg_232743.1	HIPK1	ENSG00000163349.22	+
chr1	113961455	113963656	hg_217238.1	HIPK1	ENSG00000163349.22	+
chr1	113977468	113980696	hg_4748.1, hg_4751.1	OLFML3	ENSG00000116774.12	+
chr1	114152723	114155869	hg_13937.1, hg_13938.1, hg_13939.1, hg_13940.1	SYT6	ENSG00000134207.17	-
chr1	114427580	114429853	hg_232748.1, hg_13941.1, hg_13942.1, hg_13943.1	TRIM33	ENSG00000197323.12	-
chr1	114463297	114465498	hg_217240.1	TRIM33	ENSG00000197323.12	-
chr1	114510887	114513197	hg_13945.1, hg_13946.1, hg_13947.1	TRIM33	ENSG00000197323.12	-
chr1	114581415	114583643	hg_13949.1, hg_13950.1	BCAS2	ENSG00000116752.6	-
chr1	114669806	114672086	hg_13951.1, hg_13952.1, hg_13953.1	DENND2C	ENSG00000175984.15	-
chr1	114695325	114697616	hg_13954.1, hg_13955.1, hg_13956.1	AMPD1	ENSG00000116748.22	-
chr1	114716551	114719690	hg_13959.1, hg_13960.1, hg_232753.1	NRAS	ENSG00000213281.5	-
chr1	114726849	114729050	hg_13962.1	CSDE1	ENSG00000009307.17	-
chr1	114749730	114752007	hg_13966.1, hg_13967.1	CSDE1	ENSG00000009307.17	-
chr1	114757763	114760621	hg_13968.1, hg_13969.1, hg_232760.1, hg_13970.1	CSDE1	ENSG00000009307.17	-
chr1	114780379	114782664	hg_13972.1, hg_13973.1	SIKE1	ENSG00000052723.12	-
chr1	114852863	114855134	hg_4766.1, hg_232762.1	SYCP1	ENSG00000198765.12	+
chr1	115027826	115030027	hg_4768.1	TSHB	ENSG00000134200.4	+
chr1	115089290	115091491	hg_13976.1	TSPAN2	ENSG00000134198.10	-
chr1	115338043	115340283	hg_13981.1, hg_13982.1	NGF	ENSG00000134259.6	-
chr1	115639889	115642872	hg_4788.1, hg_4789.1, hg_4790.1, hg_232767.1	VANGL1	ENSG00000173218.15	+
chr1	115669010	115671326	hg_4791.1, hg_4792.1, hg_4793.1, hg_4794.1	VANGL1	ENSG00000173218.15	+
chr1	115705045	115707246	hg_13984.1	CASQ2	ENSG00000118729.12	-
chr1	115768274	115770788	hg_13986.1, hg_13987.1, hg_13988.1, hg_13989.1, hg_13990.1, hg_13991.1	CASQ2	ENSG00000118729.12	-
chr1	115840506	115843125	hg_13993.1, hg_13994.1, hg_13995.1, hg_13996.1	NHLH2	ENSG00000177551.5	-
chr1	115974321	115976879	hg_4798.1, hg_4799.1, hg_4800.1, hg_4801.1	SLC22A15	ENSG00000163393.13	+
chr1	116065679	116067880	hg_4803.1	SLC22A15	ENSG00000163393.13	+
chr1	116109705	116111906	hg_232770.1	MAB21L3	ENSG00000173212.5	+
chr1	116122132	116124333	hg_4809.1	MAB21L3	ENSG00000173212.5	+
chr1	116370470	116374012	hg_4814.1, hg_4815.1, hg_4816.1, hg_4817.1, hg_4818.1, hg_4819.1, hg_4820.1, hg_4821.1, hg_4823.1, hg_232773.1	ATP1A1	ENSG00000163399.16	+
chr1	116381223	116384226	hg_232774.1, hg_4824.1	ATP1A1	ENSG00000163399.16	+
chr1	116385290	116387603	hg_4825.1, hg_4827.1	ATP1A1	ENSG00000163399.16	+
chr1	116394298	116398079	hg_4833.1, hg_4834.1	ATP1A1	ENSG00000163399.16	+
chr1	116570817	116573018	hg_14016.1	CD58	ENSG00000116815.16	-
chr1	116608041	116610242	hg_232781.1	IGSF3	ENSG00000143061.18	-
chr1	116666699	116669804	hg_217247.1, hg_14017.1, hg_14018.1, hg_223767.1	IGSF3	ENSG00000143061.18	-
chr1	116752449	116754650	hg_4854.1	CD2	ENSG00000116824.5	+
chr1	116762527	116764746	hg_4855.1, hg_4856.1	CD2	ENSG00000116824.5	+
chr1	116907913	116910287	hg_4858.1, hg_4859.1	PTGFRN	ENSG00000134247.10	+
chr1	116985590	116987791	hg_4860.1	PTGFRN	ENSG00000134247.10	+
chr1	116999733	117001967	hg_223769.1, hg_4861.1	CD101	ENSG00000134256.13	+
chr1	117058330	117060559	hg_4862.1, hg_4863.1	TTF2	ENSG00000116830.12	+
chr1	117121526	117123727	hg_14025.1	TRIM45	ENSG00000134253.10	-
chr1	117203588	117205789	hg_232791.1	VTCN1	ENSG00000134258.18	-
chr1	117210679	117212927	hg_14026.1, hg_14027.1	VTCN1	ENSG00000134258.18	-
chr1	117365395	117367718	hg_4871.1, hg_4872.1, hg_4873.1, hg_4874.1	MAN1A2	ENSG00000198162.12	+
chr1	117418567	117420806	hg_4881.1, hg_4882.1	MAN1A2	ENSG00000198162.12	+
chr1	117603902	117606279	hg_4883.1, hg_4884.1, hg_4885.1, hg_4886.1, hg_4887.1, hg_4888.1	TENT5C	ENSG00000183508.5	+
chr1	117869249	117871450	hg_14035.1	GDAP2	ENSG00000196505.11	-
chr1	117929370	117931617	hg_14037.1, hg_14038.1	GDAP2	ENSG00000196505.11	-
chr1	117927761	117930194	hg_4899.1, hg_4900.1, hg_4901.1, hg_4902.1	WDR3	ENSG00000065183.16	+
chr1	118184997	118187244	hg_14045.1, hg_14046.1	SPAG17	ENSG00000155761.14	-
chr1	118914284	118916485	hg_14048.1	TBX15	ENSG00000092607.15	-
chr1	118987709	118990328	hg_14051.1, hg_14052.1, hg_14053.1, hg_14054.1, hg_14055.1, hg_14056.1, hg_14057.1	TBX15	ENSG00000092607.15	-
chr1	119082347	119084548	hg_14061.1	WARS2	ENSG00000116874.12	-
chr1	119140125	119142652	hg_217248.1, hg_14068.1	WARS2	ENSG00000116874.12	-
chr1	119366782	119369011	hg_4916.1, hg_223772.1, hg_4917.1	HAO2	ENSG00000116882.15	+
chr1	119412732	119415352	hg_232839.1, hg_4920.1	HSD3B2	ENSG00000203859.10	+
chr1	119505193	119507570	hg_4921.1, hg_4922.1, hg_232841.1	HSD3B1	ENSG00000203857.10	+
chr1	119647948	119650228	hg_14080.1, hg_14081.1	ZNF697	ENSG00000143067.5	-
chr1	119709893	119712741	hg_232843.1, hg_4928.1, hg_223773.1, hg_4929.1	PHGDH	ENSG00000092621.13	+
chr1	119768704	119770905	hg_14086.1	HMGCS2	ENSG00000134240.12	-
chr1	119811262	119813463	hg_14093.1	REG4	ENSG00000134193.15	-
chr1	119896272	119898512	hg_232847.1, hg_14094.1, hg_14095.1	ADAM30	ENSG00000134249.7	-
chr1	119914217	119918354	hg_14097.1, hg_14099.1	NOTCH2	ENSG00000134250.21	-
chr1	119937638	119939839	hg_14100.1	NOTCH2	ENSG00000134250.21	-
chr1	119986965	119989166	hg_14101.1	NOTCH2	ENSG00000134250.21	-
chr1	120069427	120071661	hg_232850.1, hg_14102.1	NOTCH2	ENSG00000134250.21	-
chr1	120176173	120178496	hg_14103.1, hg_14104.1, hg_14105.1, hg_14106.1, hg_14107.1	SEC22B	ENSG00000265808.4	-
chr1	120887772	120889973	hg_232857.1	PPIAL4A	ENSG00000263353.4	+
chr1	121182979	121185239	hg_223788.1, hg_232865.1, hg_232866.1	SRGAP2C	ENSG00000171943.12	+
chr1	121184135	121186336	hg_232864.1	FAM72B	ENSG00000188610.12	-
chr1	143971754	143973955	hg_232957.1	FAM72C	ENSG00000263513.6	-
chr1	144436839	144439040	hg_232962.1	NBPF15	ENSG00000266338.7	-
chr1	144456571	144458772	hg_217257.1	NBPF15	ENSG00000266338.7	-
chr1	144459306	144463667	hg_217258.1, hg_14116.1	NBPF15	ENSG00000266338.7	-
chr1	144590899	144593100	hg_232963.1	PPIAL4F	ENSG00000279782.3	+
chr1	145095107	145097308	hg_232968.1	SRGAP2B	ENSG00000196369.12	-
chr1	145093978	145096227	hg_223802.1, hg_223803.1	FAM72D	ENSG00000215784.6	+
chr1	145403013	145405285	hg_217262.1, hg_232975.1	NBPF20	ENSG00000162825.18	-
chr1	149081907	149084204	hg_217291.1, hg_217292.1	NBPF20	ENSG00000162825.18	-
chr1	145605987	145608762	hg_223807.1, hg_232976.1, hg_217264.1	GPR89A	ENSG00000117262.19	+
chr1	145707164	145710243	hg_14119.1, hg_14120.1, hg_14121.1, hg_14122.1, hg_14123.1, hg_14124.1, hg_14125.1, hg_14126.1, hg_14127.1, hg_14128.1, hg_14129.1	PDZK1	ENSG00000174827.14	-
chr1	145717446	145719699	hg_4946.1, hg_4947.1, hg_4948.1	CD160	ENSG00000117281.16	+
chr1	145821883	145826125	hg_4949.1, hg_4950.1, hg_223808.1, hg_4951.1, hg_232978.1, hg_4952.1	POLR3C	ENSG00000186141.10	+
chr1	145823764	145826562	hg_14135.1, hg_14136.1, hg_14137.1, hg_14138.1, hg_14139.1, hg_14140.1	RNF115	ENSG00000265491.5	-
chr1	145843619	145846203	hg_4953.1, hg_4954.1	NUDT17	ENSG00000186364.12	+
chr1	145854677	145856878	hg_14141.1	PIAS3	ENSG00000131788.16	-
chr1	145858816	145861796	hg_14144.1, hg_14145.1, hg_14146.1, hg_14147.1, hg_14148.1	PIAS3	ENSG00000131788.16	-
chr1	145872555	145874756	hg_14150.1	ANKRD35	ENSG00000198483.13	-
chr1	145885648	145887849	hg_14152.1	ANKRD35	ENSG00000198483.13	-
chr1	145909847	145912073	hg_14153.1, hg_14154.1	ITGA10	ENSG00000143127.13	-
chr1	145918299	145921051	hg_14155.1, hg_14156.1, hg_232980.1	PEX11B	ENSG00000131779.11	-
chr1	145927248	145929492	hg_232981.1, hg_14157.1	RBM8A	ENSG00000265241.8	-
chr1	145957505	145960050	hg_14163.1, hg_14164.1, hg_14165.1, hg_14166.1, hg_14167.1	LIX1L	ENSG00000271601.4	-
chr1	145960024	145966577	hg_14168.1, hg_14169.1, hg_14170.1, hg_14174.1, hg_14175.1, hg_14176.1, hg_14177.1, hg_14178.1, hg_14179.1, hg_14180.1	ANKRD34A	ENSG00000272031.3	-
chr1	145962690	145964923	hg_4961.1, hg_4962.1	POLR3GL	ENSG00000121851.13	+
chr1	145995029	145998577	hg_14189.1, hg_14190.1, hg_232985.1, hg_232986.1, hg_14191.1	TXNIP	ENSG00000265972.6	-
chr1	146020277	146023735	hg_14194.1, hg_14195.1, hg_14196.1	HJV	ENSG00000168509.20	-
chr1	146144576	146146928	hg_217271.1, hg_217272.1	NBPF10	ENSG00000271425.9	-
chr1	146228820	146231021	hg_232990.1	NOTCH2NLA	ENSG00000264343.7	-
chr1	146936639	146938840	hg_233002.1	NBPF12	ENSG00000268043.9	+
chr1	146957984	146960185	hg_217276.1	NBPF12	ENSG00000268043.9	+
chr1	147171934	147174571	hg_14205.1, hg_14206.1, hg_14208.1, hg_14209.1, hg_14210.1	PRKAB2	ENSG00000131791.8	-
chr1	147240720	147242921	hg_4976.1	CHD1L	ENSG00000131778.20	+
chr1	147272892	147275134	hg_4977.1, hg_4978.1	CHD1L	ENSG00000131778.20	+
chr1	147225065	147227618	hg_14211.1, hg_14212.1, hg_14213.1, hg_14214.1, hg_14215.1, hg_14216.1	FMO5	ENSG00000131781.13	-
chr1	147242856	147245057	hg_14217.1	FMO5	ENSG00000131781.13	-
chr1	147539519	147541808	hg_4980.1, hg_4981.1, hg_4982.1	BCL9	ENSG00000116128.12	+
chr1	147598146	147600436	hg_4983.1, hg_233015.1, hg_4984.1	BCL9	ENSG00000116128.12	+
chr1	147670060	147672522	hg_14225.1, hg_14226.1, hg_14227.1	ACP6	ENSG00000162836.12	-
chr1	147758673	147762648	hg_14231.1, hg_14232.1, hg_14233.1, hg_14234.1, hg_14235.1	GJA5	ENSG00000265107.3	-
chr1	147773149	147775386	hg_14239.1, hg_14240.1	GJA5	ENSG00000265107.3	-
chr1	147900701	147902998	hg_233016.1, hg_4989.1	GJA8	ENSG00000121634.6	+
chr1	147906290	147908506	hg_223823.1, hg_4990.1	GJA8	ENSG00000121634.6	+
chr1	147926420	147928650	hg_4991.1, hg_4992.1	GPR89B	ENSG00000188092.15	+
chr1	147951376	147953577	hg_217280.1	GPR89B	ENSG00000188092.15	+
chr1	148151907	148154313	hg_223825.1, hg_217281.1	NBPF11	ENSG00000263956.8	-
chr1	148679577	148681778	hg_233024.1	NOTCH2NLB	ENSG00000286019.2	-
chr1	148806451	148808652	hg_4999.1	PDE4DIP	ENSG00000178104.22	+
chr1	148842425	148844714	hg_5001.1, hg_5002.1	PDE4DIP	ENSG00000178104.22	+
chr1	148887454	148889806	hg_5003.1, hg_5004.1, hg_5005.1	PDE4DIP	ENSG00000178104.22	+
chr1	148950004	148952894	hg_5007.1, hg_5008.1, hg_5009.1, hg_5010.1, hg_5011.1, hg_5012.1, hg_5013.1	PDE4DIP	ENSG00000178104.22	+
chr1	148960225	148962730	hg_5015.1, hg_5016.1	PDE4DIP	ENSG00000178104.22	+
chr1	149015598	149017925	hg_5019.1, hg_5020.1, hg_5021.1, hg_5022.1, hg_5023.1, hg_5024.1, hg_5025.1	PDE4DIP	ENSG00000178104.22	+
chr1	149075693	149079370	hg_217289.1, hg_233025.1	NBPF9	ENSG00000269713.9	-
chr1	149082195	149084427	hg_233026.1, hg_233027.1	NBPF9	ENSG00000269713.9	-
chr1	149388584	149390821	hg_223848.1, hg_223849.1	NOTCH2NLC	ENSG00000286219.2	+
chr1	149581849	149584050	hg_233033.1	PPIAL4C	ENSG00000288867.1	+
chr1	149780717	149782918	hg_233038.1	FCGR1A	ENSG00000150337.14	+
chr1	149812170	149814371	hg_14256.1	H2BC18	ENSG00000203814.7	-
chr1	149813492	149815693	hg_223852.1	H3C13	ENSG00000183598.4	-
chr1	149849060	149851261	hg_5034.1	H2AC19	ENSG00000288859.1	+
chr1	149850609	149852810	hg_5035.1	H3C15	ENSG00000203852.4	+
chr1	149886340	149888683	hg_14259.1, hg_14260.1	H2BC21	ENSG00000184678.11	-
chr1	149884920	149887517	hg_5036.1, hg_223855.1	H2AC20	ENSG00000184260.6	+
chr1	149885499	149888414	hg_233049.1, hg_5037.1, hg_5038.1	BOLA1	ENSG00000178096.9	+
chr1	149897571	149899829	hg_5040.1, hg_5041.1, hg_5042.1	BOLA1	ENSG00000178096.9	+
chr1	149917615	149919842	hg_14264.1, hg_14265.1	SV2A	ENSG00000159164.10	-
chr1	149927585	149931092	hg_14273.1, hg_233050.1, hg_14274.1, hg_14275.1	SF3B4	ENSG00000143368.10	-
chr1	149931238	149933597	hg_14277.1, hg_14278.1, hg_14279.1	MTMR11	ENSG00000014914.21	-
chr1	149936139	149938860	hg_14280.1, hg_14281.1, hg_14282.1	MTMR11	ENSG00000014914.21	-
chr1	150010283	150012730	hg_14286.1, hg_14287.1, hg_14288.1, hg_14289.1, hg_14290.1	OTUD7B	ENSG00000264522.6	-
chr1	150065311	150068074	hg_217299.1, hg_5048.1, hg_5049.1, hg_5050.1, hg_5051.1, hg_5052.1	VPS45	ENSG00000136631.16	+
chr1	150147483	150150480	hg_5054.1, hg_5055.1, hg_5057.1, hg_5058.1, hg_5059.1, hg_223857.1	PLEKHO1	ENSG00000023902.14	+
chr1	150157798	150159999	hg_5061.1	PLEKHO1	ENSG00000023902.14	+
chr1	150234476	150238156	hg_14298.1, hg_14299.1, hg_14300.1, hg_14301.1, hg_14302.1, hg_14303.1, hg_14304.1, hg_14305.1, hg_14306.1	ANP32E	ENSG00000143401.15	-
chr1	150255257	150258272	hg_5077.1, hg_5080.1, hg_5081.1, hg_5082.1, hg_5083.1, hg_5084.1, hg_5085.1, hg_223859.1, hg_5086.1	CA14	ENSG00000118298.12	+
chr1	150270714	150272993	hg_5087.1, hg_5088.1	C1orf54	ENSG00000118292.9	+
chr1	150268635	150271344	hg_14309.1, hg_14310.1, hg_14311.1, hg_233052.1	APH1A	ENSG00000117362.13	-
chr1	150281793	150284183	hg_14313.1, hg_14314.1, hg_14315.1	APH1A	ENSG00000117362.13	-
chr1	150280558	150283049	hg_5089.1, hg_233053.1	CIART	ENSG00000159208.16	+
chr1	150291867	150294309	hg_5090.1, hg_5091.1	MRPS21	ENSG00000266472.6	+
chr1	150319477	150321788	hg_5092.1, hg_5093.1, hg_5094.1, hg_5095.1	PRPF3	ENSG00000117360.13	+
chr1	150361702	150364894	hg_5097.1, hg_5102.1, hg_5103.1, hg_5104.1	RPRD2	ENSG00000163125.16	+
chr1	150485423	150487624	hg_5107.1	TARS2	ENSG00000143374.18	+
chr1	150506079	150509901	hg_5108.1, hg_5109.1, hg_5110.1, hg_5111.1, hg_5112.1	ECM1	ENSG00000143369.15	+
chr1	150547374	150550378	hg_223862.1, hg_5127.1, hg_5128.1, hg_223863.1, hg_5129.1, hg_5130.1	ADAMTSL4	ENSG00000143382.16	+
chr1	150550534	150552766	hg_5131.1, hg_5132.1	ADAMTSL4	ENSG00000143382.16	+
chr1	150579403	150581846	hg_14324.1, hg_14325.1	MCL1	ENSG00000143384.14	-
chr1	150628933	150631595	hg_14336.1, hg_14337.1, hg_14338.1	ENSA	ENSG00000143420.19	-
chr1	150696915	150699182	hg_14342.1, hg_14343.1, hg_14344.1	GOLPH3L	ENSG00000143457.11	-
chr1	150720598	150722871	hg_233057.1, hg_14345.1, hg_14346.1, hg_14347.1	HORMAD1	ENSG00000143452.16	-
chr1	150732094	150734445	hg_14348.1, hg_14349.1	CTSS	ENSG00000163131.12	-
chr1	150764544	150767818	hg_14353.1, hg_14356.1, hg_14357.1	CTSS	ENSG00000163131.12	-
chr1	150808059	150810343	hg_14361.1, hg_14362.1, hg_14363.1	CTSK	ENSG00000143387.14	-
chr1	150836252	150838453	hg_14366.1	ARNT	ENSG00000143437.21	-
chr1	150876388	150878737	hg_14369.1, hg_223865.1, hg_14370.1, hg_14371.1	ARNT	ENSG00000143437.21	-
chr1	150924262	150926592	hg_5160.1, hg_5161.1, hg_5162.1	SETDB1	ENSG00000143379.13	+
chr1	150960824	150963025	hg_5164.1	SETDB1	ENSG00000143379.13	+
chr1	150967937	150970138	hg_14373.1	CERS2	ENSG00000143418.20	-
chr1	150971761	150973962	hg_14374.1	CERS2	ENSG00000143418.20	-
chr1	150974257	150976876	hg_14375.1, hg_14376.1, hg_14377.1, hg_14378.1, hg_14379.1, hg_14380.1	CERS2	ENSG00000143418.20	-
chr1	150979963	150982500	hg_5166.1, hg_5167.1, hg_5168.1, hg_5169.1, hg_5170.1, hg_5171.1	ANXA9	ENSG00000143412.10	+
chr1	151006211	151010373	hg_14382.1, hg_14383.1, hg_14384.1, hg_14385.1, hg_14386.1, hg_14387.1, hg_14388.1, hg_14389.1, hg_14390.1, hg_14391.1, hg_14392.1, hg_14393.1, hg_14394.1, hg_233060.1, hg_233061.1, hg_14397.1	MINDY1	ENSG00000143409.17	-
chr1	151006399	151008756	hg_5173.1, hg_5174.1, hg_5175.1, hg_5176.1	PRUNE1	ENSG00000143363.17	+
chr1	151022752	151024953	hg_217302.1	PRUNE1	ENSG00000143363.17	+
chr1	151034566	151036808	hg_5177.1, hg_5178.1	BNIPL	ENSG00000163141.20	+
chr1	151045731	151047971	hg_5179.1, hg_5180.1	C1orf56	ENSG00000143443.10	+
chr1	151057692	151060687	hg_5185.1, hg_5186.1, hg_5187.1, hg_5188.1, hg_5189.1, hg_5190.1, hg_5191.1, hg_5192.1	MLLT11	ENSG00000213190.4	+
chr1	151065516	151067785	hg_5193.1, hg_5194.1, hg_5195.1	MLLT11	ENSG00000213190.4	+
chr1	151055150	151058334	hg_14399.1, hg_14400.1, hg_14401.1, hg_14402.1	CDC42SE1	ENSG00000197622.13	-
chr1	151059353	151061602	hg_14404.1, hg_14405.1	CDC42SE1	ENSG00000197622.13	-
chr1	151068614	151071005	hg_5201.1, hg_5202.1, hg_5203.1	GABPB2	ENSG00000143458.12	+
chr1	151122466	151124667	hg_5204.1	GABPB2	ENSG00000143458.12	+
chr1	151146425	151148664	hg_14407.1, hg_14408.1, hg_14409.1	SEMA6C	ENSG00000143434.17	-
chr1	151154640	151156841	hg_5207.1	TNFAIP8L2	ENSG00000163154.6	+
chr1	151164029	151166874	hg_5209.1, hg_5210.1, hg_5211.1	SCNM1	ENSG00000163156.12	+
chr1	151165140	151167956	hg_14412.1, hg_14413.1, hg_14414.1	LYSMD1	ENSG00000163155.12	-
chr1	151175779	151178029	hg_14416.1, hg_14417.1	TMOD4	ENSG00000163157.15	-
chr1	151189968	151192169	hg_14419.1	VPS72	ENSG00000163159.15	-
chr1	151196571	151198772	hg_5216.1	PIP5K1A	ENSG00000143398.20	+
chr1	151252751	151255227	hg_5219.1, hg_5220.1	PSMD4	ENSG00000159352.16	+
chr1	151279535	151282713	hg_5221.1, hg_223866.1, hg_5222.1, hg_5223.1, hg_5224.1	ZNF687	ENSG00000143373.18	+
chr1	151327205	151329703	hg_14427.1, hg_14428.1, hg_14429.1, hg_14430.1, hg_14431.1	PI4KB	ENSG00000143393.17	-
chr1	151346164	151349267	hg_14433.1, hg_14434.1, hg_14435.1, hg_14436.1, hg_14437.1	RFX5	ENSG00000143390.18	-
chr1	151369511	151371712	hg_14438.1	SELENBP1	ENSG00000143416.21	-
chr1	151372503	151374704	hg_14439.1	SELENBP1	ENSG00000143416.21	-
chr1	151397568	151399769	hg_5227.1	PSMB4	ENSG00000159377.11	+
chr1	151404331	151406532	hg_14440.1	POGZ	ENSG00000143442.23	-
chr1	151427836	151430037	hg_14443.1	POGZ	ENSG00000143442.23	-
chr1	151441966	151444167	hg_217303.1	POGZ	ENSG00000143442.23	-
chr1	151458582	151461473	hg_14445.1, hg_14446.1, hg_14447.1, hg_14448.1, hg_14449.1, hg_223867.1, hg_14450.1	POGZ	ENSG00000143442.23	-
chr1	151509387	151511657	hg_5229.1, hg_5230.1, hg_5231.1	CGN	ENSG00000143375.15	+
chr1	151538307	151540508	hg_5232.1	TUFT1	ENSG00000143367.17	+
chr1	151609954	151612391	hg_5234.1, hg_5235.1, hg_5236.1, hg_5237.1, hg_5238.1	SNX27	ENSG00000143376.14	+
chr1	151636908	151639109	hg_217304.1	SNX27	ENSG00000143376.14	+
chr1	151694374	151696575	hg_5241.1	SNX27	ENSG00000143376.14	+
chr1	151719524	151721725	hg_5242.1	RIIAD1	ENSG00000178796.13	+
chr1	151726298	151728499	hg_5245.1	RIIAD1	ENSG00000178796.13	+
chr1	151714441	151718797	hg_14453.1, hg_14454.1, hg_14455.1, hg_14456.1, hg_14457.1, hg_14458.1	CELF3	ENSG00000159409.15	-
chr1	151760962	151763187	hg_5246.1, hg_5247.1	OAZ3	ENSG00000143450.19	+
chr1	151764691	151766981	hg_5248.1, hg_233068.1	OAZ3	ENSG00000143450.19	+
chr1	151760702	151762903	hg_14460.1	MRPL9	ENSG00000143436.11	-
chr1	151763291	151765492	hg_14461.1	MRPL9	ENSG00000143436.11	-
chr1	151790229	151792502	hg_14462.1, hg_14463.1	TDRKH	ENSG00000182134.17	-
chr1	151805190	151807391	hg_233071.1	LINGO4	ENSG00000213171.3	-
chr1	151825862	151828134	hg_14464.1, hg_14465.1, hg_14466.1	RORC	ENSG00000143365.20	-
chr1	151831549	151833842	hg_14468.1, hg_14469.1, hg_14470.1	RORC	ENSG00000143365.20	-
chr1	151840246	151842447	hg_217307.1	C2CD4D	ENSG00000225556.2	-
chr1	151853462	151855710	hg_14472.1, hg_14473.1, hg_14474.1	THEM5	ENSG00000196407.12	-
chr1	151909200	151911843	hg_14476.1, hg_14477.1, hg_14478.1, hg_14479.1, hg_14480.1, hg_14481.1, hg_14482.1, hg_217308.1	THEM4	ENSG00000159445.13	-
chr1	151986051	151988252	hg_14499.1	S100A10	ENSG00000197747.9	-
chr1	151992206	151995838	hg_14502.1, hg_14503.1, hg_14504.1, hg_14505.1, hg_14506.1, hg_14507.1, hg_14508.1, hg_14509.1, hg_217309.1, hg_14510.1	S100A10	ENSG00000197747.9	-
chr1	152033570	152035771	hg_14520.1	S100A11	ENSG00000163191.6	-
chr1	152036768	152039126	hg_14521.1, hg_14522.1, hg_14523.1	S100A11	ENSG00000163191.6	-
chr1	152047843	152050168	hg_14524.1, hg_14525.1, hg_14526.1, hg_14527.1	S100A11	ENSG00000163191.6	-
chr1	152088863	152091064	hg_14530.1	TCHHL1	ENSG00000182898.4	-
chr1	152115244	152117445	hg_14537.1	TCHH	ENSG00000159450.13	-
chr1	152159028	152161229	hg_14539.1	RPTN	ENSG00000215853.3	-
chr1	152223992	152226193	hg_233074.1	HRNR	ENSG00000197915.7	-
chr1	152314238	152316639	hg_14540.1, hg_14541.1	FLG	ENSG00000143631.11	-
chr1	152325039	152327240	hg_14542.1	FLG	ENSG00000143631.11	-
chr1	152359806	152362007	hg_14543.1	FLG2	ENSG00000143520.6	-
chr1	152411966	152416274	hg_14564.1, hg_14565.1, hg_14566.1, hg_14567.1	CRNN	ENSG00000143536.7	-
chr1	152508710	152511004	hg_233086.1, hg_5302.1	LCE5A	ENSG00000186207.5	+
chr1	152512481	152515688	hg_5303.1, hg_5304.1, hg_5305.1, hg_5306.1	CRCT1	ENSG00000169509.6	+
chr1	152566580	152568781	hg_14568.1	LCE3E	ENSG00000185966.4	-
chr1	152580316	152582517	hg_14569.1	LCE3D	ENSG00000163202.5	-
chr1	152622772	152624973	hg_233092.1	LCE3A	ENSG00000185962.1	-
chr1	152661381	152663582	hg_5309.1	LCE2D	ENSG00000187223.4	+
chr1	152673278	152675479	hg_217312.1	LCE2C	ENSG00000187180.4	+
chr1	152684108	152686309	hg_233094.1	LCE2B	ENSG00000159455.9	+
chr1	152696324	152698547	hg_5310.1, hg_5311.1	LCE2A	ENSG00000187173.4	+
chr1	152774432	152776692	hg_5316.1, hg_233099.1	LCE1F	ENSG00000240386.4	+
chr1	152784257	152786458	hg_5318.1	LCE1E	ENSG00000186226.9	+
chr1	152794721	152796922	hg_5319.1	LCE1D	ENSG00000172155.10	+
chr1	152825463	152827664	hg_233100.1	LCE1A	ENSG00000186844.6	+
chr1	152840855	152843056	hg_5322.1	LCE6A	ENSG00000235942.3	+
chr1	152876299	152878526	hg_5325.1, hg_5326.1	SMCP	ENSG00000163206.6	+
chr1	152906269	152908747	hg_5328.1, hg_5329.1, hg_5330.1	IVL	ENSG00000163207.7	+
chr1	152945205	152947406	hg_5332.1	SPRR5	ENSG00000283227.2	+
chr1	152968649	152970850	hg_5333.1	SPRR4	ENSG00000184148.4	+
chr1	152982081	152985736	hg_5334.1, hg_5335.1, hg_5336.1, hg_5337.1	SPRR1A	ENSG00000169474.5	+
chr1	152999748	153003713	hg_5338.1, hg_5341.1, hg_5342.1, hg_5343.1, hg_223872.1, hg_5344.1, hg_5345.1, hg_5346.1, hg_5347.1, hg_5348.1, hg_5349.1, hg_5350.1, hg_5351.1, hg_5352.1, hg_5353.1, hg_223873.1, hg_5354.1, hg_5355.1, hg_5356.1, hg_5357.1, hg_5358.1, hg_5359.1, hg_5360.1, hg_5361.1	SPRR3	ENSG00000163209.15	+
chr1	153029032	153032907	hg_5368.1, hg_5369.1, hg_5371.1, hg_5372.1, hg_5373.1, hg_5374.1, hg_5375.1	SPRR1B	ENSG00000169469.9	+
chr1	153040920	153043121	hg_14586.1	SPRR2D	ENSG00000163216.7	-
chr1	153057311	153059512	hg_14588.1	SPRR2A	ENSG00000241794.2	-
chr1	153094327	153096528	hg_14591.1	SPRR2E	ENSG00000203785.9	-
chr1	153113315	153115516	hg_14592.1	SPRR2F	ENSG00000244094.2	-
chr1	153150689	153152890	hg_14601.1	SPRR2G	ENSG00000159516.9	-
chr1	153201430	153205115	hg_5376.1, hg_5377.1, hg_223875.1, hg_5378.1, hg_5379.1, hg_5380.1	LELP1	ENSG00000203784.3	+
chr1	153215584	153217785	hg_5381.1	PRR9	ENSG00000203783.5	+
chr1	153257686	153259887	hg_5382.1	LORICRIN	ENSG00000203782.6	+
chr1	153310430	153312631	hg_217317.1	PGLYRP3	ENSG00000159527.4	-
chr1	153348602	153350838	hg_14606.1, hg_14607.1	PGLYRP4	ENSG00000163218.15	-
chr1	153355853	153358503	hg_5384.1, hg_233110.1, hg_5385.1, hg_5386.1, hg_5387.1	S100A9	ENSG00000163220.11	+
chr1	153374321	153377610	hg_14611.1, hg_14612.1, hg_14613.1	S100A12	ENSG00000163221.9	-
chr1	153389877	153393073	hg_14619.1, hg_14620.1, hg_14621.1, hg_14622.1, hg_14623.1, hg_14624.1, hg_14625.1	S100A8	ENSG00000143546.10	-
chr1	153414520	153416721	hg_5396.1	S100A7A	ENSG00000184330.12	+
chr1	153457668	153462649	hg_14628.1, hg_14629.1, hg_14630.1, hg_14631.1	S100A7	ENSG00000143556.9	-
chr1	153535059	153538257	hg_14635.1, hg_14636.1, hg_14637.1, hg_14638.1, hg_14639.1, hg_14640.1, hg_14641.1, hg_233121.1	S100A6	ENSG00000197956.10	-
chr1	153540730	153542931	hg_14642.1	S100A5	ENSG00000196420.8	-
chr1	153548291	153551256	hg_14652.1, hg_14653.1, hg_14654.1, hg_14655.1	S100A3	ENSG00000188015.10	-
chr1	153544608	153548021	hg_14644.1, hg_14645.1, hg_14646.1, hg_14647.1, hg_14648.1, hg_14649.1, hg_14650.1, hg_14651.1	S100A4	ENSG00000196154.12	-
chr1	153549894	153552095	hg_14656.1	S100A4	ENSG00000196154.12	-
chr1	153563535	153568540	hg_233128.1, hg_14662.1, hg_14663.1, hg_14664.1, hg_14666.1, hg_14667.1, hg_14668.1, hg_14669.1, hg_14670.1, hg_14671.1	S100A2	ENSG00000196754.13	-
chr1	153607226	153611333	hg_14673.1, hg_14674.1, hg_14675.1, hg_14676.1, hg_14677.1, hg_14678.1, hg_14679.1, hg_14680.1, hg_14681.1	S100A16	ENSG00000188643.11	-
chr1	153612818	153615167	hg_14684.1, hg_14685.1, hg_14686.1, hg_14687.1	S100A16	ENSG00000188643.11	-
chr1	153615663	153618323	hg_14691.1, hg_14692.1	S100A14	ENSG00000189334.9	-
chr1	153626421	153630799	hg_5413.1, hg_5414.1, hg_5415.1	S100A1	ENSG00000160678.12	+
chr1	153626694	153630245	hg_14694.1, hg_14695.1, hg_14696.1, hg_14697.1, hg_14701.1, hg_223877.1, hg_14706.1	S100A13	ENSG00000189171.15	-
chr1	153631535	153633736	hg_233129.1	S100A13	ENSG00000189171.15	-
chr1	153632020	153634277	hg_5417.1, hg_5418.1, hg_5419.1	CHTOP	ENSG00000160679.13	+
chr1	153656678	153659188	hg_5421.1, hg_5422.1, hg_5423.1	SNAPIN	ENSG00000143553.11	+
chr1	153670747	153672983	hg_14716.1, hg_14717.1	ILF2	ENSG00000143621.17	-
chr1	153676256	153680567	hg_5426.1, hg_5427.1, hg_5428.1, hg_5429.1, hg_5430.1, hg_5431.1, hg_5432.1, hg_5433.1, hg_5434.1, hg_233132.1, hg_223878.1	NPR1	ENSG00000169418.10	+
chr1	153682985	153685186	hg_233133.1	NPR1	ENSG00000169418.10	+
chr1	153726063	153728264	hg_5436.1	INTS3	ENSG00000143624.14	+
chr1	153748853	153751054	hg_233134.1	INTS3	ENSG00000143624.14	+
chr1	153772019	153778380	hg_5444.1, hg_5445.1, hg_5446.1, hg_5447.1, hg_5448.1, hg_223879.1, hg_5451.1, hg_5452.1, hg_223880.1	SLC27A3	ENSG00000143554.14	+
chr1	153811894	153814095	hg_14722.1	GATAD2B	ENSG00000143614.11	-
chr1	153827044	153829245	hg_14728.1	GATAD2B	ENSG00000143614.11	-
chr1	153922620	153924946	hg_14735.1, hg_14736.1	GATAD2B	ENSG00000143614.11	-
chr1	153941796	153943997	hg_14737.1	DENND4B	ENSG00000198837.10	-
chr1	153944457	153948887	hg_14738.1, hg_14740.1, hg_14742.1, hg_14743.1, hg_14744.1	DENND4B	ENSG00000198837.10	-
chr1	153951903	153954104	hg_14746.1	CRTC2	ENSG00000160741.17	-
chr1	153958412	153960613	hg_14747.1	CRTC2	ENSG00000160741.17	-
chr1	153965506	153968471	hg_5457.1, hg_5458.1, hg_5459.1, hg_5460.1	CREB3L4	ENSG00000143578.16	+
chr1	153962558	153966102	hg_14748.1, hg_14749.1, hg_14750.1, hg_14751.1, hg_14752.1, hg_14753.1, hg_14754.1, hg_14755.1	SLC39A1	ENSG00000143570.19	-
chr1	153967950	153970151	hg_217323.1	SLC39A1	ENSG00000143570.19	-
chr1	153977021	153979700	hg_14758.1, hg_14760.1, hg_14761.1, hg_14762.1, hg_14763.1	JTB	ENSG00000143543.15	-
chr1	153986065	153988374	hg_14767.1, hg_14768.1, hg_14769.1, hg_14770.1, hg_14771.1	RAB13	ENSG00000143545.10	-
chr1	153988762	153990991	hg_5464.1, hg_5465.1	RPS27	ENSG00000177954.14	+
chr1	154154863	154157064	hg_14776.1	NUP210L	ENSG00000143552.10	-
chr1	154176006	154180196	hg_14780.1, hg_233144.1, hg_217326.1, hg_14781.1	TPM3	ENSG00000143549.22	-
chr1	154182983	154185217	hg_14785.1, hg_14786.1	TPM3	ENSG00000143549.22	-
chr1	154191900	154194101	hg_14788.1	TPM3	ENSG00000143549.22	-
chr1	154194500	154196701	hg_14789.1	TPM3	ENSG00000143549.22	-
chr1	154206137	154208371	hg_14790.1, hg_14791.1, hg_14792.1	CFAP141	ENSG00000163263.7	-
chr1	154218194	154221183	hg_233146.1, hg_5470.1, hg_5471.1, hg_5472.1	UBAP2L	ENSG00000143569.19	+
chr1	154252836	154257287	hg_5479.1, hg_233148.1, hg_5480.1	UBAP2L	ENSG00000143569.19	+
chr1	154220371	154222681	hg_14796.1, hg_14797.1, hg_14798.1	C1orf43	ENSG00000143612.21	-
chr1	154270634	154272835	hg_5484.1	HAX1	ENSG00000143575.16	+
chr1	154319088	154321316	hg_5486.1, hg_5487.1	AQP10	ENSG00000143595.13	+
chr1	154323537	154325738	hg_5489.1	ATP8B2	ENSG00000143515.20	+
chr1	154326801	154329002	hg_5492.1	ATP8B2	ENSG00000143515.20	+
chr1	154341112	154343408	hg_5494.1, hg_5495.1, hg_5496.1, hg_5497.1	ATP8B2	ENSG00000143515.20	+
chr1	154403207	154406272	hg_5499.1, hg_5500.1, hg_5501.1, hg_5502.1, hg_5503.1, hg_5504.1, hg_5505.1, hg_5506.1	IL6R	ENSG00000160712.13	+
chr1	154427323	154429524	hg_5513.1	IL6R	ENSG00000160712.13	+
chr1	154432978	154435179	hg_5515.1	IL6R	ENSG00000160712.13	+
chr1	154500218	154503177	hg_5520.1, hg_5521.1, hg_233158.1, hg_5522.1	TDRD10	ENSG00000163239.12	+
chr1	154501549	154504852	hg_14814.1, hg_14815.1, hg_233157.1, hg_14816.1, hg_14817.1	SHE	ENSG00000169291.10	-
chr1	154558431	154560907	hg_14819.1, hg_14820.1, hg_14821.1	UBE2Q1	ENSG00000160714.10	-
chr1	154565556	154568036	hg_5524.1, hg_5525.1, hg_5526.1, hg_5527.1	CHRNB2	ENSG00000160716.6	+
chr1	154602342	154604543	hg_14825.1	ADAR	ENSG00000160710.18	-
chr1	154607854	154610718	hg_14826.1, hg_14827.1, hg_14828.1, hg_14829.1, hg_14830.1, hg_14831.1	ADAR	ENSG00000160710.18	-
chr1	154627386	154629975	hg_14832.1, hg_14833.1, hg_233159.1, hg_14834.1	ADAR	ENSG00000160710.18	-
chr1	154859599	154861851	hg_14838.1, hg_14839.1, hg_14840.1	KCNN3	ENSG00000143603.19	-
chr1	154869299	154872329	hg_14844.1, hg_14845.1, hg_14846.1, hg_14847.1, hg_14848.1, hg_14849.1	KCNN3	ENSG00000143603.19	-
chr1	154936425	154938976	hg_233161.1, hg_14850.1, hg_14851.1, hg_14852.1, hg_14853.1	PMVK	ENSG00000163344.6	-
chr1	154953678	154958120	hg_14857.1, hg_14858.1, hg_14859.1, hg_14860.1, hg_14861.1, hg_14862.1, hg_14863.1	PBXIP1	ENSG00000163346.17	-
chr1	154959368	154965813	hg_14864.1, hg_14865.1, hg_14866.1, hg_14867.1, hg_14868.1, hg_14869.1	PYGO2	ENSG00000163348.4	-
chr1	154968418	154973107	hg_233162.1, hg_14870.1, hg_14871.1, hg_14872.1, hg_14875.1, hg_14876.1, hg_14877.1, hg_14878.1, hg_14879.1, hg_14880.1, hg_14881.1, hg_14882.1, hg_14883.1, hg_14884.1, hg_14885.1, hg_14886.1	SHC1	ENSG00000160691.19	-
chr1	154974131	154976447	hg_14890.1, hg_14891.1, hg_14892.1	SHC1	ENSG00000160691.19	-
chr1	154972660	154975292	hg_5545.1, hg_5546.1, hg_5547.1	CKS1B	ENSG00000173207.13	+
chr1	154981348	154983587	hg_5548.1, hg_5549.1	FLAD1	ENSG00000160688.19	+
chr1	154991586	154993787	hg_5550.1	LENEP	ENSG00000163352.6	+
chr1	155000653	155003019	hg_5553.1, hg_5554.1, hg_5555.1	ZBTB7B	ENSG00000160685.14	+
chr1	155026535	155028736	hg_14894.1	DCST2	ENSG00000163354.15	-
chr1	155033522	155035781	hg_14895.1, hg_14896.1, hg_14897.1	DCST2	ENSG00000163354.15	-
chr1	155031919	155034120	hg_5561.1	DCST1	ENSG00000163357.11	+
chr1	155049319	155051520	hg_5562.1	ADAM15	ENSG00000143537.14	+
chr1	155061718	155063946	hg_5564.1, hg_5565.1	EFNA4	ENSG00000243364.8	+
chr1	155076860	155079109	hg_5568.1, hg_5569.1	EFNA3	ENSG00000143590.14	+
chr1	155125469	155129562	hg_5570.1, hg_5571.1, hg_5572.1, hg_5573.1, hg_5574.1	EFNA1	ENSG00000169242.12	+
chr1	155133377	155136484	hg_5575.1, hg_223884.1, hg_5576.1, hg_5577.1, hg_5578.1, hg_5580.1	SLC50A1	ENSG00000169241.19	+
chr1	155140067	155142538	hg_233165.1, hg_14905.1	DPM3	ENSG00000179085.8	-
chr1	155172578	155175283	hg_233167.1, hg_14906.1, hg_233168.1, hg_14907.1	KRTCAP2	ENSG00000163463.13	-
chr1	155171875	155174786	hg_5581.1, hg_5582.1	TRIM46	ENSG00000163462.19	+
chr1	155188247	155190469	hg_14909.1, hg_14910.1	MUC1	ENSG00000185499.17	-
chr1	155192709	155195366	hg_14913.1, hg_14914.1, hg_14915.1, hg_14916.1	MUC1	ENSG00000185499.17	-
chr1	155206696	155209442	hg_5586.1, hg_5587.1, hg_5588.1, hg_5589.1	MTX1	ENSG00000173171.15	+
chr1	155196136	155198337	hg_14920.1	THBS3	ENSG00000169231.13	-
chr1	155201903	155204104	hg_233171.1	THBS3	ENSG00000169231.13	-
chr1	155207717	155211177	hg_14921.1, hg_14922.1, hg_14923.1	THBS3	ENSG00000169231.13	-
chr1	155236314	155238515	hg_223885.1	GBA1	ENSG00000177628.16	-
chr1	155239506	155243278	hg_14931.1, hg_14932.1, hg_14933.1, hg_14934.1	GBA1	ENSG00000177628.16	-
chr1	155244389	155246836	hg_14935.1, hg_14936.1, hg_14937.1, hg_14938.1, hg_233172.1	GBA1	ENSG00000177628.16	-
chr1	155251606	155253807	hg_233173.1	ENTREP3	ENSG00000160767.23	-
chr1	155254733	155257515	hg_14940.1, hg_14941.1, hg_14942.1, hg_14943.1, hg_14944.1, hg_14945.1, hg_223886.1, hg_14946.1	ENTREP3	ENSG00000160767.23	-
chr1	155258681	155260882	hg_14948.1	SCAMP3	ENSG00000116521.11	-
chr1	155261670	155264433	hg_14949.1, hg_14950.1, hg_14951.1, hg_14952.1, hg_14953.1, hg_14954.1, hg_14955.1, hg_14956.1, hg_14957.1	SCAMP3	ENSG00000116521.11	-
chr1	155275467	155277668	hg_5593.1	HCN3	ENSG00000143630.10	+
chr1	155273278	155275527	hg_14958.1, hg_14959.1	CLK2	ENSG00000176444.19	-
chr1	155300751	155303433	hg_14960.1, hg_14961.1, hg_14962.1, hg_14963.1	PKLR	ENSG00000143627.19	-
chr1	155306759	155309917	hg_5595.1, hg_5596.1, hg_5598.1, hg_223887.1, hg_5599.1	FDPS	ENSG00000160752.15	+
chr1	155318842	155324757	hg_5601.1, hg_5602.1, hg_5603.1, hg_5604.1, hg_5605.1, hg_5609.1, hg_5610.1, hg_5611.1, hg_5612.1, hg_5613.1, hg_5614.1, hg_5615.1, hg_5616.1, hg_5617.1, hg_5618.1, hg_5619.1, hg_5620.1	RUSC1	ENSG00000160753.17	+
chr1	155562255	155564778	hg_233179.1, hg_14973.1	ASH1L	ENSG00000116539.14	-
chr1	155608217	155610437	hg_217339.1, hg_233180.1, hg_233181.1	MSTO1	ENSG00000125459.18	+
chr1	155610620	155612821	hg_5630.1	MSTO1	ENSG00000125459.18	+
chr1	155743803	155746004	hg_233185.1	MSTO1	ENSG00000125459.18	+
chr1	155685953	155689287	hg_5633.1, hg_5634.1	DAP3	ENSG00000132676.16	+
chr1	155676439	155678640	hg_233183.1	YY1AP1	ENSG00000163374.20	-
chr1	155679523	155681724	hg_233184.1	YY1AP1	ENSG00000163374.20	-
chr1	155688117	155690994	hg_14980.1, hg_14981.1, hg_14982.1, hg_14983.1	YY1AP1	ENSG00000163374.20	-
chr1	155857001	155859202	hg_14990.1	GON4L	ENSG00000116580.20	-
chr1	155857522	155859763	hg_5636.1, hg_5637.1	SYT11	ENSG00000132718.9	+
chr1	155881760	155884156	hg_5647.1, hg_5648.1	SYT11	ENSG00000132718.9	+
chr1	155910714	155913393	hg_14994.1, hg_14995.1, hg_14996.1, hg_14997.1, hg_14998.1, hg_14999.1	RIT1	ENSG00000143622.12	-
chr1	155917393	155919594	hg_15000.1	KHDC4	ENSG00000132680.11	-
chr1	155934182	155936409	hg_15003.1, hg_15004.1	KHDC4	ENSG00000132680.11	-
chr1	155939587	155941788	hg_217345.1	RXFP4	ENSG00000173080.6	+
chr1	155947222	155949423	hg_15007.1	ARHGEF2	ENSG00000116584.22	-
chr1	155961786	155964592	hg_15008.1, hg_15009.1	ARHGEF2	ENSG00000116584.22	-
chr1	155969013	155972585	hg_15010.1, hg_15011.1, hg_15012.1, hg_15013.1, hg_15014.1, hg_15015.1, hg_15016.1	ARHGEF2	ENSG00000116584.22	-
chr1	155977459	155981136	hg_15020.1, hg_15021.1, hg_15022.1, hg_15023.1, hg_15024.1, hg_15025.1, hg_15026.1, hg_15027.1, hg_15028.1	ARHGEF2	ENSG00000116584.22	-
chr1	155989198	155993210	hg_15042.1, hg_15043.1, hg_15044.1, hg_15045.1, hg_15046.1, hg_15047.1, hg_15048.1	ARHGEF2	ENSG00000116584.22	-
chr1	156002310	156004672	hg_15049.1, hg_15050.1, hg_15051.1, hg_15052.1	ARHGEF2	ENSG00000116584.22	-
chr1	156019855	156022967	hg_15059.1, hg_15060.1, hg_15061.1, hg_15062.1, hg_15063.1, hg_223889.1	SSR2	ENSG00000163479.14	-
chr1	156053522	156055802	hg_233191.1, hg_15064.1	UBQLN4	ENSG00000160803.8	-
chr1	156052303	156055014	hg_5654.1, hg_5655.1, hg_5656.1	LAMTOR2	ENSG00000116586.12	+
chr1	156059169	156061407	hg_5657.1, hg_5658.1	RAB25	ENSG00000132698.15	+
chr1	156076695	156079039	hg_15066.1, hg_15067.1	MEX3A	ENSG00000254726.3	-
chr1	156081415	156084479	hg_15068.1, hg_15069.1, hg_15070.1, hg_15071.1, hg_15072.1	MEX3A	ENSG00000254726.3	-
chr1	156080576	156083183	hg_5659.1, hg_5660.1, hg_5661.1, hg_5662.1, hg_5663.1	LMNA	ENSG00000160789.24	+
chr1	156104561	156106762	hg_5666.1	LMNA	ENSG00000160789.24	+
chr1	156112386	156114982	hg_5668.1, hg_5669.1, hg_5670.1, hg_5671.1, hg_5672.1, hg_5673.1, hg_5674.1	LMNA	ENSG00000160789.24	+
chr1	156124177	156126755	hg_5678.1, hg_5679.1	LMNA	ENSG00000160789.24	+
chr1	156134221	156136494	hg_5683.1, hg_5684.1	LMNA	ENSG00000160789.24	+
chr1	156145341	156147626	hg_5688.1, hg_5689.1, hg_233193.1	SEMA4A	ENSG00000196189.14	+
chr1	156147682	156150399	hg_5690.1, hg_5692.1, hg_5694.1	SEMA4A	ENSG00000196189.14	+
chr1	156151338	156153961	hg_5695.1, hg_5696.1, hg_5697.1, hg_233194.1	SEMA4A	ENSG00000196189.14	+
chr1	156154056	156156257	hg_5699.1	SEMA4A	ENSG00000196189.14	+
chr1	156192109	156194310	hg_5702.1	SLC25A44	ENSG00000160785.14	+
chr1	156240156	156242387	hg_5710.1, hg_5711.1	BGLAP	ENSG00000242252.2	+
chr1	156245704	156250102	hg_15091.1, hg_15093.1, hg_223891.1, hg_15094.1, hg_15095.1, hg_15096.1, hg_15097.1, hg_15098.1	PAQR6	ENSG00000160781.17	-
chr1	156253247	156255448	hg_15099.1	SMG5	ENSG00000198952.8	-
chr1	156282622	156284823	hg_15100.1	SMG5	ENSG00000198952.8	-
chr1	156280930	156284527	hg_5712.1, hg_5713.1	TMEM79	ENSG00000163472.19	+
chr1	156291273	156293506	hg_15101.1, hg_15102.1	GLMP	ENSG00000198715.13	-
chr1	156295470	156297671	hg_15104.1	GLMP	ENSG00000198715.13	-
chr1	156335189	156338821	hg_217350.1, hg_5714.1, hg_5715.1, hg_5716.1, hg_5717.1, hg_5718.1	TSACC	ENSG00000163467.12	+
chr1	156342625	156344869	hg_5720.1, hg_5721.1, hg_5722.1, hg_5723.1	TSACC	ENSG00000163467.12	+
chr1	156324880	156327081	hg_15106.1	CCT3	ENSG00000163468.15	-
chr1	156337591	156340269	hg_15107.1, hg_15108.1, hg_15109.1	CCT3	ENSG00000163468.15	-
chr1	156367211	156369431	hg_5725.1, hg_5726.1	RHBG	ENSG00000132677.13	+
chr1	156490417	156492618	hg_15129.1	MEF2D	ENSG00000116604.19	-
chr1	156500335	156503073	hg_15135.1, hg_15136.1, hg_15137.1, hg_15138.1, hg_15139.1	MEF2D	ENSG00000116604.19	-
chr1	156551823	156554096	hg_15145.1, hg_15146.1, hg_15147.1, hg_15148.1	IQGAP3	ENSG00000183856.11	-
chr1	156572354	156574603	hg_15149.1, hg_15150.1, hg_15151.1	IQGAP3	ENSG00000183856.11	-
chr1	156577719	156579920	hg_223893.1	TTC24	ENSG00000187862.13	+
chr1	156580022	156582223	hg_5733.1	TTC24	ENSG00000187862.13	+
chr1	156589729	156592078	hg_5734.1, hg_5735.1, hg_5736.1, hg_5737.1	NAXE	ENSG00000163382.13	+
chr1	156601245	156603476	hg_15157.1, hg_15158.1, hg_15159.1	GPATCH4	ENSG00000160818.17	-
chr1	156617278	156619785	hg_5743.1, hg_5744.1, hg_5745.1, hg_5746.1, hg_5747.1, hg_5748.1, hg_223894.1	HAPLN2	ENSG00000132702.13	+
chr1	156622175	156624376	hg_5750.1	HAPLN2	ENSG00000132702.13	+
chr1	156639931	156642376	hg_5753.1, hg_5754.1, hg_5755.1, hg_5756.1	BCAN	ENSG00000132692.19	+
chr1	156654855	156657056	hg_5757.1	BCAN	ENSG00000132692.19	+
chr1	156670662	156674753	hg_15166.1, hg_15170.1, hg_15171.1, hg_15172.1, hg_15173.1, hg_15174.1, hg_15175.1	NES	ENSG00000132688.11	-
chr1	156677207	156679408	hg_15180.1	NES	ENSG00000132688.11	-
chr1	156705366	156707963	hg_217351.1, hg_15186.1, hg_15187.1, hg_15188.1, hg_233207.1	CRABP2	ENSG00000143320.9	-
chr1	156726478	156729158	hg_5763.1, hg_5764.1, hg_5765.1, hg_5766.1, hg_5767.1	METTL25B	ENSG00000143303.12	+
chr1	156731520	156733721	hg_5768.1	METTL25B	ENSG00000143303.12	+
chr1	156727088	156730834	hg_15191.1, hg_217352.1, hg_15192.1, hg_15193.1, hg_15194.1, hg_15195.1, hg_15196.1, hg_15197.1	ISG20L2	ENSG00000143319.17	-
chr1	156740894	156743220	hg_15198.1, hg_15199.1, hg_15200.1	MRPL24	ENSG00000143314.12	-
chr1	156748490	156750691	hg_5772.1	PRCC	ENSG00000143294.15	+
chr1	156765166	156767738	hg_5774.1, hg_5775.1, hg_5776.1	PRCC	ENSG00000143294.15	+
[truncated: 28,072 more rows]

## Sheet: ST_3
Supplementary Table 3. Promoter fragments of 18,044 protein-coding genes.
fragment_chr	fragment_start	fragment_end	fragment_class	gene_name	gene_id
chr1	915238	938701	promoter_fragment	SAMD11	ENSG00000187634.13
chr1	938701	940711	promoter_fragment	SAMD11	ENSG00000187634.13
chr1	940711	954043	promoter_fragment	SAMD11	ENSG00000187634.13
chr1	940711	954043	promoter_fragment	NOC2L	ENSG00000188976.11
chr1	954043	968260	promoter_fragment	NOC2L	ENSG00000188976.11
chr1	954043	968260	promoter_fragment	KLHL17	ENSG00000187961.15
chr1	954043	968260	promoter_fragment	PLEKHN1	ENSG00000187583.11
chr1	968260	992014	promoter_fragment	PERM1	ENSG00000187642.10
chr1	992014	1001574	promoter_fragment	HES4	ENSG00000188290.11
chr1	1001574	1007037	promoter_fragment	HES4	ENSG00000188290.11
chr1	992014	1001574	promoter_fragment	ISG15	ENSG00000187608.10
chr1	1008296	1021819	promoter_fragment	ISG15	ENSG00000187608.10
chr1	1008296	1021819	promoter_fragment	AGRN	ENSG00000188157.15
chr1	1021819	1039020	promoter_fragment	AGRN	ENSG00000188157.15
chr1	1043001	1054240	promoter_fragment	AGRN	ENSG00000188157.15
chr1	1069746	1098888	promoter_fragment	RNF223	ENSG00000237330.3
chr1	1069746	1098888	promoter_fragment	C1orf159	ENSG00000131591.18
chr1	1113671	1127279	promoter_fragment	C1orf159	ENSG00000131591.18
chr1	1171735	1174352	promoter_fragment	TTLL10	ENSG00000162571.14
chr1	1174352	1187262	promoter_fragment	TTLL10	ENSG00000162571.14
chr1	1191145	1215589	promoter_fragment	TNFRSF18	ENSG00000186891.14
chr1	1191145	1215589	promoter_fragment	TNFRSF4	ENSG00000186827.12
chr1	1215589	1220855	promoter_fragment	TNFRSF4	ENSG00000186827.12
chr1	1225417	1271493	promoter_fragment	SDF4	ENSG00000078808.20
chr1	1225417	1271493	promoter_fragment	B3GALT6	ENSG00000176022.7
chr1	1225417	1271493	promoter_fragment	C1QTNF12	ENSG00000184163.3
chr1	1225417	1271493	promoter_fragment	UBE2J2	ENSG00000160087.21
chr1	1271493	1277058	promoter_fragment	UBE2J2	ENSG00000160087.21
chr1	1271493	1277058	promoter_fragment	SCNN1D	ENSG00000162572.21
chr1	1277058	1285174	promoter_fragment	SCNN1D	ENSG00000162572.21
chr1	1285174	1304045	promoter_fragment	ACAP3	ENSG00000131584.19
chr1	1304045	1342719	promoter_fragment	ACAP3	ENSG00000131584.19
chr1	1304045	1342719	promoter_fragment	PUSL1	ENSG00000169972.13
chr1	1304045	1342719	promoter_fragment	INTS11	ENSG00000127054.22
chr1	1304045	1342719	promoter_fragment	CPTP	ENSG00000224051.7
chr1	1304045	1342719	promoter_fragment	TAS1R3	ENSG00000169962.5
chr1	1304045	1342719	promoter_fragment	DVL1	ENSG00000107404.21
chr1	1348456	1370138	promoter_fragment	DVL1	ENSG00000107404.21
chr1	1348456	1370138	promoter_fragment	MXRA8	ENSG00000162576.17
chr1	1374588	1377935	promoter_fragment	AURKAIP1	ENSG00000175756.14
chr1	1377935	1415063	promoter_fragment	CCNL2	ENSG00000221978.13
chr1	1377935	1415063	promoter_fragment	MRPL20	ENSG00000242485.6
chr1	1415520	1428933	promoter_fragment	ANKRD65	ENSG00000235098.9
chr1	1415520	1428933	promoter_fragment	TMEM88B	ENSG00000205116.4
chr1	1428933	1437793	promoter_fragment	VWA1	ENSG00000179403.12
chr1	1437793	1450027	promoter_fragment	ATAD3C	ENSG00000215915.10
chr1	1457529	1462289	promoter_fragment	ATAD3C	ENSG00000215915.10
chr1	1462289	1463273	promoter_fragment	ATAD3C	ENSG00000215915.10
chr1	1463273	1480430	promoter_fragment	ATAD3B	ENSG00000160072.20
chr1	1507266	1515658	promoter_fragment	ATAD3A	ENSG00000197785.14
chr1	1529893	1546943	promoter_fragment	TMEM240	ENSG00000205090.9
chr1	1529893	1546943	promoter_fragment	SSU72	ENSG00000160075.12
chr1	1546943	1549171	promoter_fragment	SSU72	ENSG00000160075.12
chr1	1558924	1562346	promoter_fragment	SSU72	ENSG00000160075.12
chr1	1562346	1564865	promoter_fragment	SSU72	ENSG00000160075.12
chr1	1570026	1581258	promoter_fragment	SSU72	ENSG00000160075.12
chr1	1598506	1610602	promoter_fragment	FNDC10	ENSG00000228594.4
chr1	1610602	1617349	promoter_fragment	MIB2	ENSG00000197530.13
chr1	1618686	1627097	promoter_fragment	MIB2	ENSG00000197530.13
chr1	1627097	1645298	promoter_fragment	MIB2	ENSG00000197530.13
chr1	1627097	1645298	promoter_fragment	MMP23B	ENSG00000189409.14
chr1	1654117	1688313	promoter_fragment	CDK11B	ENSG00000248333.9
chr1	1654117	1688313	promoter_fragment	SLC35E2B	ENSG00000189339.12
chr1	1691033	1694377	promoter_fragment	SLC35E2B	ENSG00000189339.12
chr1	1694377	1712436	promoter_fragment	SLC35E2B	ENSG00000189339.12
chr1	1717271	1741553	promoter_fragment	CDK11A	ENSG00000008128.23
chr1	1756541	1759319	promoter_fragment	NADK	ENSG00000008130.15
chr1	1759319	1764274	promoter_fragment	NADK	ENSG00000008130.15
chr1	1777910	1798351	promoter_fragment	NADK	ENSG00000008130.15
chr1	1777910	1798351	promoter_fragment	GNB1	ENSG00000078369.19
chr1	1798708	1804395	promoter_fragment	GNB1	ENSG00000078369.19
chr1	1804395	1812351	promoter_fragment	GNB1	ENSG00000078369.19
chr1	1812351	1820032	promoter_fragment	GNB1	ENSG00000078369.19
chr1	1820032	1822207	promoter_fragment	GNB1	ENSG00000078369.19
chr1	1827430	1838888	promoter_fragment	GNB1	ENSG00000078369.19
chr1	1889513	1899024	promoter_fragment	GNB1	ENSG00000078369.19
chr1	1911195	1920990	promoter_fragment	CALML6	ENSG00000169885.10
chr1	1911195	1920990	promoter_fragment	TMEM52	ENSG00000178821.13
chr1	1920990	1928618	promoter_fragment	TMEM52	ENSG00000178821.13
chr1	1955819	1975164	promoter_fragment	CFAP74	ENSG00000142609.20
chr1	1996323	2024515	promoter_fragment	CFAP74	ENSG00000142609.20
chr1	1996323	2024515	promoter_fragment	GABRD	ENSG00000187730.9
chr1	2047078	2049284	promoter_fragment	PRKCZ	ENSG00000067606.17
chr1	2049284	2060052	promoter_fragment	PRKCZ	ENSG00000067606.17
chr1	2065748	2072179	promoter_fragment	PRKCZ	ENSG00000067606.17
chr1	2072179	2073219	promoter_fragment	PRKCZ	ENSG00000067606.17
chr1	2073219	2076449	promoter_fragment	PRKCZ	ENSG00000067606.17
chr1	2089915	2110933	promoter_fragment	PRKCZ	ENSG00000067606.17
chr1	2110933	2114450	promoter_fragment	PRKCZ	ENSG00000067606.17
chr1	2117630	2134408	promoter_fragment	PRKCZ	ENSG00000067606.17
chr1	2134408	2137791	promoter_fragment	PRKCZ	ENSG00000067606.17
chr1	2137791	2144047	promoter_fragment	PRKCZ	ENSG00000067606.17
chr1	2144047	2151340	promoter_fragment	PRKCZ	ENSG00000067606.17
chr1	2192406	2195158	promoter_fragment	FAAP20	ENSG00000162585.17
chr1	2195158	2199385	promoter_fragment	FAAP20	ENSG00000162585.17
chr1	2224326	2234756	promoter_fragment	SKI	ENSG00000157933.11
chr1	2234756	2267197	promoter_fragment	SKI	ENSG00000157933.11
chr1	2295976	2302207	promoter_fragment	SKI	ENSG00000157933.11
chr1	2302207	2302265	promoter_fragment	SKI	ENSG00000157933.11
chr1	2302265	2303708	promoter_fragment	SKI	ENSG00000157933.11
chr1	2303708	2308089	promoter_fragment	SKI	ENSG00000157933.11
chr1	2376755	2388132	promoter_fragment	MORN1	ENSG00000116151.14
chr1	2388132	2392938	promoter_fragment	MORN1	ENSG00000116151.14
chr1	2392938	2396111	promoter_fragment	MORN1	ENSG00000116151.14
chr1	2388132	2392938	promoter_fragment	RER1	ENSG00000157916.20
chr1	2404285	2420326	promoter_fragment	PEX10	ENSG00000157911.11
chr1	2404285	2420326	promoter_fragment	PLCH2	ENSG00000149527.18
chr1	2455665	2485846	promoter_fragment	PLCH2	ENSG00000149527.18
chr1	2519536	2526993	promoter_fragment	PANK4	ENSG00000157881.16
chr1	2526993	2564457	promoter_fragment	PANK4	ENSG00000157881.16
chr1	2526993	2564457	promoter_fragment	HES5	ENSG00000197921.6
chr1	2526993	2564457	promoter_fragment	TNFRSF14	ENSG00000157873.18
chr1	2583425	2594813	promoter_fragment	PRXL2B	ENSG00000157870.17
chr1	2583425	2594813	promoter_fragment	MMEL1	ENSG00000142606.16
chr1	2594813	2598514	promoter_fragment	MMEL1	ENSG00000142606.16
chr1	2624867	2633857	promoter_fragment	MMEL1	ENSG00000142606.16
chr1	2633857	2637927	promoter_fragment	MMEL1	ENSG00000142606.16
chr1	2780379	2794089	promoter_fragment	TTC34	ENSG00000215912.13
chr1	3011072	3028230	promoter_fragment	ACTRT2	ENSG00000169717.7
chr1	3059232	3068665	promoter_fragment	PRDM16	ENSG00000142611.17
chr1	3068665	3072213	promoter_fragment	PRDM16	ENSG00000142611.17
chr1	3452470	3452627	promoter_fragment	ARHGEF16	ENSG00000130762.15
chr1	3452627	3453916	promoter_fragment	ARHGEF16	ENSG00000130762.15
chr1	3453916	3466809	promoter_fragment	ARHGEF16	ENSG00000130762.15
chr1	3466809	3474321	promoter_fragment	ARHGEF16	ENSG00000130762.15
chr1	3487647	3506566	promoter_fragment	MEGF6	ENSG00000162591.17
chr1	3529104	3532688	promoter_fragment	MEGF6	ENSG00000162591.17
chr1	3532688	3535279	promoter_fragment	MEGF6	ENSG00000162591.17
chr1	3606370	3614619	promoter_fragment	MEGF6	ENSG00000162591.17
chr1	3614695	3628414	promoter_fragment	TPRG1L	ENSG00000158109.15
chr1	3649211	3660775	promoter_fragment	WRAP73	ENSG00000116213.16
chr1	3649211	3660775	promoter_fragment	TP73	ENSG00000078900.15
chr1	3674215	3721498	promoter_fragment	TP73	ENSG00000078900.15
chr1	3749278	3754559	promoter_fragment	CCDC27	ENSG00000162592.10
chr1	3768271	3771982	promoter_fragment	SMIM1	ENSG00000235169.11
chr1	3771982	3773759	promoter_fragment	SMIM1	ENSG00000235169.11
chr1	3789378	3804275	promoter_fragment	LRRC47	ENSG00000130764.10
chr1	3833348	3839419	promoter_fragment	CEP104	ENSG00000116198.14
chr1	3851876	3881384	promoter_fragment	CEP104	ENSG00000116198.14
chr1	3851876	3881384	promoter_fragment	DFFB	ENSG00000169598.17
chr1	3898971	3903119	promoter_fragment	C1orf174	ENSG00000198912.12
chr1	4646782	4657606	promoter_fragment	AJAP1	ENSG00000196581.11
chr1	5989609	5993463	promoter_fragment	NPHP4	ENSG00000131697.18
chr1	5993463	5998299	promoter_fragment	NPHP4	ENSG00000131697.18
chr1	5983846	5989587	promoter_fragment	KCNAB2	ENSG00000069424.16
chr1	5989587	5989609	promoter_fragment	KCNAB2	ENSG00000069424.16
chr1	5989609	5993463	promoter_fragment	KCNAB2	ENSG00000069424.16
chr1	6010236	6042164	promoter_fragment	KCNAB2	ENSG00000069424.16
chr1	6043485	6056841	promoter_fragment	KCNAB2	ENSG00000069424.16
chr1	6131909	6148712	promoter_fragment	CHD5	ENSG00000116254.18
chr1	6160756	6184976	promoter_fragment	CHD5	ENSG00000116254.18
chr1	6198474	6214267	promoter_fragment	RPL22	ENSG00000116251.11
chr1	6198474	6214267	promoter_fragment	RNF207	ENSG00000158286.13
chr1	6226199	6237106	promoter_fragment	ICMT	ENSG00000116237.16
chr1	6237106	6248813	promoter_fragment	ICMT	ENSG00000116237.16
chr1	6237106	6248813	promoter_fragment	HES3	ENSG00000173673.9
chr1	6249073	6263153	promoter_fragment	GPR153	ENSG00000158292.7
chr1	6294003	6295631	promoter_fragment	ACOT7	ENSG00000097021.21
chr1	6295631	6309801	promoter_fragment	ACOT7	ENSG00000097021.21
chr1	6354279	6360630	promoter_fragment	ACOT7	ENSG00000097021.21
chr1	6360630	6367649	promoter_fragment	ACOT7	ENSG00000097021.21
chr1	6380799	6406866	promoter_fragment	ACOT7	ENSG00000097021.21
chr1	6418086	6422060	promoter_fragment	HES2	ENSG00000069812.11
chr1	6422060	6431140	promoter_fragment	ESPN	ENSG00000187017.18
chr1	6431896	6449933	promoter_fragment	ESPN	ENSG00000187017.18
chr1	6449933	6451925	promoter_fragment	ESPN	ENSG00000187017.18
chr1	6457162	6471221	promoter_fragment	ESPN	ENSG00000187017.18
chr1	6457162	6471221	promoter_fragment	TNFRSF25	ENSG00000215788.11
chr1	6471221	6483791	promoter_fragment	PLEKHG5	ENSG00000171680.23
chr1	6483791	6491284	promoter_fragment	PLEKHG5	ENSG00000171680.23
chr1	6491284	6493573	promoter_fragment	PLEKHG5	ENSG00000171680.23
chr1	6493573	6521641	promoter_fragment	PLEKHG5	ENSG00000171680.23
chr1	6521641	6525808	promoter_fragment	PLEKHG5	ENSG00000171680.23
chr1	6537396	6554801	promoter_fragment	NOL9	ENSG00000162408.11
chr1	6554801	6574224	promoter_fragment	NOL9	ENSG00000162408.11
chr1	6537396	6554801	promoter_fragment	TAS1R1	ENSG00000173662.21
chr1	6554801	6574224	promoter_fragment	TAS1R1	ENSG00000173662.21
chr1	6575235	6587530	promoter_fragment	ZBTB48	ENSG00000204859.13
chr1	6592405	6605549	promoter_fragment	KLHL21	ENSG00000162413.17
chr1	6605549	6609449	promoter_fragment	KLHL21	ENSG00000162413.17
chr1	6609449	6615832	promoter_fragment	PHF13	ENSG00000116273.6
chr1	6615832	6622058	promoter_fragment	PHF13	ENSG00000116273.6
chr1	6622058	6623523	promoter_fragment	THAP3	ENSG00000041988.16
chr1	6623523	6628343	promoter_fragment	THAP3	ENSG00000041988.16
chr1	6686358	6703327	promoter_fragment	DNAJC11	ENSG00000007923.17
chr1	6703327	6704768	promoter_fragment	DNAJC11	ENSG00000007923.17
chr1	6780828	6785205	promoter_fragment	CAMTA1	ENSG00000171735.20
chr1	6785205	6800973	promoter_fragment	CAMTA1	ENSG00000171735.20
chr1	6820264	6824242	promoter_fragment	CAMTA1	ENSG00000171735.20
chr1	6824242	6836422	promoter_fragment	CAMTA1	ENSG00000171735.20
chr1	7659682	7675811	promoter_fragment	CAMTA1	ENSG00000171735.20
chr1	7768501	7773212	promoter_fragment	VAMP3	ENSG00000049245.13
chr1	7780309	7788406	promoter_fragment	PER3	ENSG00000049246.15
chr1	7819681	7828352	promoter_fragment	PER3	ENSG00000049246.15
chr1	7849806	7858074	promoter_fragment	UTS2	ENSG00000049247.14
chr1	7910060	7915853	promoter_fragment	UTS2	ENSG00000049247.14
chr1	7938667	7944096	promoter_fragment	TNFRSF9	ENSG00000049249.10
chr1	7948055	7976031	promoter_fragment	PARK7	ENSG00000116288.13
chr1	8012955	8013997	promoter_fragment	ERRFI1	ENSG00000116285.13
chr1	8013997	8017586	promoter_fragment	ERRFI1	ENSG00000116285.13
chr1	8017586	8018262	promoter_fragment	ERRFI1	ENSG00000116285.13
chr1	8021037	8034205	promoter_fragment	ERRFI1	ENSG00000116285.13
chr1	8315818	8321184	promoter_fragment	SLC45A1	ENSG00000162426.16
chr1	8419464	8423176	promoter_fragment	RERE	ENSG00000142599.20
chr1	8423176	8424281	promoter_fragment	RERE	ENSG00000142599.20
chr1	8424281	8427354	promoter_fragment	RERE	ENSG00000142599.20
chr1	8525537	8531138	promoter_fragment	RERE	ENSG00000142599.20
chr1	8700965	8705491	promoter_fragment	RERE	ENSG00000142599.20
chr1	8705491	8706613	promoter_fragment	RERE	ENSG00000142599.20
chr1	8750569	8755106	promoter_fragment	RERE	ENSG00000142599.20
chr1	8755106	8755546	promoter_fragment	RERE	ENSG00000142599.20
chr1	8755546	8762418	promoter_fragment	RERE	ENSG00000142599.20
chr1	8813934	8820173	promoter_fragment	RERE	ENSG00000142599.20
chr1	8862982	8874719	promoter_fragment	ENO1	ENSG00000074800.16
chr1	8874719	8877548	promoter_fragment	ENO1	ENSG00000074800.16
chr1	8877548	8880652	promoter_fragment	ENO1	ENSG00000074800.16
chr1	8880652	8883261	promoter_fragment	ENO1	ENSG00000074800.16
chr1	8943417	8952603	promoter_fragment	CA6	ENSG00000131686.15
chr1	9065423	9075056	promoter_fragment	SLC2A5	ENSG00000142583.18
chr1	9088141	9090911	promoter_fragment	SLC2A5	ENSG00000142583.18
chr1	9126508	9134693	promoter_fragment	GPR157	ENSG00000180758.12
chr1	9232090	9234208	promoter_fragment	H6PD	ENSG00000049239.13
chr1	9234208	9239397	promoter_fragment	H6PD	ENSG00000049239.13
chr1	9239397	9240710	promoter_fragment	H6PD	ENSG00000049239.13
chr1	9240710	9252374	promoter_fragment	H6PD	ENSG00000049239.13
chr1	9290614	9297165	promoter_fragment	SPSB1	ENSG00000171621.14
chr1	9353438	9362910	promoter_fragment	SPSB1	ENSG00000171621.14
chr1	9533422	9538217	promoter_fragment	SLC25A33	ENSG00000171612.7
chr1	9538217	9538416	promoter_fragment	SLC25A33	ENSG00000171612.7
chr1	9538416	9553560	promoter_fragment	SLC25A33	ENSG00000171612.7
chr1	9584351	9587129	promoter_fragment	TMEM201	ENSG00000188807.13
chr1	9587129	9588030	promoter_fragment	TMEM201	ENSG00000188807.13
chr1	9588030	9589734	promoter_fragment	TMEM201	ENSG00000188807.13
chr1	9591280	9596382	promoter_fragment	TMEM201	ENSG00000188807.13
chr1	9596382	9608849	promoter_fragment	TMEM201	ENSG00000188807.13
chr1	9645482	9650746	promoter_fragment	PIK3CD	ENSG00000171608.18
chr1	9650746	9659672	promoter_fragment	PIK3CD	ENSG00000171608.18
chr1	9684999	9702846	promoter_fragment	PIK3CD	ENSG00000171608.18
chr1	9702846	9737707	promoter_fragment	PIK3CD	ENSG00000171608.18
chr1	9748149	9759721	promoter_fragment	CLSTN1	ENSG00000171603.18
chr1	9822681	9827397	promoter_fragment	CLSTN1	ENSG00000171603.18
chr1	9876917	9884497	promoter_fragment	CTNNBIP1	ENSG00000178585.15
chr1	9891416	9893425	promoter_fragment	CTNNBIP1	ENSG00000178585.15
chr1	9893425	9893609	promoter_fragment	CTNNBIP1	ENSG00000178585.15
chr1	9893609	9904140	promoter_fragment	CTNNBIP1	ENSG00000178585.15
chr1	9906929	9916712	promoter_fragment	CTNNBIP1	ENSG00000178585.15
chr1	9930383	9961202	promoter_fragment	LZIC	ENSG00000162441.12
chr1	9930383	9961202	promoter_fragment	NMNAT1	ENSG00000173614.14
chr1	9993564	9995454	promoter_fragment	RBP7	ENSG00000162444.12
chr1	9995454	10002224	promoter_fragment	RBP7	ENSG00000162444.12
chr1	10025453	10034144	promoter_fragment	UBE4B	ENSG00000130939.20
chr1	10192129	10213010	promoter_fragment	KIF1B	ENSG00000054523.20
chr1	10228381	10233707	promoter_fragment	KIF1B	ENSG00000054523.20
chr1	10385311	10400963	promoter_fragment	PGD	ENSG00000142657.21
chr1	10433971	10449962	promoter_fragment	CORT	ENSG00000241563.4
chr1	10449962	10450875	promoter_fragment	CORT	ENSG00000241563.4
chr1	10471159	10475570	promoter_fragment	DFFA	ENSG00000160049.12
chr1	10471159	10475570	promoter_fragment	PEX14	ENSG00000142655.13
chr1	10524254	10529866	promoter_fragment	PEX14	ENSG00000142655.13
chr1	10530733	10534058	promoter_fragment	PEX14	ENSG00000142655.13
chr1	10534058	10536739	promoter_fragment	PEX14	ENSG00000142655.13
chr1	10614630	10644753	promoter_fragment	CASZ1	ENSG00000130940.15
chr1	10690979	10707459	promoter_fragment	CASZ1	ENSG00000130940.15
chr1	10784329	10799862	promoter_fragment	CASZ1	ENSG00000130940.15
chr1	10954103	10965157	promoter_fragment	C1orf127	ENSG00000175262.15
chr1	10965157	10966585	promoter_fragment	C1orf127	ENSG00000175262.15
chr1	10979385	10986777	promoter_fragment	C1orf127	ENSG00000175262.15
chr1	11005089	11025668	promoter_fragment	TARDBP	ENSG00000120948.19
chr1	11025668	11053063	promoter_fragment	TARDBP	ENSG00000120948.19
chr1	11025668	11053063	promoter_fragment	MASP2	ENSG00000009724.18
chr1	11053063	11062918	promoter_fragment	SRM	ENSG00000116649.10
chr1	11070616	11079700	promoter_fragment	EXOSC10	ENSG00000171824.14
chr1	11079700	11080008	promoter_fragment	EXOSC10	ENSG00000171824.14
chr1	11080008	11080377	promoter_fragment	EXOSC10	ENSG00000171824.14
chr1	11080377	11080430	promoter_fragment	EXOSC10	ENSG00000171824.14
chr1	11080430	11085990	promoter_fragment	EXOSC10	ENSG00000171824.14
chr1	11098688	11103394	promoter_fragment	EXOSC10	ENSG00000171824.14
chr1	11261668	11262642	promoter_fragment	MTOR	ENSG00000198793.14
chr1	11262642	11265829	promoter_fragment	MTOR	ENSG00000198793.14
chr1	11186467	11188253	promoter_fragment	ANGPTL7	ENSG00000171819.5
chr1	11188253	11189408	promoter_fragment	ANGPTL7	ENSG00000171819.5
chr1	11189408	11190926	promoter_fragment	ANGPTL7	ENSG00000171819.5
chr1	11267923	11278647	promoter_fragment	UBIAD1	ENSG00000120942.14
chr1	11469566	11479249	promoter_fragment	DISP3	ENSG00000204624.8
chr1	11479249	11479573	promoter_fragment	DISP3	ENSG00000204624.8
chr1	11499047	11502284	promoter_fragment	DISP3	ENSG00000204624.8
chr1	11645271	11657290	promoter_fragment	FBXO2	ENSG00000116661.11
chr1	11645271	11657290	promoter_fragment	FBXO44	ENSG00000132879.14
chr1	11675908	11690878	promoter_fragment	MAD2L2	ENSG00000116670.16
chr1	11690878	11703503	promoter_fragment	MAD2L2	ENSG00000116670.16
chr1	11661677	11662696	promoter_fragment	FBXO6	ENSG00000116663.11
chr1	11662696	11667718	promoter_fragment	FBXO6	ENSG00000116663.11
chr1	11675908	11690878	promoter_fragment	DRAXIN	ENSG00000162490.7
chr1	11690878	11703503	promoter_fragment	DRAXIN	ENSG00000162490.7
chr1	11733431	11737240	promoter_fragment	AGTRAP	ENSG00000177674.16
chr1	11777087	11791184	promoter_fragment	C1orf167	ENSG00000215910.8
chr1	11795878	11796766	promoter_fragment	MTHFR	ENSG00000177000.13
chr1	11796766	11804846	promoter_fragment	MTHFR	ENSG00000177000.13
chr1	11804846	11812432	promoter_fragment	MTHFR	ENSG00000177000.13
chr1	11796766	11804846	promoter_fragment	CLCN6	ENSG00000011021.23
chr1	11804846	11812432	promoter_fragment	CLCN6	ENSG00000011021.23
chr1	11841298	11853738	promoter_fragment	NPPA	ENSG00000175206.11
chr1	11857466	11860750	promoter_fragment	NPPB	ENSG00000120937.9
chr1	11860750	11862144	promoter_fragment	NPPB	ENSG00000120937.9
chr1	11920096	11930065	promoter_fragment	KIAA2013	ENSG00000116685.16
chr1	11930065	11946897	promoter_fragment	PLOD1	ENSG00000083444.17
chr1	11946897	11974015	promoter_fragment	PLOD1	ENSG00000083444.17
chr1	11974015	11981856	promoter_fragment	MFN2	ENSG00000116688.18
chr1	11981856	11984082	promoter_fragment	MFN2	ENSG00000116688.18
chr1	11993103	12005681	promoter_fragment	MFN2	ENSG00000116688.18
chr1	12005681	12020340	promoter_fragment	MIIP	ENSG00000116691.11
chr1	12055366	12067752	promoter_fragment	TNFRSF8	ENSG00000120949.15
chr1	12121505	12126934	promoter_fragment	TNFRSF8	ENSG00000120949.15
chr1	12163287	12165154	promoter_fragment	TNFRSF1B	ENSG00000028137.19
chr1	12165154	12172576	promoter_fragment	TNFRSF1B	ENSG00000028137.19
chr1	12184131	12194073	promoter_fragment	TNFRSF1B	ENSG00000028137.19
chr1	12219976	12228231	promoter_fragment	VPS13D	ENSG00000048707.15
chr1	12228231	12234643	promoter_fragment	VPS13D	ENSG00000048707.15
chr1	12339786	12341113	promoter_fragment	VPS13D	ENSG00000048707.15
chr1	12341113	12341232	promoter_fragment	VPS13D	ENSG00000048707.15
chr1	12341232	12342553	promoter_fragment	VPS13D	ENSG00000048707.15
chr1	12342553	12345166	promoter_fragment	VPS13D	ENSG00000048707.15
chr1	12347723	12360636	promoter_fragment	VPS13D	ENSG00000048707.15
chr1	12460736	12477113	promoter_fragment	VPS13D	ENSG00000048707.15
chr1	12477113	12478908	promoter_fragment	VPS13D	ENSG00000048707.15
chr1	12613521	12631637	promoter_fragment	DHRS3	ENSG00000162496.9
chr1	12713292	12716416	promoter_fragment	AADACL3	ENSG00000188984.12
chr1	12741895	12747524	promoter_fragment	CFAP107	ENSG00000157330.10
chr1	12788658	12794294	promoter_fragment	PRAMEF1	ENSG00000116721.9
chr1	12829257	12831221	promoter_fragment	PRAMEF11	ENSG00000239810.3
chr1	12831221	12832194	promoter_fragment	PRAMEF11	ENSG00000239810.3
chr1	12832194	12832447	promoter_fragment	PRAMEF11	ENSG00000239810.3
chr1	12832447	12835447	promoter_fragment	PRAMEF11	ENSG00000239810.3
chr1	12849773	12860072	promoter_fragment	PRAMEF2	ENSG00000120952.4
chr1	12886008	12886244	promoter_fragment	PRAMEF4	ENSG00000243073.4
chr1	12886244	12886978	promoter_fragment	PRAMEF4	ENSG00000243073.4
chr1	12886978	12887231	promoter_fragment	PRAMEF4	ENSG00000243073.4
chr1	12887231	12890224	promoter_fragment	PRAMEF4	ENSG00000243073.4
chr1	13281337	13290508	promoter_fragment	PRAMEF8	ENSG00000182330.11
chr1	13344232	13353836	promoter_fragment	PRAMEF14	ENSG00000204481.8
chr1	13513195	13515154	promoter_fragment	LRRC38	ENSG00000162494.6
chr1	13515154	13516428	promoter_fragment	LRRC38	ENSG00000162494.6
chr1	13579071	13585595	promoter_fragment	PDPN	ENSG00000162493.17
chr1	13585595	13592387	promoter_fragment	PDPN	ENSG00000162493.17
chr1	13611264	13613867	promoter_fragment	PDPN	ENSG00000162493.17
chr1	13613867	13615222	promoter_fragment	PDPN	ENSG00000162493.17
chr1	13693324	13706796	promoter_fragment	PRDM2	ENSG00000116731.23
chr1	13728622	13730669	promoter_fragment	PRDM2	ENSG00000116731.23
chr1	13730669	13732257	promoter_fragment	PRDM2	ENSG00000116731.23
chr1	13741571	13754884	promoter_fragment	PRDM2	ENSG00000116731.23
chr1	13890805	13895297	promoter_fragment	KAZN	ENSG00000189337.17
chr1	14594378	14597305	promoter_fragment	KAZN	ENSG00000189337.17
chr1	14597305	14598047	promoter_fragment	KAZN	ENSG00000189337.17
chr1	14598047	14600589	promoter_fragment	KAZN	ENSG00000189337.17
chr1	14910976	14930637	promoter_fragment	KAZN	ENSG00000189337.17
chr1	15148415	15159874	promoter_fragment	TMEM51	ENSG00000171729.14
chr1	15243296	15245777	promoter_fragment	FHAD1	ENSG00000142621.21
chr1	15245777	15251420	promoter_fragment	FHAD1	ENSG00000142621.21
chr1	15295393	15306688	promoter_fragment	FHAD1	ENSG00000142621.21
chr1	15324461	15330795	promoter_fragment	FHAD1	ENSG00000142621.21
chr1	15339428	15341447	promoter_fragment	FHAD1	ENSG00000142621.21
chr1	15341447	15347319	promoter_fragment	FHAD1	ENSG00000142621.21
chr1	15395713	15410387	promoter_fragment	EFHD2	ENSG00000142634.13
chr1	15434440	15437314	promoter_fragment	CTRC	ENSG00000162438.12
chr1	15437314	15440805	promoter_fragment	CTRC	ENSG00000162438.12
chr1	15453234	15461984	promoter_fragment	CELA2A	ENSG00000142615.8
chr1	15461984	15481523	promoter_fragment	CELA2B	ENSG00000215704.10
chr1	15499932	15528830	promoter_fragment	CASP9	ENSG00000132906.18
chr1	15499932	15528830	promoter_fragment	DNAJC16	ENSG00000116138.13
chr1	15581964	15589084	promoter_fragment	AGMAT	ENSG00000116771.6
chr1	15612424	15615840	promoter_fragment	DDI2	ENSG00000197312.12
chr1	15615840	15616039	promoter_fragment	DDI2	ENSG00000197312.12
chr1	15616039	15622362	promoter_fragment	DDI2	ENSG00000197312.12
chr1	15654820	15659148	promoter_fragment	RSC1A1	ENSG00000215695.2
chr1	15659148	15660413	promoter_fragment	RSC1A1	ENSG00000215695.2
chr1	15681565	15697108	promoter_fragment	PLEKHM2	ENSG00000116786.13
chr1	15721920	15728900	promoter_fragment	PLEKHM2	ENSG00000116786.13
chr1	15733274	15737800	promoter_fragment	SLC25A34	ENSG00000162461.8
chr1	15737800	15755277	promoter_fragment	TMEM82	ENSG00000162460.7
chr1	15737800	15755277	promoter_fragment	FBLIM1	ENSG00000162458.13
chr1	15755277	15760241	promoter_fragment	FBLIM1	ENSG00000162458.13
chr1	15760241	15778633	promoter_fragment	FBLIM1	ENSG00000162458.13
chr1	15826050	15838839	promoter_fragment	SPEN	ENSG00000065526.13
chr1	15844320	15859808	promoter_fragment	SPEN	ENSG00000065526.13
chr1	15870800	15873380	promoter_fragment	SPEN	ENSG00000065526.13
chr1	15873380	15876046	promoter_fragment	SPEN	ENSG00000065526.13
chr1	15940792	15951568	promoter_fragment	ZBTB17	ENSG00000116809.12
chr1	15952303	15953766	promoter_fragment	ZBTB17	ENSG00000116809.12
chr1	15953766	15963490	promoter_fragment	ZBTB17	ENSG00000116809.12
chr1	15969027	15979974	promoter_fragment	ZBTB17	ENSG00000116809.12
chr1	15995000	16004862	promoter_fragment	SRARP	ENSG00000183888.4
chr1	16004862	16020773	promoter_fragment	HSPB7	ENSG00000173641.18
chr1	16004862	16020773	promoter_fragment	CLCNKA	ENSG00000186510.12
chr1	16020773	16032138	promoter_fragment	CLCNKA	ENSG00000186510.12
chr1	16032138	16046022	promoter_fragment	CLCNKB	ENSG00000184908.20
chr1	16046022	16054067	promoter_fragment	CLCNKB	ENSG00000184908.20
chr1	16069171	16081830	promoter_fragment	FAM131C	ENSG00000185519.9
chr1	16140519	16158607	promoter_fragment	EPHA2	ENSG00000142627.13
chr1	16203794	16211924	promoter_fragment	ARHGEF19	ENSG00000142632.17
chr1	16211924	16216397	promoter_fragment	ARHGEF19	ENSG00000142632.17
chr1	16234086	16237981	promoter_fragment	CPLANE2	ENSG00000132881.12
chr1	16237981	16243653	promoter_fragment	CPLANE2	ENSG00000132881.12
chr1	16254378	16259289	promoter_fragment	FBXO42	ENSG00000037637.11
chr1	16350840	16355754	promoter_fragment	FBXO42	ENSG00000037637.11
chr1	16364711	16368791	promoter_fragment	SZRD1	ENSG00000055070.17
chr1	16393043	16399655	promoter_fragment	SZRD1	ENSG00000055070.17
chr1	16437087	16439275	promoter_fragment	SPATA21	ENSG00000187144.11
chr1	16439275	16447602	promoter_fragment	SPATA21	ENSG00000187144.11
chr1	16437087	16439275	promoter_fragment	NECAP2	ENSG00000157191.20
chr1	16439275	16447602	promoter_fragment	NECAP2	ENSG00000157191.20
chr1	16583626	16589931	promoter_fragment	NBPF1	ENSG00000219481.11
chr1	16610197	16616890	promoter_fragment	NBPF1	ENSG00000219481.11
chr1	16908206	16921293	promoter_fragment	CROCC	ENSG00000058453.17
chr1	16921293	16921906	promoter_fragment	CROCC	ENSG00000058453.17
chr1	16921906	16928429	promoter_fragment	CROCC	ENSG00000058453.17
chr1	16937723	16942630	promoter_fragment	CROCC	ENSG00000058453.17
chr1	16970648	16980826	promoter_fragment	MFAP2	ENSG00000117122.14
chr1	16980826	16989693	promoter_fragment	MFAP2	ENSG00000117122.14
chr1	17010461	17013987	promoter_fragment	ATP13A2	ENSG00000159363.19
chr1	17018889	17023476	promoter_fragment	SDHB	ENSG00000117118.10
chr1	17023476	17034751	promoter_fragment	SDHB	ENSG00000117118.10
chr1	17043790	17060936	promoter_fragment	SDHB	ENSG00000117118.10
chr1	17072905	17080818	promoter_fragment	PADI2	ENSG00000117115.13
chr1	17114723	17123006	promoter_fragment	PADI2	ENSG00000117115.13
chr1	17202465	17204321	promoter_fragment	PADI1	ENSG00000142623.11
chr1	17204321	17206598	promoter_fragment	PADI1	ENSG00000142623.11
chr1	17226098	17246775	promoter_fragment	PADI1	ENSG00000142623.11
chr1	17246775	17249362	promoter_fragment	PADI3	ENSG00000142619.4
chr1	17298061	17308604	promoter_fragment	PADI4	ENSG00000159339.13
chr1	17407455	17420987	promoter_fragment	RCC2	ENSG00000179051.14
chr1	17425259	17440461	promoter_fragment	RCC2	ENSG00000179051.14
chr1	17440461	17440901	promoter_fragment	RCC2	ENSG00000179051.14
chr1	17440901	17447115	promoter_fragment	RCC2	ENSG00000179051.14
chr1	17517816	17523955	promoter_fragment	ARHGEF10L	ENSG00000074964.17
chr1	17535340	17538202	promoter_fragment	ARHGEF10L	ENSG00000074964.17
chr1	17538202	17546192	promoter_fragment	ARHGEF10L	ENSG00000074964.17
chr1	17575380	17580909	promoter_fragment	ARHGEF10L	ENSG00000074964.17
chr1	17584490	17587105	promoter_fragment	ARHGEF10L	ENSG00000074964.17
chr1	17587105	17598906	promoter_fragment	ARHGEF10L	ENSG00000074964.17
chr1	17605969	17624941	promoter_fragment	ARHGEF10L	ENSG00000074964.17
chr1	17630025	17634332	promoter_fragment	ARHGEF10L	ENSG00000074964.17
chr1	17634332	17641311	promoter_fragment	ARHGEF10L	ENSG00000074964.17
chr1	17745989	17753914	promoter_fragment	ACTL8	ENSG00000117148.8
chr1	17753914	17755797	promoter_fragment	ACTL8	ENSG00000117148.8
chr1	18099781	18114911	promoter_fragment	IGSF21	ENSG00000117154.12
chr1	18467985	18479650	promoter_fragment	KLHDC7A	ENSG00000179023.9
chr1	18479650	18479945	promoter_fragment	KLHDC7A	ENSG00000179023.9
chr1	18479945	18483634	promoter_fragment	KLHDC7A	ENSG00000179023.9
chr1	18626057	18629333	promoter_fragment	PAX7	ENSG00000009709.12
chr1	18629333	18633885	promoter_fragment	PAX7	ENSG00000009709.12
chr1	18884670	18888240	promoter_fragment	ALDH4A1	ENSG00000159423.17
chr1	18889287	18892968	promoter_fragment	ALDH4A1	ENSG00000159423.17
chr1	18892968	18902851	promoter_fragment	ALDH4A1	ENSG00000159423.17
chr1	18902851	18904116	promoter_fragment	ALDH4A1	ENSG00000159423.17
chr1	18904116	18905519	promoter_fragment	ALDH4A1	ENSG00000159423.17
chr1	18954972	18958041	promoter_fragment	IFFO2	ENSG00000169991.11
chr1	18958041	18962410	promoter_fragment	IFFO2	ENSG00000169991.11
chr1	19063522	19082453	promoter_fragment	UBR4	ENSG00000127481.15
chr1	19082453	19082995	promoter_fragment	UBR4	ENSG00000127481.15
chr1	19082995	19093227	promoter_fragment	UBR4	ENSG00000127481.15
chr1	19099379	19113040	promoter_fragment	UBR4	ENSG00000127481.15
chr1	19152890	19160200	promoter_fragment	UBR4	ENSG00000127481.15
chr1	19176523	19183292	promoter_fragment	UBR4	ENSG00000127481.15
chr1	19205157	19210931	promoter_fragment	UBR4	ENSG00000127481.15
chr1	19210931	19212179	promoter_fragment	UBR4	ENSG00000127481.15
chr1	19212179	19212753	promoter_fragment	UBR4	ENSG00000127481.15
chr1	19248874	19255167	promoter_fragment	EMC1	ENSG00000127463.16
chr1	19248874	19255167	promoter_fragment	MRTO4	ENSG00000053372.5
chr1	19285265	19296688	promoter_fragment	AKR7A3	ENSG00000162482.5
chr1	19304968	19325038	promoter_fragment	AKR7A2	ENSG00000053371.13
chr1	19304968	19325038	promoter_fragment	SLC66A1	ENSG00000040487.13
chr1	19344333	19345670	promoter_fragment	CAPZB	ENSG00000077549.19
chr1	19345670	19346414	promoter_fragment	CAPZB	ENSG00000077549.19
chr1	19346414	19347833	promoter_fragment	CAPZB	ENSG00000077549.19
chr1	19376390	19383773	promoter_fragment	CAPZB	ENSG00000077549.19
chr1	19419379	19423254	promoter_fragment	CAPZB	ENSG00000077549.19
chr1	19483858	19486731	promoter_fragment	CAPZB	ENSG00000077549.19
chr1	19486731	19486906	promoter_fragment	CAPZB	ENSG00000077549.19
chr1	19486906	19492283	promoter_fragment	CAPZB	ENSG00000077549.19
chr1	19481857	19483564	promoter_fragment	MICOS10	ENSG00000173436.15
chr1	19483564	19483858	promoter_fragment	MICOS10	ENSG00000173436.15
chr1	19483858	19486731	promoter_fragment	MICOS10	ENSG00000173436.15
chr1	19585157	19595340	promoter_fragment	MICOS10	ENSG00000173436.15
chr1	19595340	19596366	promoter_fragment	MICOS10	ENSG00000173436.15
chr1	19596366	19599333	promoter_fragment	MICOS10	ENSG00000173436.15
chr1	19635449	19639172	promoter_fragment	NBL1	ENSG00000158747.15
chr1	19639172	19641608	promoter_fragment	NBL1	ENSG00000158747.15
chr1	19641608	19648968	promoter_fragment	NBL1	ENSG00000158747.15
chr1	19648968	19659653	promoter_fragment	NBL1	ENSG00000158747.15
chr1	19659653	19668012	promoter_fragment	HTR6	ENSG00000158748.4
chr1	19784976	19788105	promoter_fragment	TMCO4	ENSG00000162542.14
chr1	19788105	19798892	promoter_fragment	TMCO4	ENSG00000162542.14
chr1	19798892	19808751	promoter_fragment	TMCO4	ENSG00000162542.14
chr1	19813507	19815460	promoter_fragment	RNF186	ENSG00000178828.7
chr1	19815460	19819538	promoter_fragment	RNF186	ENSG00000178828.7
chr1	19868059	19883305	promoter_fragment	OTUD3	ENSG00000169914.6
chr1	19920649	19934261	promoter_fragment	PLA2G2E	ENSG00000188784.4
chr1	19975054	19981223	promoter_fragment	PLA2G2A	ENSG00000188257.12
chr1	19981223	19983422	promoter_fragment	PLA2G2A	ENSG00000188257.12
chr1	20023323	20027274	promoter_fragment	PLA2G5	ENSG00000127472.11
chr1	20027274	20035996	promoter_fragment	PLA2G5	ENSG00000127472.11
chr1	20066657	20078191	promoter_fragment	PLA2G5	ENSG00000127472.11
chr1	20118036	20131264	promoter_fragment	PLA2G2D	ENSG00000117215.15
chr1	20131847	20147398	promoter_fragment	PLA2G2F	ENSG00000158786.5
chr1	20173752	20177289	promoter_fragment	PLA2G2C	ENSG00000187980.7
chr1	20183305	20191517	promoter_fragment	PLA2G2C	ENSG00000187980.7
chr1	20183305	20191517	promoter_fragment	UBXN10	ENSG00000162543.6
chr1	20482962	20488692	promoter_fragment	CAMK2N1	ENSG00000162545.6
chr1	20488692	20511483	promoter_fragment	MUL1	ENSG00000090432.7
chr1	20549364	20550679	promoter_fragment	FAM43B	ENSG00000183114.8
chr1	20550679	20552070	promoter_fragment	FAM43B	ENSG00000183114.8
chr1	20552070	20558382	promoter_fragment	FAM43B	ENSG00000183114.8
chr1	20584719	20587283	promoter_fragment	CDA	ENSG00000158825.6
chr1	20587283	20588137	promoter_fragment	CDA	ENSG00000158825.6
chr1	20588137	20590037	promoter_fragment	CDA	ENSG00000158825.6
chr1	20630834	20641631	promoter_fragment	PINK1	ENSG00000158828.8
chr1	20659952	20667166	promoter_fragment	DDOST	ENSG00000244038.11
chr1	20678937	20684036	promoter_fragment	KIF17	ENSG00000117245.13
chr1	20684036	20685662	promoter_fragment	KIF17	ENSG00000117245.13
chr1	20685662	20702747	promoter_fragment	KIF17	ENSG00000117245.13
chr1	20710961	20723258	promoter_fragment	KIF17	ENSG00000117245.13
chr1	20723268	20734177	promoter_fragment	SH2D5	ENSG00000189410.12
chr1	20734177	20738384	promoter_fragment	SH2D5	ENSG00000189410.12
chr1	20738384	20746076	promoter_fragment	HP1BP3	ENSG00000127483.19
chr1	20746076	20764200	promoter_fragment	HP1BP3	ENSG00000127483.19
chr1	20764200	20765391	promoter_fragment	HP1BP3	ENSG00000127483.19
chr1	20765391	20765438	promoter_fragment	HP1BP3	ENSG00000127483.19
chr1	20765438	20766433	promoter_fragment	HP1BP3	ENSG00000127483.19
chr1	20766433	20769012	promoter_fragment	HP1BP3	ENSG00000127483.19
chr1	20769012	20776816	promoter_fragment	HP1BP3	ENSG00000127483.19
chr1	20776816	20779837	promoter_fragment	HP1BP3	ENSG00000127483.19
chr1	20779837	20783852	promoter_fragment	HP1BP3	ENSG00000127483.19
chr1	20785740	20788027	promoter_fragment	HP1BP3	ENSG00000127483.19
chr1	20788027	20788988	promoter_fragment	HP1BP3	ENSG00000127483.19
chr1	20788988	20799457	promoter_fragment	HP1BP3	ENSG00000127483.19
chr1	21050220	21054859	promoter_fragment	EIF4G3	ENSG00000075151.24
chr1	21086268	21092360	promoter_fragment	EIF4G3	ENSG00000075151.24
chr1	21164760	21182592	promoter_fragment	EIF4G3	ENSG00000075151.24
chr1	21272882	21287944	promoter_fragment	ECE1	ENSG00000117298.16
chr1	21287944	21293123	promoter_fragment	ECE1	ENSG00000117298.16
chr1	21293123	21301152	promoter_fragment	ECE1	ENSG00000117298.16
chr1	21343528	21348096	promoter_fragment	ECE1	ENSG00000117298.16
chr1	21435380	21451457	promoter_fragment	NBPF3	ENSG00000142794.19
chr1	21459909	21469285	promoter_fragment	NBPF3	ENSG00000142794.19
chr1	21501260	21523439	promoter_fragment	ALPL	ENSG00000162551.14
chr1	21549090	21550815	promoter_fragment	ALPL	ENSG00000162551.14
chr1	21550815	21553800	promoter_fragment	ALPL	ENSG00000162551.14
chr1	21553800	21560083	promoter_fragment	ALPL	ENSG00000162551.14
chr1	21560083	21563668	promoter_fragment	ALPL	ENSG00000162551.14
chr1	21563668	21564779	promoter_fragment	ALPL	ENSG00000162551.14
chr1	21564779	21578452	promoter_fragment	ALPL	ENSG00000162551.14
chr1	21616424	21622713	promoter_fragment	RAP1GAP	ENSG00000076864.21
chr1	21622713	21635098	promoter_fragment	RAP1GAP	ENSG00000076864.21
chr1	21649653	21654381	promoter_fragment	RAP1GAP	ENSG00000076864.21
chr1	21662597	21670898	promoter_fragment	RAP1GAP	ENSG00000076864.21
chr1	21670898	21671033	promoter_fragment	RAP1GAP	ENSG00000076864.21
chr1	21671033	21676941	promoter_fragment	RAP1GAP	ENSG00000076864.21
chr1	21723989	21725875	promoter_fragment	USP48	ENSG00000090686.16
chr1	21725875	21726344	promoter_fragment	USP48	ENSG00000090686.16
chr1	21726344	21728096	promoter_fragment	USP48	ENSG00000090686.16
chr1	21781808	21784635	promoter_fragment	USP48	ENSG00000090686.16
chr1	21784635	21789448	promoter_fragment	USP48	ENSG00000090686.16
chr1	21809031	21810378	promoter_fragment	LDLRAD2	ENSG00000187942.12
chr1	21810378	21811429	promoter_fragment	LDLRAD2	ENSG00000187942.12
chr1	21811429	21842509	promoter_fragment	LDLRAD2	ENSG00000187942.12
chr1	21811429	21842509	promoter_fragment	HSPG2	ENSG00000142798.20
chr1	21853334	21858915	promoter_fragment	HSPG2	ENSG00000142798.20
chr1	21866171	21886313	promoter_fragment	HSPG2	ENSG00000142798.20
chr1	21888889	21908719	promoter_fragment	HSPG2	ENSG00000142798.20
chr1	21936640	21949720	promoter_fragment	HSPG2	ENSG00000142798.20
chr1	21965080	21980850	promoter_fragment	CELA3B	ENSG00000219073.8
chr1	21980850	21991776	promoter_fragment	CELA3B	ENSG00000219073.8
chr1	21991776	22005473	promoter_fragment	CELA3A	ENSG00000142789.20
chr1	22005473	22009501	promoter_fragment	CELA3A	ENSG00000142789.20
chr1	22050331	22051422	promoter_fragment	CDC42	ENSG00000070831.18
chr1	22051422	22052054	promoter_fragment	CDC42	ENSG00000070831.18
chr1	22052054	22052098	promoter_fragment	CDC42	ENSG00000070831.18
chr1	22052098	22053491	promoter_fragment	CDC42	ENSG00000070831.18
chr1	22140253	22151720	promoter_fragment	WNT4	ENSG00000162552.15
chr1	22417700	22434801	promoter_fragment	ZBTB40	ENSG00000184677.18
chr1	22443473	22451917	promoter_fragment	ZBTB40	ENSG00000184677.18
chr1	22451917	22461576	promoter_fragment	ZBTB40	ENSG00000184677.18
chr1	22556618	22572049	promoter_fragment	EPHA8	ENSG00000070886.12
chr1	22634370	22634954	promoter_fragment	C1QA	ENSG00000173372.18
chr1	22634954	22636290	promoter_fragment	C1QA	ENSG00000173372.18
chr1	22636290	22646351	promoter_fragment	C1QA	ENSG00000173372.18
chr1	22636290	22646351	promoter_fragment	C1QC	ENSG00000159189.13
chr1	22648217	22653691	promoter_fragment	C1QB	ENSG00000173369.18
chr1	22655892	22666272	promoter_fragment	C1QB	ENSG00000173369.18
chr1	22708052	22709137	promoter_fragment	EPHB2	ENSG00000133216.17
chr1	22709137	22712117	promoter_fragment	EPHB2	ENSG00000133216.17
chr1	23013198	23024558	promoter_fragment	TEX46	ENSG00000227868.7
chr1	23013198	23024558	promoter_fragment	KDM1A	ENSG00000004487.18
chr1	23043744	23054962	promoter_fragment	KDM1A	ENSG00000004487.18
chr1	23165356	23171935	promoter_fragment	LUZP1	ENSG00000169641.15
chr1	23193377	23194655	promoter_fragment	HTR1D	ENSG00000179546.5
chr1	23194655	23195216	promoter_fragment	HTR1D	ENSG00000179546.5
chr1	23195216	23195741	promoter_fragment	HTR1D	ENSG00000179546.5
chr1	23195741	23202438	promoter_fragment	HTR1D	ENSG00000179546.5
chr1	23342484	23346288	promoter_fragment	HNRNPR	ENSG00000125944.21
chr1	23346288	23346443	promoter_fragment	HNRNPR	ENSG00000125944.21
chr1	23346443	23361360	promoter_fragment	HNRNPR	ENSG00000125944.21
chr1	23362606	23368702	promoter_fragment	ZNF436	ENSG00000125945.15
chr1	23368702	23381656	promoter_fragment	ZNF436	ENSG00000125945.15
chr1	23422986	23426563	promoter_fragment	TCEA3	ENSG00000204219.11
chr1	23426563	23426916	promoter_fragment	TCEA3	ENSG00000204219.11
chr1	23431946	23442903	promoter_fragment	ASAP3	ENSG00000088280.20
chr1	23479488	23488694	promoter_fragment	ASAP3	ENSG00000088280.20
chr1	23525224	23532636	promoter_fragment	E2F2	ENSG00000007968.7
chr1	23532636	23535168	promoter_fragment	E2F2	ENSG00000007968.7
chr1	23557676	23560170	promoter_fragment	ID3	ENSG00000117318.9
chr1	23560170	23564484	promoter_fragment	ID3	ENSG00000117318.9
chr1	23679558	23689932	promoter_fragment	RPL11	ENSG00000142676.14
chr1	23689932	23694024	promoter_fragment	RPL11	ENSG00000142676.14
chr1	23739003	23749895	promoter_fragment	ELOA	ENSG00000011007.13
chr1	23773895	23776481	promoter_fragment	PITHD1	ENSG00000057757.10
chr1	23776481	23787489	promoter_fragment	PITHD1	ENSG00000057757.10
chr1	23788692	23789604	promoter_fragment	LYPLA2	ENSG00000011009.11
chr1	23789604	23791509	promoter_fragment	LYPLA2	ENSG00000011009.11
chr1	23791509	23791887	promoter_fragment	LYPLA2	ENSG00000011009.11
chr1	23791887	23802544	promoter_fragment	LYPLA2	ENSG00000011009.11
chr1	23791887	23802544	promoter_fragment	GALE	ENSG00000117308.15
chr1	23802544	23807812	promoter_fragment	GALE	ENSG00000117308.15
chr1	23824393	23831766	promoter_fragment	HMGCL	ENSG00000117305.15
chr1	23834915	23839788	promoter_fragment	HMGCL	ENSG00000117305.15
chr1	23839788	23840845	promoter_fragment	HMGCL	ENSG00000117305.15
chr1	23864452	23879690	promoter_fragment	FUCA1	ENSG00000179163.12
chr1	23910276	23913831	promoter_fragment	CNR2	ENSG00000188822.8
chr1	23913831	23913954	promoter_fragment	CNR2	ENSG00000188822.8
chr1	23913954	23931426	promoter_fragment	CNR2	ENSG00000188822.8
chr1	23951722	23957244	promoter_fragment	PNRC2	ENSG00000189266.13
chr1	23957244	23961371	promoter_fragment	PNRC2	ENSG00000189266.13
chr1	23966294	23982038	promoter_fragment	SRSF10	ENSG00000188529.15
chr1	23982038	23987727	promoter_fragment	SRSF10	ENSG00000188529.15
chr1	24107976	24117449	promoter_fragment	MYOM3	ENSG00000142661.19
chr1	24136620	24138448	promoter_fragment	IL22RA1	ENSG00000142677.4
chr1	24138448	24142606	promoter_fragment	IL22RA1	ENSG00000142677.4
chr1	24142606	24147622	promoter_fragment	IL22RA1	ENSG00000142677.4
chr1	24178617	24190282	promoter_fragment	IFNLR1	ENSG00000185436.12
chr1	24314435	24317371	promoter_fragment	GRHL3	ENSG00000158055.17
chr1	24317371	24318341	promoter_fragment	GRHL3	ENSG00000158055.17
chr1	24318341	24330771	promoter_fragment	GRHL3	ENSG00000158055.17
chr1	24409507	24414528	promoter_fragment	STPG1	ENSG00000001460.18
chr1	24414528	24415141	promoter_fragment	STPG1	ENSG00000001460.18
chr1	24415141	24415640	promoter_fragment	STPG1	ENSG00000001460.18
chr1	24415640	24416370	promoter_fragment	STPG1	ENSG00000001460.18
chr1	24416370	24419068	promoter_fragment	STPG1	ENSG00000001460.18
chr1	24409507	24414528	promoter_fragment	NIPAL3	ENSG00000001461.17
chr1	24414528	24415141	promoter_fragment	NIPAL3	ENSG00000001461.17
chr1	24415141	24415640	promoter_fragment	NIPAL3	ENSG00000001461.17
chr1	24415640	24416370	promoter_fragment	NIPAL3	ENSG00000001461.17
chr1	24469034	24470127	promoter_fragment	NIPAL3	ENSG00000001461.17
chr1	24470127	24481479	promoter_fragment	NIPAL3	ENSG00000001461.17
chr1	24499580	24501626	promoter_fragment	RCAN3	ENSG00000117602.13
chr1	24501626	24504099	promoter_fragment	RCAN3	ENSG00000117602.13
chr1	24504099	24510272	promoter_fragment	RCAN3	ENSG00000117602.13
chr1	24510272	24518206	promoter_fragment	RCAN3	ENSG00000117602.13
chr1	24542893	24558197	promoter_fragment	NCMAP	ENSG00000184454.7
chr1	24585485	24593810	promoter_fragment	NCMAP	ENSG00000184454.7
chr1	24638794	24645423	promoter_fragment	SRRM1	ENSG00000133226.19
chr1	24645423	24649722	promoter_fragment	SRRM1	ENSG00000133226.19
chr1	24652416	24653489	promoter_fragment	SRRM1	ENSG00000133226.19
chr1	24653489	24653812	promoter_fragment	SRRM1	ENSG00000133226.19
chr1	24653812	24658597	promoter_fragment	SRRM1	ENSG00000133226.19
chr1	24738621	24752662	promoter_fragment	CLIC4	ENSG00000169504.15
chr1	24827017	24841774	promoter_fragment	CLIC4	ENSG00000169504.15
chr1	24841774	24844164	promoter_fragment	CLIC4	ENSG00000169504.15
chr1	24926313	24929145	promoter_fragment	RUNX3	ENSG00000020633.19
chr1	24929145	24931633	promoter_fragment	RUNX3	ENSG00000020633.19
chr1	24931633	24933514	promoter_fragment	RUNX3	ENSG00000020633.19
chr1	24947295	24967456	promoter_fragment	RUNX3	ENSG00000020633.19
chr1	25223238	25255914	promoter_fragment	SYF2	ENSG00000117614.10
chr1	25223238	25255914	promoter_fragment	RSRP1	ENSG00000117616.18
chr1	25265278	25270616	promoter_fragment	RHD	ENSG00000187010.21
chr1	25270616	25272860	promoter_fragment	RHD	ENSG00000187010.21
chr1	25335604	25341689	promoter_fragment	TMEM50A	ENSG00000183726.11
chr1	25420470	25422563	promoter_fragment	RHCE	ENSG00000188672.19
chr1	25422563	25426162	promoter_fragment	RHCE	ENSG00000188672.19
chr1	25428801	25435146	promoter_fragment	RHCE	ENSG00000188672.19
chr1	25428801	25435146	promoter_fragment	MACO1	ENSG00000204178.11
chr1	25535202	25542661	promoter_fragment	LDLRAP1	ENSG00000157978.12
chr1	25542661	25548269	promoter_fragment	LDLRAP1	ENSG00000157978.12
chr1	25548269	25553539	promoter_fragment	LDLRAP1	ENSG00000157978.12
chr1	25553539	25561065	promoter_fragment	LDLRAP1	ENSG00000157978.12
chr1	25561065	25578225	promoter_fragment	LDLRAP1	ENSG00000157978.12
chr1	25612393	25623230	promoter_fragment	MAN1C1	ENSG00000117643.15
chr1	25683525	25688392	promoter_fragment	MAN1C1	ENSG00000117643.15
chr1	25796388	25802935	promoter_fragment	SELENON	ENSG00000162430.18
chr1	25803257	25808421	promoter_fragment	SELENON	ENSG00000162430.18
chr1	25808421	25812232	promoter_fragment	SELENON	ENSG00000162430.18
chr1	25812232	25829950	promoter_fragment	SELENON	ENSG00000162430.18
chr1	25812232	25829950	promoter_fragment	MTFR1L	ENSG00000117640.18
chr1	25853294	25864819	promoter_fragment	AUNIP	ENSG00000127423.11
chr1	25868789	25880910	promoter_fragment	PAQR7	ENSG00000182749.6
chr1	25887382	25892486	promoter_fragment	STMN1	ENSG00000117632.23
chr1	25892486	25895671	promoter_fragment	STMN1	ENSG00000117632.23
chr1	25902712	25905235	promoter_fragment	STMN1	ENSG00000117632.23
chr1	25905235	25908951	promoter_fragment	STMN1	ENSG00000117632.23
chr1	25908951	25912759	promoter_fragment	STMN1	ENSG00000117632.23
chr1	25989795	25992082	promoter_fragment	PAFAH2	ENSG00000158006.14
chr1	25992082	25993967	promoter_fragment	PAFAH2	ENSG00000158006.14
chr1	25996032	25999603	promoter_fragment	PAFAH2	ENSG00000158006.14
chr1	25999603	26004832	promoter_fragment	PAFAH2	ENSG00000158006.14
chr1	26015628	26020521	promoter_fragment	EXTL1	ENSG00000158008.10
chr1	26020521	26025048	promoter_fragment	EXTL1	ENSG00000158008.10
chr1	26044029	26054570	promoter_fragment	SLC30A2	ENSG00000158014.15
chr1	26059719	26070655	promoter_fragment	TRIM63	ENSG00000158022.7
chr1	26107566	26109907	promoter_fragment	PDIK1L	ENSG00000175087.10
chr1	26109907	26115326	promoter_fragment	PDIK1L	ENSG00000175087.10
chr1	26155518	26165059	promoter_fragment	FAM110D	ENSG00000197245.6
chr1	26165059	26168707	promoter_fragment	ZNF593	ENSG00000142684.9
chr1	26168707	26173166	promoter_fragment	ZNF593	ENSG00000142684.9
chr1	26173166	26194237	promoter_fragment	CNKSR1	ENSG00000142675.18
chr1	26173166	26194237	promoter_fragment	CATSPER4	ENSG00000188782.9
chr1	26227667	26235038	promoter_fragment	CEP85	ENSG00000130695.16
chr1	26251553	26255123	promoter_fragment	CEP85	ENSG00000130695.16
chr1	26274139	26278474	promoter_fragment	SH3BGRL3	ENSG00000142669.15
chr1	26278474	26279690	promoter_fragment	SH3BGRL3	ENSG00000142669.15
chr1	26279690	26283345	promoter_fragment	SH3BGRL3	ENSG00000142669.15
chr1	26297353	26315195	promoter_fragment	UBXN11	ENSG00000158062.21
chr1	26317435	26319392	promoter_fragment	UBXN11	ENSG00000158062.21
chr1	26319392	26323493	promoter_fragment	UBXN11	ENSG00000158062.21
chr1	26315195	26317435	promoter_fragment	CD52	ENSG00000169442.9
chr1	26317435	26319392	promoter_fragment	CD52	ENSG00000169442.9
chr1	26327980	26338846	promoter_fragment	CRYBG2	ENSG00000176092.17
chr1	26351372	26358916	promoter_fragment	CRYBG2	ENSG00000176092.17
chr1	26358916	26362138	promoter_fragment	CRYBG2	ENSG00000176092.17
chr1	26364155	26375565	promoter_fragment	ZNF683	ENSG00000176083.18
chr1	26375565	26378156	promoter_fragment	ZNF683	ENSG00000176083.18
chr1	26407219	26416330	promoter_fragment	LIN28A	ENSG00000131914.11
chr1	26429902	26438653	promoter_fragment	DHDDS	ENSG00000117682.18
chr1	26470103	26477308	promoter_fragment	HMGN2	ENSG00000198830.11
chr1	26524667	26528566	promoter_fragment	RPS6KA1	ENSG00000117676.14
chr1	26528566	26528649	promoter_fragment	RPS6KA1	ENSG00000117676.14
chr1	26528649	26538016	promoter_fragment	RPS6KA1	ENSG00000117676.14
chr1	26539026	26551481	promoter_fragment	RPS6KA1	ENSG00000117676.14
chr1	26691565	26701252	promoter_fragment	ARID1A	ENSG00000117713.21
chr1	26719326	26727631	promoter_fragment	ARID1A	ENSG00000117713.21
chr1	26727631	26735963	promoter_fragment	ARID1A	ENSG00000117713.21
chr1	26768565	26778622	promoter_fragment	ARID1A	ENSG00000117713.21
chr1	26785538	26785961	promoter_fragment	PIGV	ENSG00000060642.12
chr1	26785961	26789242	promoter_fragment	PIGV	ENSG00000060642.12
chr1	26821307	26828461	promoter_fragment	ZDHHC18	ENSG00000204160.12
chr1	26828461	26830183	promoter_fragment	ZDHHC18	ENSG00000204160.12
chr1	26830183	26831082	promoter_fragment	ZDHHC18	ENSG00000204160.12
chr1	26831082	26832537	promoter_fragment	ZDHHC18	ENSG00000204160.12
chr1	26859524	26861547	promoter_fragment	SFN	ENSG00000175793.12
chr1	26861547	26867773	promoter_fragment	SFN	ENSG00000175793.12
chr1	26889213	26895936	promoter_fragment	GPN2	ENSG00000142751.15
chr1	26895936	26902208	promoter_fragment	GPATCH3	ENSG00000198746.13
chr1	26902208	26903278	promoter_fragment	GPATCH3	ENSG00000198746.13
chr1	26911575	26938146	promoter_fragment	NUDC	ENSG00000090273.14
chr1	26942800	26949686	promoter_fragment	NUDC	ENSG00000090273.14
chr1	26911575	26938146	promoter_fragment	NR0B2	ENSG00000131910.5
chr1	26958908	26960727	promoter_fragment	KDF1	ENSG00000175707.10
chr1	26960727	26961687	promoter_fragment	KDF1	ENSG00000175707.10
chr1	26961687	26969076	promoter_fragment	KDF1	ENSG00000175707.10
chr1	26985743	26994502	promoter_fragment	TRNP1	ENSG00000253368.4
chr1	26996899	27026761	promoter_fragment	TENT5B	ENSG00000158246.8
chr1	27144263	27156484	promoter_fragment	SLC9A1	ENSG00000090020.11
chr1	27156484	27171994	promoter_fragment	SLC9A1	ENSG00000090020.11
chr1	27226417	27233090	promoter_fragment	WDTC1	ENSG00000142784.16
chr1	27233090	27235896	promoter_fragment	WDTC1	ENSG00000142784.16
chr1	27317067	27324741	promoter_fragment	TMEM222	ENSG00000186501.15
chr1	27336618	27341267	promoter_fragment	SYTL1	ENSG00000142765.18
chr1	27341267	27351867	promoter_fragment	SYTL1	ENSG00000142765.18
chr1	27354405	27383814	promoter_fragment	MAP3K6	ENSG00000142733.18
chr1	27354405	27383814	promoter_fragment	FCN3	ENSG00000142748.14
chr1	27354405	27383814	promoter_fragment	CD164L2	ENSG00000174950.11
chr1	27383814	27387298	promoter_fragment	CD164L2	ENSG00000174950.11
chr1	27387837	27397286	promoter_fragment	GPR3	ENSG00000181773.7
chr1	27488361	27493848	promoter_fragment	WASF2	ENSG00000158195.11
chr1	27564778	27569632	promoter_fragment	AHDC1	ENSG00000126705.15
chr1	27569632	27570784	promoter_fragment	AHDC1	ENSG00000126705.15
chr1	27601914	27605162	promoter_fragment	AHDC1	ENSG00000126705.15
chr1	27605162	27619018	promoter_fragment	AHDC1	ENSG00000126705.15
chr1	27619977	27629952	promoter_fragment	FGR	ENSG00000000938.13
chr1	27629952	27652151	promoter_fragment	FGR	ENSG00000000938.13
chr1	27665719	27670729	promoter_fragment	IFI6	ENSG00000126709.16
chr1	27670729	27683108	promoter_fragment	IFI6	ENSG00000126709.16
chr1	27719940	27725014	promoter_fragment	FAM76A	ENSG00000009780.16
chr1	27725014	27730025	promoter_fragment	FAM76A	ENSG00000009780.16
chr1	27765641	27773625	promoter_fragment	STX12	ENSG00000117758.14
chr1	27823764	27832980	promoter_fragment	PPP1R8	ENSG00000117751.18
chr1	27836279	27851419	promoter_fragment	PPP1R8	ENSG00000117751.18
chr1	27858170	27877162	promoter_fragment	THEMIS2	ENSG00000130775.16
chr1	27877162	27879042	promoter_fragment	THEMIS2	ENSG00000130775.16
chr1	27879042	27891909	promoter_fragment	THEMIS2	ENSG00000130775.16
chr1	27911704	27921771	promoter_fragment	RPA2	ENSG00000117748.10
chr1	27925242	27938171	promoter_fragment	SMPDL3B	ENSG00000130768.15
chr1	27957800	27977185	promoter_fragment	XKR8	ENSG00000158156.9
chr1	28055992	28058118	promoter_fragment	EYA3	ENSG00000158161.16
chr1	28058118	28058189	promoter_fragment	EYA3	ENSG00000158161.16
chr1	28058189	28066612	promoter_fragment	EYA3	ENSG00000158161.16
chr1	28082052	28088730	promoter_fragment	EYA3	ENSG00000158161.16
chr1	28088730	28101664	promoter_fragment	EYA3	ENSG00000158161.16
chr1	28149637	28155007	promoter_fragment	PTAFR	ENSG00000169403.12
chr1	28166682	28185258	promoter_fragment	PTAFR	ENSG00000169403.12
chr1	28185258	28196440	promoter_fragment	PTAFR	ENSG00000169403.12
chr1	28222583	28234612	promoter_fragment	DNAJC8	ENSG00000126698.11
chr1	28234612	28238299	promoter_fragment	DNAJC8	ENSG00000126698.11
chr1	28222583	28234612	promoter_fragment	ATP5IF1	ENSG00000130770.18
chr1	28234612	28238299	promoter_fragment	ATP5IF1	ENSG00000130770.18
chr1	28255424	28258460	promoter_fragment	SESN2	ENSG00000130766.5
chr1	28258460	28266276	promoter_fragment	SESN2	ENSG00000130766.5
chr1	28308238	28339155	promoter_fragment	MED18	ENSG00000130772.14
chr1	28363289	28371156	promoter_fragment	PHACTR4	ENSG00000204138.13
chr1	28431574	28441888	promoter_fragment	PHACTR4	ENSG00000204138.13
chr1	28499998	28548855	promoter_fragment	RCC1	ENSG00000180198.17
chr1	28548855	28553470	promoter_fragment	TRNAU1AP	ENSG00000180098.9
chr1	28642220	28656846	promoter_fragment	TAF12	ENSG00000120656.14
chr1	28656846	28683781	promoter_fragment	GMEB1	ENSG00000162419.13
chr1	28726295	28736001	promoter_fragment	YTHDF2	ENSG00000198492.16
chr1	28736001	28740407	promoter_fragment	YTHDF2	ENSG00000198492.16
chr1	28798779	28818943	promoter_fragment	OPRD1	ENSG00000116329.12
chr1	28884105	28905523	promoter_fragment	EPB41	ENSG00000159023.23
chr1	28905523	28916266	promoter_fragment	EPB41	ENSG00000159023.23
chr1	28975550	28986397	promoter_fragment	EPB41	ENSG00000159023.23
chr1	28986397	28987598	promoter_fragment	EPB41	ENSG00000159023.23
chr1	28987598	28988346	promoter_fragment	EPB41	ENSG00000159023.23
chr1	29116769	29127225	promoter_fragment	TMEM200B	ENSG00000253304.2
chr1	29151005	29164376	promoter_fragment	SRSF4	ENSG00000116350.18
chr1	29178738	29186042	promoter_fragment	SRSF4	ENSG00000116350.18
chr1	29228676	29231323	promoter_fragment	MECR	ENSG00000116353.16
chr1	29231323	29232075	promoter_fragment	MECR	ENSG00000116353.16
chr1	29232075	29240833	promoter_fragment	MECR	ENSG00000116353.16
chr1	29232075	29240833	promoter_fragment	PTPRU	ENSG00000060656.20
chr1	29254263	29265050	promoter_fragment	PTPRU	ENSG00000060656.20
chr1	29271569	29328075	promoter_fragment	PTPRU	ENSG00000060656.20
chr1	30720496	30732470	promoter_fragment	MATN1	ENSG00000162510.6
chr1	30720496	30732470	promoter_fragment	LAPTM5	ENSG00000162511.8
chr1	30732470	30735771	promoter_fragment	LAPTM5	ENSG00000162511.8
chr1	30744635	30752056	promoter_fragment	LAPTM5	ENSG00000162511.8
chr1	30752342	30758487	promoter_fragment	LAPTM5	ENSG00000162511.8
chr1	30758487	30758893	promoter_fragment	LAPTM5	ENSG00000162511.8
chr1	30758893	30759125	promoter_fragment	LAPTM5	ENSG00000162511.8
chr1	30759125	30761417	promoter_fragment	LAPTM5	ENSG00000162511.8
chr1	30867608	30905508	promoter_fragment	SDC3	ENSG00000162512.16
chr1	30907041	30911142	promoter_fragment	SDC3	ENSG00000162512.16
chr1	30971794	30976552	promoter_fragment	PUM1	ENSG00000134644.16
chr1	30976552	30986438	promoter_fragment	PUM1	ENSG00000134644.16
chr1	30986744	31000099	promoter_fragment	PUM1	ENSG00000134644.16
chr1	31064583	31066050	promoter_fragment	PUM1	ENSG00000134644.16
chr1	31066050	31083948	promoter_fragment	PUM1	ENSG00000134644.16
chr1	31173190	31187514	promoter_fragment	NKAIN1	ENSG00000084628.10
chr1	31226031	31243975	promoter_fragment	NKAIN1	ENSG00000084628.10
chr1	31268658	31269577	promoter_fragment	SNRNP40	ENSG00000060688.13
chr1	31269577	31271009	promoter_fragment	SNRNP40	ENSG00000060688.13
chr1	31271009	31271277	promoter_fragment	SNRNP40	ENSG00000060688.13
chr1	31292486	31300363	promoter_fragment	SNRNP40	ENSG00000060688.13
chr1	31292486	31300363	promoter_fragment	ZCCHC17	ENSG00000121766.16
chr1	31366711	31373615	promoter_fragment	FABP3	ENSG00000121769.8
chr1	31373615	31381350	promoter_fragment	FABP3	ENSG00000121769.8
chr1	31402787	31409099	promoter_fragment	SERINC2	ENSG00000168528.12
chr1	31409099	31411660	promoter_fragment	SERINC2	ENSG00000168528.12
chr1	31411660	31419342	promoter_fragment	SERINC2	ENSG00000168528.12
chr1	31421854	31437445	promoter_fragment	SERINC2	ENSG00000168528.12
chr1	31570273	31585518	promoter_fragment	TINAGL1	ENSG00000142910.16
chr1	31609521	31617522	promoter_fragment	HCRTR1	ENSG00000121764.12
chr1	31617522	31629889	promoter_fragment	HCRTR1	ENSG00000121764.12
chr1	31634841	31638995	promoter_fragment	PEF1	ENSG00000162517.13
chr1	31640820	31648964	promoter_fragment	PEF1	ENSG00000162517.13
chr1	31670118	31674601	promoter_fragment	COL16A1	ENSG00000084636.18
chr1	31674601	31678259	promoter_fragment	COL16A1	ENSG00000084636.18
chr1	31690780	31702802	promoter_fragment	COL16A1	ENSG00000084636.18
chr1	31703625	31710735	promoter_fragment	COL16A1	ENSG00000084636.18
chr1	31735069	31744519	promoter_fragment	ADGRB2	ENSG00000121753.13
chr1	31744519	31757834	promoter_fragment	ADGRB2	ENSG00000121753.13
chr1	31757834	31760462	promoter_fragment	ADGRB2	ENSG00000121753.13
chr1	31760462	31764896	promoter_fragment	ADGRB2	ENSG00000121753.13
chr1	31764896	31780858	promoter_fragment	ADGRB2	ENSG00000121753.13
chr1	31789717	31792014	promoter_fragment	SPOCD1	ENSG00000134668.13
chr1	31792014	31793547	promoter_fragment	SPOCD1	ENSG00000134668.13
chr1	31793547	31801673	promoter_fragment	SPOCD1	ENSG00000134668.13
chr1	31806246	31817587	promoter_fragment	SPOCD1	ENSG00000134668.13
chr1	31817587	31821924	promoter_fragment	SPOCD1	ENSG00000134668.13
chr1	31917681	31919230	promoter_fragment	PTP4A2	ENSG00000184007.22
chr1	31919230	31921630	promoter_fragment	PTP4A2	ENSG00000184007.22
chr1	31934399	31939454	promoter_fragment	PTP4A2	ENSG00000184007.22
chr1	31939454	31944769	promoter_fragment	PTP4A2	ENSG00000184007.22
chr1	32007693	32012130	promoter_fragment	KHDRBS1	ENSG00000121774.18
chr1	32012130	32021495	promoter_fragment	KHDRBS1	ENSG00000121774.18
chr1	32067067	32078085	promoter_fragment	TMEM39B	ENSG00000121775.18
chr1	32091213	32107772	promoter_fragment	KPNA6	ENSG00000025800.14
chr1	32107772	32109544	promoter_fragment	KPNA6	ENSG00000025800.14
chr1	32134338	32142579	promoter_fragment	KPNA6	ENSG00000025800.14
chr1	32142579	32151227	promoter_fragment	KPNA6	ENSG00000025800.14
chr1	32176835	32180225	promoter_fragment	TXLNA	ENSG00000084652.16
chr1	32180225	32185151	promoter_fragment	TXLNA	ENSG00000084652.16
chr1	32188074	32196212	promoter_fragment	TXLNA	ENSG00000084652.16
chr1	32196212	32204876	promoter_fragment	CCDC28B	ENSG00000160050.16
chr1	32196212	32204876	promoter_fragment	IQCC	ENSG00000160051.12
chr1	32204876	32206366	promoter_fragment	IQCC	ENSG00000160051.12
chr1	32206366	32228856	promoter_fragment	DCDC2B	ENSG00000222046.3
chr1	32206366	32228856	promoter_fragment	TMEM234	ENSG00000160055.20
chr1	32206366	32228856	promoter_fragment	EIF3I	ENSG00000084623.12
chr1	32240290	32245707	promoter_fragment	FAM167B	ENSG00000183615.6
chr1	32245707	32251164	promoter_fragment	FAM167B	ENSG00000183615.6
chr1	32245707	32251164	promoter_fragment	LCK	ENSG00000182866.18
chr1	32251164	32252787	promoter_fragment	LCK	ENSG00000182866.18
chr1	32262817	32279398	promoter_fragment	LCK	ENSG00000182866.18
chr1	32279398	32281715	promoter_fragment	LCK	ENSG00000182866.18
chr1	32288061	32296699	promoter_fragment	HDAC1	ENSG00000116478.12
chr1	32329025	32349101	promoter_fragment	MARCKSL1	ENSG00000175130.7
chr1	32349101	32359852	promoter_fragment	TSSK3	ENSG00000162526.7
chr1	32359852	32370964	promoter_fragment	TSSK3	ENSG00000162526.7
chr1	32359852	32370964	promoter_fragment	FAM229A	ENSG00000225828.2
chr1	32393116	32394666	promoter_fragment	BSDC1	ENSG00000160058.19
chr1	32394666	32399888	promoter_fragment	BSDC1	ENSG00000160058.19
chr1	32462416	32470649	promoter_fragment	ZBTB8B	ENSG00000273274.2
chr1	32534735	32538840	promoter_fragment	ZBTB8A	ENSG00000160062.15
chr1	32538840	32540704	promoter_fragment	ZBTB8A	ENSG00000160062.15
chr1	32647555	32650905	promoter_fragment	ZBTB8OS	ENSG00000176261.16
chr1	32650905	32653961	promoter_fragment	ZBTB8OS	ENSG00000176261.16
chr1	32647555	32650905	promoter_fragment	RBBP4	ENSG00000162521.19
chr1	32650905	32653961	promoter_fragment	RBBP4	ENSG00000162521.19
chr1	32693413	32695360	promoter_fragment	SYNC	ENSG00000162520.15
chr1	32695360	32706402	promoter_fragment	SYNC	ENSG00000162520.15
chr1	32735815	32756101	promoter_fragment	KIAA1522	ENSG00000162522.11
chr1	32762445	32764231	promoter_fragment	KIAA1522	ENSG00000162522.11
chr1	32764231	32767960	promoter_fragment	KIAA1522	ENSG00000162522.11
chr1	32767960	32776515	promoter_fragment	KIAA1522	ENSG00000162522.11
chr1	32807987	32828611	promoter_fragment	YARS1	ENSG00000134684.13
chr1	32807987	32828611	promoter_fragment	S100PBP	ENSG00000116497.18
chr1	32838955	32849423	promoter_fragment	S100PBP	ENSG00000116497.18
chr1	32866369	32875629	promoter_fragment	FNDC5	ENSG00000160097.20
chr1	32882181	32915340	promoter_fragment	HPCA	ENSG00000121905.10
chr1	32882181	32915340	promoter_fragment	TMEM54	ENSG00000121900.19
chr1	32961790	32965764	promoter_fragment	RNF19B	ENSG00000116514.17
chr1	32965764	32967459	promoter_fragment	RNF19B	ENSG00000116514.17
chr1	33021426	33028569	promoter_fragment	AK2	ENSG00000004455.18
chr1	33028569	33044033	promoter_fragment	AK2	ENSG00000004455.18
chr1	33080555	33096909	promoter_fragment	AK2	ENSG00000004455.18
chr1	33076781	33080555	promoter_fragment	AZIN2	ENSG00000142920.17
chr1	33080555	33096909	promoter_fragment	AZIN2	ENSG00000142920.17
chr1	33179872	33183841	promoter_fragment	TRIM62	ENSG00000116525.14
chr1	33183841	33184520	promoter_fragment	TRIM62	ENSG00000116525.14
chr1	33252891	33259813	promoter_fragment	ZNF362	ENSG00000160094.15
chr1	33276727	33283956	promoter_fragment	ZNF362	ENSG00000160094.15
chr1	33321039	33333610	promoter_fragment	PHC2	ENSG00000134686.21
chr1	33344509	33352031	promoter_fragment	PHC2	ENSG00000134686.21
chr1	33352031	33381354	promoter_fragment	PHC2	ENSG00000134686.21
chr1	33429979	33439058	promoter_fragment	PHC2	ENSG00000134686.21
chr1	33458436	33472798	promoter_fragment	ZSCAN20	ENSG00000121903.15
chr1	33472798	33473943	promoter_fragment	ZSCAN20	ENSG00000121903.15
chr1	34162907	34169738	promoter_fragment	CSMD2	ENSG00000121904.19
chr1	33859779	33870386	promoter_fragment	HMGB4	ENSG00000176256.11
chr1	34162907	34169738	promoter_fragment	C1orf94	ENSG00000142698.15
chr1	34174827	34175344	promoter_fragment	C1orf94	ENSG00000142698.15
chr1	34175344	34178250	promoter_fragment	C1orf94	ENSG00000142698.15
chr1	34853555	34860429	promoter_fragment	SMIM12	ENSG00000163866.9
chr1	34860429	34861231	promoter_fragment	SMIM12	ENSG00000163866.9
chr1	34861231	34865686	promoter_fragment	SMIM12	ENSG00000163866.9
chr1	34752895	34753290	promoter_fragment	GJB5	ENSG00000189280.3
chr1	34753290	34753435	promoter_fragment	GJB5	ENSG00000189280.3
chr1	34753435	34754392	promoter_fragment	GJB5	ENSG00000189280.3
chr1	34754392	34758827	promoter_fragment	GJB5	ENSG00000189280.3
chr1	34754392	34758827	promoter_fragment	GJB4	ENSG00000189433.7
chr1	34758827	34773096	promoter_fragment	GJB4	ENSG00000189433.7
chr1	34779100	34795716	promoter_fragment	GJB3	ENSG00000188910.8
chr1	34779100	34795716	promoter_fragment	GJA4	ENSG00000187513.9
chr1	34916531	34926538	promoter_fragment	DLGAP3	ENSG00000116544.12
chr1	34926538	34926943	promoter_fragment	DLGAP3	ENSG00000116544.12
chr1	34926943	34930718	promoter_fragment	DLGAP3	ENSG00000116544.12
chr1	34930718	34933788	promoter_fragment	DLGAP3	ENSG00000116544.12
chr1	34984603	34986127	promoter_fragment	ZMYM6	ENSG00000163867.17
chr1	34986127	34988588	promoter_fragment	ZMYM6	ENSG00000163867.17
chr1	35014188	35038266	promoter_fragment	ZMYM6	ENSG00000163867.17
chr1	35076976	35082018	promoter_fragment	ZMYM1	ENSG00000197056.11
chr1	35171676	35180097	promoter_fragment	SFPQ	ENSG00000116560.12
chr1	35180097	35181866	promoter_fragment	SFPQ	ENSG00000116560.12
chr1	35186576	35191341	promoter_fragment	SFPQ	ENSG00000116560.12
chr1	35191341	35201072	promoter_fragment	SFPQ	ENSG00000116560.12
chr1	35265357	35267687	promoter_fragment	ZMYM4	ENSG00000146463.12
chr1	35267687	35268219	promoter_fragment	ZMYM4	ENSG00000146463.12
chr1	35268219	35270323	promoter_fragment	ZMYM4	ENSG00000146463.12
chr1	35365751	35374871	promoter_fragment	ZMYM4	ENSG00000146463.12
chr1	35448504	35455920	promoter_fragment	KIAA0319L	ENSG00000142687.19
chr1	35455920	35456965	promoter_fragment	KIAA0319L	ENSG00000142687.19
chr1	35549797	35563057	promoter_fragment	KIAA0319L	ENSG00000142687.19
chr1	35549797	35563057	promoter_fragment	NCDN	ENSG00000020129.16
chr1	35571179	35571621	promoter_fragment	TFAP2E	ENSG00000116819.9
chr1	35571621	35577745	promoter_fragment	TFAP2E	ENSG00000116819.9
chr1	35627728	35637603	promoter_fragment	PSMB2	ENSG00000126067.12
chr1	35640551	35642334	promoter_fragment	PSMB2	ENSG00000126067.12
chr1	35642334	35645642	promoter_fragment	PSMB2	ENSG00000126067.12
chr1	35718001	35720002	promoter_fragment	C1orf216	ENSG00000142686.8
chr1	35720002	35721942	promoter_fragment	C1orf216	ENSG00000142686.8
chr1	35734928	35737887	promoter_fragment	CLSPN	ENSG00000092853.14
chr1	35737887	35745663	promoter_fragment	CLSPN	ENSG00000092853.14
chr1	35755190	35775333	promoter_fragment	CLSPN	ENSG00000092853.14
chr1	35795511	35812267	promoter_fragment	AGO4	ENSG00000134698.11
chr1	35860821	35873523	promoter_fragment	AGO1	ENSG00000092847.14
chr1	35875212	35881640	promoter_fragment	AGO1	ENSG00000092847.14
chr1	35881640	35885379	promoter_fragment	AGO1	ENSG00000092847.14
chr1	35922774	35936929	promoter_fragment	AGO1	ENSG00000092847.14
chr1	35922774	35936929	promoter_fragment	AGO3	ENSG00000126070.20
chr1	36072576	36092901	promoter_fragment	TEKT2	ENSG00000092850.12
chr1	36072576	36092901	promoter_fragment	ADPRS	ENSG00000116863.11
chr1	36095391	36105133	promoter_fragment	COL8A2	ENSG00000171812.13
chr1	36122931	36134741	promoter_fragment	COL8A2	ENSG00000171812.13
chr1	36147355	36162745	promoter_fragment	TRAPPC3	ENSG00000054116.12
chr1	36147355	36162745	promoter_fragment	MAP7D1	ENSG00000116871.16
chr1	36167951	36169591	promoter_fragment	MAP7D1	ENSG00000116871.16
chr1	36169591	36169704	promoter_fragment	MAP7D1	ENSG00000116871.16
chr1	36169704	36170528	promoter_fragment	MAP7D1	ENSG00000116871.16
chr1	36170528	36177638	promoter_fragment	MAP7D1	ENSG00000116871.16
chr1	36177638	36190629	promoter_fragment	MAP7D1	ENSG00000116871.16
chr1	36217975	36224073	promoter_fragment	THRAP3	ENSG00000054118.15
chr1	36224073	36225328	promoter_fragment	THRAP3	ENSG00000054118.15
chr1	36234625	36238540	promoter_fragment	THRAP3	ENSG00000054118.15
chr1	36238540	36242891	promoter_fragment	THRAP3	ENSG00000054118.15
chr1	36297829	36303395	promoter_fragment	THRAP3	ENSG00000054118.15
chr1	36303395	36306049	promoter_fragment	THRAP3	ENSG00000054118.15
chr1	36303395	36306049	promoter_fragment	SH3D21	ENSG00000214193.11
chr1	36306049	36335134	promoter_fragment	SH3D21	ENSG00000214193.11
chr1	36306049	36335134	promoter_fragment	EVA1B	ENSG00000142694.7
chr1	36345918	36356860	promoter_fragment	STK40	ENSG00000196182.11
chr1	36360747	36374377	promoter_fragment	STK40	ENSG00000196182.11
chr1	36382953	36386869	promoter_fragment	STK40	ENSG00000196182.11
chr1	36386869	36389467	promoter_fragment	STK40	ENSG00000196182.11
chr1	36393286	36398300	promoter_fragment	LSM10	ENSG00000181817.6
chr1	36398300	36409812	promoter_fragment	LSM10	ENSG00000181817.6
chr1	36429526	36442316	promoter_fragment	OSCP1	ENSG00000116885.18
chr1	36442316	36443483	promoter_fragment	OSCP1	ENSG00000116885.18
chr1	36450079	36455301	promoter_fragment	OSCP1	ENSG00000116885.18
chr1	36455335	36461008	promoter_fragment	MRPS15	ENSG00000116898.12
chr1	36461982	36473937	promoter_fragment	MRPS15	ENSG00000116898.12
chr1	36461982	36473937	promoter_fragment	CSF3R	ENSG00000119535.19
chr1	36473937	36483149	promoter_fragment	CSF3R	ENSG00000119535.19
chr1	36483149	36487698	promoter_fragment	CSF3R	ENSG00000119535.19
chr1	37028806	37042695	promoter_fragment	GRIK3	ENSG00000163873.10
chr1	37471563	37478774	promoter_fragment	ZC3H12A	ENSG00000163874.11
chr1	37478774	37490307	promoter_fragment	ZC3H12A	ENSG00000163874.11
chr1	37513634	37515901	promoter_fragment	MEAF6	ENSG00000163875.16
chr1	37515901	37534451	promoter_fragment	MEAF6	ENSG00000163875.16
chr1	37546300	37555713	promoter_fragment	SNIP1	ENSG00000163877.11
chr1	37555713	37557784	promoter_fragment	SNIP1	ENSG00000163877.11
chr1	37546300	37555713	promoter_fragment	DNALI1	ENSG00000163879.11
chr1	37555713	37557784	promoter_fragment	DNALI1	ENSG00000163879.11
chr1	37589665	37596176	promoter_fragment	GNL2	ENSG00000134697.13
chr1	37596176	37596201	promoter_fragment	GNL2	ENSG00000134697.13
chr1	37596201	37597768	promoter_fragment	GNL2	ENSG00000134697.13
chr1	37597768	37598312	promoter_fragment	GNL2	ENSG00000134697.13
chr1	37631766	37655403	promoter_fragment	RSPO1	ENSG00000169218.14
chr1	37689178	37690659	promoter_fragment	C1orf109	ENSG00000116922.15
chr1	37690659	37695186	promoter_fragment	C1orf109	ENSG00000116922.15
chr1	37689178	37690659	promoter_fragment	CDCA8	ENSG00000134690.11
chr1	37690659	37695186	promoter_fragment	CDCA8	ENSG00000134690.11
chr1	37752307	37756181	promoter_fragment	EPHA10	ENSG00000183317.17
chr1	37763968	37765548	promoter_fragment	EPHA10	ENSG00000183317.17
chr1	37765548	37783366	promoter_fragment	EPHA10	ENSG00000183317.17
chr1	37786639	37792922	promoter_fragment	MANEAL	ENSG00000185090.15
chr1	37792922	37799163	promoter_fragment	MANEAL	ENSG00000185090.15
chr1	37804237	37810392	promoter_fragment	YRDC	ENSG00000196449.4
chr1	37804237	37810392	promoter_fragment	C1orf122	ENSG00000197982.14
chr1	37855319	37858804	promoter_fragment	MTF1	ENSG00000188786.10
chr1	37858804	37862378	promoter_fragment	MTF1	ENSG00000188786.10
chr1	37923243	37936320	promoter_fragment	INPP5B	ENSG00000204084.13
chr1	37936320	37948230	promoter_fragment	INPP5B	ENSG00000204084.13
chr1	37948230	37949454	promoter_fragment	INPP5B	ENSG00000204084.13
chr1	37978415	37994285	promoter_fragment	SF3A3	ENSG00000183431.12
chr1	37994285	38003535	promoter_fragment	FHL3	ENSG00000183386.10
chr1	38003535	38013515	promoter_fragment	FHL3	ENSG00000183386.10
chr1	38003535	38013515	promoter_fragment	UTP11	ENSG00000183520.12
chr1	38044678	38048810	promoter_fragment	POU3F1	ENSG00000185668.8
chr1	38857436	38862383	promoter_fragment	RRAGC	ENSG00000116954.8
chr1	38872406	38881303	promoter_fragment	MYCBP	ENSG00000214114.9
chr1	38921081	38930004	promoter_fragment	RHBDL2	ENSG00000158315.11
chr1	38930004	38947057	promoter_fragment	RHBDL2	ENSG00000158315.11
chr1	38982348	38992485	promoter_fragment	AKIRIN1	ENSG00000174574.16
chr1	39023526	39029362	promoter_fragment	NDUFS5	ENSG00000168653.11
chr1	39076793	39082420	promoter_fragment	MACF1	ENSG00000127603.32
chr1	39082420	39085095	promoter_fragment	MACF1	ENSG00000127603.32
chr1	39098893	39108807	promoter_fragment	MACF1	ENSG00000127603.32
chr1	39155967	39156930	promoter_fragment	MACF1	ENSG00000127603.32
chr1	39156930	39158589	promoter_fragment	MACF1	ENSG00000127603.32
chr1	39158589	39159564	promoter_fragment	MACF1	ENSG00000127603.32
chr1	39193261	39203154	promoter_fragment	MACF1	ENSG00000127603.32
chr1	39203154	39206177	promoter_fragment	MACF1	ENSG00000127603.32
chr1	39206623	39214014	promoter_fragment	MACF1	ENSG00000127603.32
chr1	39214014	39214955	promoter_fragment	MACF1	ENSG00000127603.32
chr1	39214955	39215610	promoter_fragment	MACF1	ENSG00000127603.32
chr1	39215610	39215640	promoter_fragment	MACF1	ENSG00000127603.32
chr1	39215640	39218203	promoter_fragment	MACF1	ENSG00000127603.32
chr1	39265001	39275485	promoter_fragment	MACF1	ENSG00000127603.32
chr1	39281755	39282473	promoter_fragment	MACF1	ENSG00000127603.32
chr1	39282473	39284241	promoter_fragment	MACF1	ENSG00000127603.32
chr1	39284241	39287579	promoter_fragment	MACF1	ENSG00000127603.32
chr1	39324616	39327194	promoter_fragment	MACF1	ENSG00000127603.32
chr1	39327194	39328623	promoter_fragment	MACF1	ENSG00000127603.32
chr1	39328623	39329335	promoter_fragment	MACF1	ENSG00000127603.32
chr1	39329335	39333558	promoter_fragment	MACF1	ENSG00000127603.32
chr1	39400444	39410422	promoter_fragment	MACF1	ENSG00000127603.32
chr1	39484911	39505282	promoter_fragment	BMP8A	ENSG00000183682.8
chr1	39572910	39577636	promoter_fragment	PABPC4	ENSG00000090621.15
chr1	39577636	39578968	promoter_fragment	PABPC4	ENSG00000090621.15
chr1	39630821	39636009	promoter_fragment	HEYL	ENSG00000163909.8
chr1	39638842	39646676	promoter_fragment	HEYL	ENSG00000163909.8
chr1	39680480	39691773	promoter_fragment	HPCAL4	ENSG00000116983.13
chr1	39691773	39692321	promoter_fragment	HPCAL4	ENSG00000116983.13
chr1	39692321	39712471	promoter_fragment	HPCAL4	ENSG00000116983.13
chr1	39680480	39691773	promoter_fragment	PPIE	ENSG00000084072.17
chr1	39691773	39692321	promoter_fragment	PPIE	ENSG00000084072.17
chr1	39736528	39738169	promoter_fragment	PPIE	ENSG00000084072.17
chr1	39738169	39741472	promoter_fragment	PPIE	ENSG00000084072.17
chr1	39771588	39790739	promoter_fragment	BMP8B	ENSG00000116985.12
chr1	39790739	39793301	promoter_fragment	BMP8B	ENSG00000116985.12
chr1	39768453	39771588	promoter_fragment	OXCT2	ENSG00000198754.5
chr1	39771588	39790739	promoter_fragment	OXCT2	ENSG00000198754.5
chr1	39842579	39866362	promoter_fragment	TRIT1	ENSG00000043514.17
chr1	39881698	39887605	promoter_fragment	TRIT1	ENSG00000043514.17
chr1	39899002	39908556	promoter_fragment	MYCL	ENSG00000116990.11
chr1	39949672	39957129	promoter_fragment	MFSD2A	ENSG00000168389.18
chr1	40027895	40045397	promoter_fragment	CAP1	ENSG00000131236.18
chr1	40064230	40066241	promoter_fragment	CAP1	ENSG00000131236.18
chr1	40066241	40073098	promoter_fragment	CAP1	ENSG00000131236.18
chr1	40094732	40099241	promoter_fragment	PPT1	ENSG00000131238.18
chr1	40099241	40100435	promoter_fragment	PPT1	ENSG00000131238.18
chr1	40157680	40163373	promoter_fragment	RLF	ENSG00000117000.9
chr1	40226465	40228968	promoter_fragment	RLF	ENSG00000117000.9
chr1	40228968	40229431	promoter_fragment	RLF	ENSG00000117000.9
chr1	40229431	40230235	promoter_fragment	RLF	ENSG00000117000.9
chr1	40230235	40230916	promoter_fragment	RLF	ENSG00000117000.9
chr1	40230916	40232518	promoter_fragment	RLF	ENSG00000117000.9
chr1	40245883	40247952	promoter_fragment	TMCO2	ENSG00000188800.6
chr1	40247952	40254690	promoter_fragment	TMCO2	ENSG00000188800.6
chr1	40254690	40256115	promoter_fragment	ZMPSTE24	ENSG00000084073.10
chr1	40256115	40271963	promoter_fragment	ZMPSTE24	ENSG00000084073.10
chr1	40298473	40320786	promoter_fragment	COL9A2	ENSG00000049089.15
chr1	40341335	40342846	promoter_fragment	SMAP2	ENSG00000084070.12
chr1	40342846	40351946	promoter_fragment	SMAP2	ENSG00000084070.12
chr1	40368492	40372656	promoter_fragment	SMAP2	ENSG00000084070.12
chr1	40372656	40374304	promoter_fragment	SMAP2	ENSG00000084070.12
chr1	40374304	40375161	promoter_fragment	SMAP2	ENSG00000084070.12
chr1	40390242	40394160	promoter_fragment	SMAP2	ENSG00000084070.12
chr1	40394160	40396507	promoter_fragment	SMAP2	ENSG00000084070.12
chr1	40396507	40409744	promoter_fragment	SMAP2	ENSG00000084070.12
chr1	40409744	40412886	promoter_fragment	SMAP2	ENSG00000084070.12
chr1	40412886	40418911	promoter_fragment	SMAP2	ENSG00000084070.12
chr1	40435660	40451568	promoter_fragment	ZFP69B	ENSG00000187801.15
chr1	40453464	40468866	promoter_fragment	ZFP69B	ENSG00000187801.15
chr1	40468866	40477977	promoter_fragment	ZFP69	ENSG00000187815.10
chr1	40504806	40510006	promoter_fragment	EXO5	ENSG00000164002.12
chr1	40527772	40530490	promoter_fragment	ZNF684	ENSG00000117010.17
chr1	40530490	40532799	promoter_fragment	ZNF684	ENSG00000117010.17
chr1	40636994	40646710	promoter_fragment	RIMS3	ENSG00000117016.10
chr1	40655271	40665685	promoter_fragment	RIMS3	ENSG00000117016.10
chr1	40665685	40667252	promoter_fragment	RIMS3	ENSG00000117016.10
chr1	40667252	40669781	promoter_fragment	RIMS3	ENSG00000117016.10
chr1	40687916	40689625	promoter_fragment	NFYC	ENSG00000066136.21
chr1	40689625	40694075	promoter_fragment	NFYC	ENSG00000066136.21
chr1	40704028	40709933	promoter_fragment	NFYC	ENSG00000066136.21
chr1	40735765	40738455	promoter_fragment	NFYC	ENSG00000066136.21
chr1	40738455	40740726	promoter_fragment	NFYC	ENSG00000066136.21
chr1	40781278	40785968	promoter_fragment	KCNQ4	ENSG00000117013.17
chr1	40805824	40821987	promoter_fragment	KCNQ4	ENSG00000117013.17
chr1	40856028	40867000	promoter_fragment	CITED4	ENSG00000179862.7
chr1	40969634	40979512	promoter_fragment	CTPS1	ENSG00000171793.17
chr1	40979512	40981593	promoter_fragment	CTPS1	ENSG00000171793.17
chr1	40981593	40983021	promoter_fragment	CTPS1	ENSG00000171793.17
chr1	40983021	40984400	promoter_fragment	CTPS1	ENSG00000171793.17
chr1	40985477	40986810	promoter_fragment	CTPS1	ENSG00000171793.17
chr1	40986810	40992236	promoter_fragment	CTPS1	ENSG00000171793.17
chr1	41012772	41026070	promoter_fragment	SLFNL1	ENSG00000171790.16
chr1	41159657	41163132	promoter_fragment	SCMH1	ENSG00000010803.17
chr1	41163132	41169169	promoter_fragment	SCMH1	ENSG00000010803.17
chr1	41235839	41255854	promoter_fragment	SCMH1	ENSG00000010803.17
chr1	41481843	41488045	promoter_fragment	EDN2	ENSG00000127129.10
chr1	41659215	41666209	promoter_fragment	HIVEP3	ENSG00000127124.16
chr1	41914047	41922220	promoter_fragment	HIVEP3	ENSG00000127124.16
chr1	42028230	42042492	promoter_fragment	HIVEP3	ENSG00000127124.16
chr1	42147983	42159634	promoter_fragment	GUCA2B	ENSG00000044012.4
chr1	42160922	42168703	promoter_fragment	GUCA2A	ENSG00000197273.4
chr1	42204188	42211675	promoter_fragment	FOXJ3	ENSG00000198815.9
chr1	42334635	42338589	promoter_fragment	FOXJ3	ENSG00000198815.9
chr1	42378755	42383844	promoter_fragment	RIMKLA	ENSG00000177181.15
chr1	42455267	42457623	promoter_fragment	ZMYND12	ENSG00000066185.13
chr1	42457623	42459580	promoter_fragment	ZMYND12	ENSG00000066185.13
chr1	42451482	42455267	promoter_fragment	PPCS	ENSG00000127125.9
chr1	42455267	42457623	promoter_fragment	PPCS	ENSG00000127125.9
chr1	42459580	42464684	promoter_fragment	CCDC30	ENSG00000186409.19
chr1	42654709	42660274	promoter_fragment	PPIH	ENSG00000171960.12
chr1	42676889	42680852	promoter_fragment	YBX1	ENSG00000065978.19
chr1	42680852	42684509	promoter_fragment	YBX1	ENSG00000065978.19
chr1	42684509	42698667	promoter_fragment	YBX1	ENSG00000065978.19
chr1	42739055	42743396	promoter_fragment	CLDN19	ENSG00000164007.11
chr1	42758017	42773790	promoter_fragment	P3H1	ENSG00000117385.16
chr1	42758017	42773790	promoter_fragment	C1orf50	ENSG00000164008.17
chr1	42780646	42791641	promoter_fragment	TMEM269	ENSG00000274386.6
chr1	42816042	42817503	promoter_fragment	SVBP	ENSG00000177868.12
chr1	42817503	42823161	promoter_fragment	SVBP	ENSG00000177868.12
chr1	42812994	42815515	promoter_fragment	ERMAP	ENSG00000164010.15
chr1	42815515	42815978	promoter_fragment	ERMAP	ENSG00000164010.15
chr1	42815978	42816042	promoter_fragment	ERMAP	ENSG00000164010.15
chr1	42816042	42817503	promoter_fragment	ERMAP	ENSG00000164010.15
chr1	42823161	42825195	promoter_fragment	ERMAP	ENSG00000164010.15
chr1	42825195	42827021	promoter_fragment	ERMAP	ENSG00000164010.15
chr1	42827021	42830597	promoter_fragment	ERMAP	ENSG00000164010.15
chr1	42844128	42846469	promoter_fragment	ZNF691	ENSG00000164011.18
chr1	42846469	42849142	promoter_fragment	ZNF691	ENSG00000164011.18
chr1	42849142	42854245	promoter_fragment	ZNF691	ENSG00000164011.18
chr1	42928493	42934107	promoter_fragment	SLC2A1	ENSG00000117394.24
chr1	42941621	42949747	promoter_fragment	SLC2A1	ENSG00000117394.24
chr1	42957938	42960633	promoter_fragment	SLC2A1	ENSG00000117394.24
chr1	42960633	42962037	promoter_fragment	SLC2A1	ENSG00000117394.24
chr1	43145874	43147571	promoter_fragment	FAM183A	ENSG00000186973.11
chr1	43147571	43151696	promoter_fragment	FAM183A	ENSG00000186973.11
chr1	43168563	43183648	promoter_fragment	EBNA1BP2	ENSG00000117395.13
chr1	43247782	43258477	promoter_fragment	EBNA1BP2	ENSG00000117395.13
chr1	43267857	43282282	promoter_fragment	EBNA1BP2	ENSG00000117395.13
chr1	43168563	43183648	promoter_fragment	CFAP57	ENSG00000243710.8
chr1	43267857	43282282	promoter_fragment	TMEM125	ENSG00000179178.11
chr1	43282282	43285582	promoter_fragment	C1orf210	ENSG00000253313.6
chr1	43285582	43285742	promoter_fragment	C1orf210	ENSG00000253313.6
chr1	43285742	43288396	promoter_fragment	C1orf210	ENSG00000253313.6
chr1	43295725	43300231	promoter_fragment	TIE1	ENSG00000066056.14
chr1	43300231	43304081	promoter_fragment	TIE1	ENSG00000066056.14
chr1	43304081	43312946	promoter_fragment	TIE1	ENSG00000066056.14
chr1	43329272	43347690	promoter_fragment	MPL	ENSG00000117400.18
chr1	43347690	43358240	promoter_fragment	CDC20	ENSG00000117399.14
chr1	43358240	43358450	promoter_fragment	CDC20	ENSG00000117399.14
chr1	43358450	43368725	promoter_fragment	CDC20	ENSG00000117399.14
chr1	43358450	43368725	promoter_fragment	ELOVL1	ENSG00000066322.15
chr1	43368725	43372841	promoter_fragment	ELOVL1	ENSG00000066322.15
chr1	43384495	43389720	promoter_fragment	MED8	ENSG00000159479.17
chr1	43389720	43392411	promoter_fragment	MED8	ENSG00000159479.17
chr1	43384495	43389720	promoter_fragment	SZT2	ENSG00000198198.17
chr1	43389720	43392411	promoter_fragment	SZT2	ENSG00000198198.17
chr1	43442562	43455244	promoter_fragment	HYI	ENSG00000178922.18
chr1	43455244	43455523	promoter_fragment	HYI	ENSG00000178922.18
chr1	43455523	43463188	promoter_fragment	HYI	ENSG00000178922.18
chr1	43510502	43526471	promoter_fragment	PTPRF	ENSG00000142949.17
chr1	43526471	43534286	promoter_fragment	PTPRF	ENSG00000142949.17
chr1	43587844	43590823	promoter_fragment	PTPRF	ENSG00000142949.17
chr1	43590823	43595033	promoter_fragment	PTPRF	ENSG00000142949.17
chr1	43637228	43663442	promoter_fragment	KDM4A	ENSG00000066135.13
chr1	43695318	43706002	promoter_fragment	ST3GAL3	ENSG00000126091.21
chr1	43706002	43707078	promoter_fragment	ST3GAL3	ENSG00000126091.21
chr1	43707078	43710784	promoter_fragment	ST3GAL3	ENSG00000126091.21
chr1	43724723	43739872	promoter_fragment	ST3GAL3	ENSG00000126091.21
chr1	43794397	43800153	promoter_fragment	ST3GAL3	ENSG00000126091.21
chr1	43829853	43836183	promoter_fragment	ST3GAL3	ENSG00000126091.21
chr1	43836183	43837281	promoter_fragment	ST3GAL3	ENSG00000126091.21
chr1	43837281	43838661	promoter_fragment	ST3GAL3	ENSG00000126091.21
chr1	43929871	43938002	promoter_fragment	ARTN	ENSG00000117407.17
chr1	43939893	43948587	promoter_fragment	IPO13	ENSG00000117408.11
chr1	43959395	43971878	promoter_fragment	DPH2	ENSG00000132768.14
chr1	43972279	43974445	promoter_fragment	ATP6V0B	ENSG00000117410.14
chr1	43974445	43975880	promoter_fragment	ATP6V0B	ENSG00000117410.14
chr1	43975880	43990934	promoter_fragment	B4GALT2	ENSG00000117411.18
chr1	43975880	43990934	promoter_fragment	CCDC24	ENSG00000159214.13
chr1	43990934	43992534	promoter_fragment	CCDC24	ENSG00000159214.13
chr1	43992836	44021726	promoter_fragment	SLC6A9	ENSG00000196517.13
chr1	44028328	44040837	promoter_fragment	SLC6A9	ENSG00000196517.13
chr1	44040837	44047199	promoter_fragment	KLF17	ENSG00000171872.5
chr1	44047199	44048183	promoter_fragment	KLF17	ENSG00000171872.5
chr1	44048183	44048864	promoter_fragment	KLF17	ENSG00000171872.5
chr1	44112811	44118421	promoter_fragment	KLF17	ENSG00000171872.5
chr1	44118421	44119918	promoter_fragment	KLF17	ENSG00000171872.5
chr1	44209382	44212987	promoter_fragment	DMAP1	ENSG00000178028.14
chr1	44212987	44213024	promoter_fragment	DMAP1	ENSG00000178028.14
chr1	44213024	44218636	promoter_fragment	DMAP1	ENSG00000178028.14
chr1	44334337	44341595	promoter_fragment	ERI3	ENSG00000117419.16
chr1	44350116	44364908	promoter_fragment	ERI3	ENSG00000117419.16
chr1	44401921	44404900	promoter_fragment	RNF220	ENSG00000187147.18
chr1	44404900	44413590	promoter_fragment	RNF220	ENSG00000187147.18
chr1	44421529	44425092	promoter_fragment	RNF220	ENSG00000187147.18
chr1	44629755	44633479	promoter_fragment	RNF220	ENSG00000187147.18
chr1	44634431	44638576	promoter_fragment	RNF220	ENSG00000187147.18
chr1	44652887	44663031	promoter_fragment	TMEM53	ENSG00000126106.14
chr1	44670517	44675165	promoter_fragment	TMEM53	ENSG00000126106.14
chr1	44675165	44676784	promoter_fragment	TMEM53	ENSG00000126106.14
chr1	44670517	44675165	promoter_fragment	ARMH1	ENSG00000198520.12
chr1	44716505	44721982	promoter_fragment	ARMH1	ENSG00000198520.12
chr1	44721982	44726369	promoter_fragment	ARMH1	ENSG00000198520.12
chr1	44733720	44743816	promoter_fragment	KIF2C	ENSG00000142945.13
chr1	44743816	44748233	promoter_fragment	KIF2C	ENSG00000142945.13
chr1	44772905	44776006	promoter_fragment	RPS8	ENSG00000142937.12
chr1	44776006	44778120	promoter_fragment	RPS8	ENSG00000142937.12
chr1	44778120	44785210	promoter_fragment	RPS8	ENSG00000142937.12
chr1	44785210	44790971	promoter_fragment	BEST4	ENSG00000142959.5
chr1	44791910	44799001	promoter_fragment	PLK3	ENSG00000173846.13
chr1	44799001	44809836	promoter_fragment	PLK3	ENSG00000173846.13
chr1	44799001	44809836	promoter_fragment	DYNLT4	ENSG00000188396.4
chr1	44799001	44809836	promoter_fragment	BTBD19	ENSG00000222009.9
chr1	44809836	44811516	promoter_fragment	BTBD19	ENSG00000222009.9
chr1	44811516	44828451	promoter_fragment	BTBD19	ENSG00000222009.9
chr1	44835658	44845319	promoter_fragment	PTCH2	ENSG00000117425.14
chr1	44985808	44989241	promoter_fragment	EIF2B3	ENSG00000070785.17
chr1	44999629	45011105	promoter_fragment	HECTD3	ENSG00000126107.15
chr1	45011105	45016992	promoter_fragment	HECTD3	ENSG00000126107.15
chr1	44999629	45011105	promoter_fragment	UROD	ENSG00000126088.14
chr1	45011105	45016992	promoter_fragment	UROD	ENSG00000126088.14
chr1	45205035	45209577	promoter_fragment	ZSWIM5	ENSG00000162415.7
chr1	45321684	45333681	promoter_fragment	HPDL	ENSG00000186603.7
chr1	45339650	45340391	promoter_fragment	MUTYH	ENSG00000132781.20
chr1	45340391	45341883	promoter_fragment	MUTYH	ENSG00000132781.20
chr1	45341883	45348605	promoter_fragment	MUTYH	ENSG00000132781.20
chr1	45333681	45339650	promoter_fragment	TOE1	ENSG00000132773.12
chr1	45339650	45340391	promoter_fragment	TOE1	ENSG00000132773.12
chr1	45340391	45341883	promoter_fragment	TOE1	ENSG00000132773.12
chr1	45448505	45463222	promoter_fragment	TESK2	ENSG00000070759.17
chr1	45489438	45491795	promoter_fragment	TESK2	ENSG00000070759.17
chr1	45491795	45501550	promoter_fragment	TESK2	ENSG00000070759.17
chr1	45491795	45501550	promoter_fragment	CCDC163	ENSG00000280670.3
chr1	45501550	45507886	promoter_fragment	CCDC163	ENSG00000280670.3
chr1	45491795	45501550	promoter_fragment	MMACHC	ENSG00000132763.15
chr1	45521484	45529832	promoter_fragment	PRDX1	ENSG00000117450.15
chr1	45536852	45546873	promoter_fragment	PRDX1	ENSG00000117450.15
chr1	45546873	45551402	promoter_fragment	AKR1A1	ENSG00000117448.14
chr1	45574421	45584223	promoter_fragment	NASP	ENSG00000132780.17
chr1	45584223	45591778	promoter_fragment	NASP	ENSG00000132780.17
chr1	45592463	45599893	promoter_fragment	NASP	ENSG00000132780.17
chr1	45599893	45607051	promoter_fragment	NASP	ENSG00000132780.17
chr1	45623155	45629819	promoter_fragment	CCDC17	ENSG00000159588.15
chr1	45657180	45664253	promoter_fragment	GPBP1L1	ENSG00000159592.11
chr1	45668981	45688514	promoter_fragment	GPBP1L1	ENSG00000159592.11
chr1	45688514	45689771	promoter_fragment	GPBP1L1	ENSG00000159592.11
chr1	45689771	45692643	promoter_fragment	GPBP1L1	ENSG00000159592.11
chr1	45668981	45688514	promoter_fragment	TMEM69	ENSG00000159596.7
chr1	45747029	45774384	promoter_fragment	IPP	ENSG00000197429.11
chr1	45800442	45806016	promoter_fragment	MAST2	ENSG00000086015.23
chr1	45861503	45864195	promoter_fragment	MAST2	ENSG00000086015.23
chr1	45864195	45864690	promoter_fragment	MAST2	ENSG00000086015.23
chr1	45896524	45913726	promoter_fragment	MAST2	ENSG00000086015.23
chr1	45913726	45919442	promoter_fragment	MAST2	ENSG00000086015.23
chr1	46059427	46062038	promoter_fragment	PIK3R3	ENSG00000117461.15
chr1	46062038	46063907	promoter_fragment	PIK3R3	ENSG00000117461.15
chr1	46063907	46067170	promoter_fragment	PIK3R3	ENSG00000117461.15
chr1	46131424	46133949	promoter_fragment	PIK3R3	ENSG00000117461.15
chr1	46133949	46137419	promoter_fragment	PIK3R3	ENSG00000117461.15
chr1	46170732	46175558	promoter_fragment	TSPAN1	ENSG00000117472.10
chr1	46175558	46180974	promoter_fragment	TSPAN1	ENSG00000117472.10
chr1	46181413	46186264	promoter_fragment	TSPAN1	ENSG00000117472.10
chr1	46191714	46197494	promoter_fragment	POMGNT1	ENSG00000085998.15
chr1	46197494	46202809	promoter_fragment	POMGNT1	ENSG00000085998.15
chr1	46219335	46221338	promoter_fragment	POMGNT1	ENSG00000085998.15
chr1	46221338	46249693	promoter_fragment	POMGNT1	ENSG00000085998.15
chr1	46197494	46202809	promoter_fragment	LURAP1	ENSG00000171357.6
chr1	46202809	46206154	promoter_fragment	LURAP1	ENSG00000171357.6
chr1	46221338	46249693	promoter_fragment	RAD54L	ENSG00000085999.13
chr1	46285491	46287574	promoter_fragment	LRRC41	ENSG00000132128.18
chr1	46287574	46295665	promoter_fragment	LRRC41	ENSG00000132128.18
chr1	46297998	46305684	promoter_fragment	LRRC41	ENSG00000132128.18
chr1	46297998	46305684	promoter_fragment	UQCRH	ENSG00000173660.12
chr1	46335257	46339580	promoter_fragment	NSUN4	ENSG00000117481.11
chr1	46339580	46340376	promoter_fragment	NSUN4	ENSG00000117481.11
chr1	46340376	46344453	promoter_fragment	NSUN4	ENSG00000117481.11
chr1	46387656	46394089	promoter_fragment	FAAH	ENSG00000117480.16
chr1	46394089	46395239	promoter_fragment	FAAH	ENSG00000117480.16
chr1	46486940	46493441	promoter_fragment	DMBX1	ENSG00000197587.11
chr1	46503136	46507256	promoter_fragment	DMBX1	ENSG00000197587.11
chr1	46546954	46558388	promoter_fragment	KNCN	ENSG00000162456.10
chr1	46601990	46605102	promoter_fragment	MKNK1	ENSG00000079277.22
chr1	46605102	46605203	promoter_fragment	MKNK1	ENSG00000079277.22
chr1	46605203	46615520	promoter_fragment	MKNK1	ENSG00000079277.22
chr1	46615520	46619763	promoter_fragment	MKNK1	ENSG00000079277.22
chr1	46605203	46615520	promoter_fragment	MOB3C	ENSG00000142961.16
chr1	46615520	46619763	promoter_fragment	MOB3C	ENSG00000142961.16
chr1	46658653	46665729	promoter_fragment	ATPAF1	ENSG00000123472.13
chr1	46665729	46668756	promoter_fragment	ATPAF1	ENSG00000123472.13
chr1	46668756	46670866	promoter_fragment	ATPAF1	ENSG00000123472.13
chr1	46668756	46670866	promoter_fragment	TEX38	ENSG00000186118.9
chr1	46670866	46674633	promoter_fragment	TEX38	ENSG00000186118.9
chr1	46704846	46710091	promoter_fragment	EFCAB14	ENSG00000159658.15
chr1	46717593	46728644	promoter_fragment	EFCAB14	ENSG00000159658.15
chr1	46795968	46798588	promoter_fragment	CYP4B1	ENSG00000142973.15
chr1	46798588	46805800	promoter_fragment	CYP4B1	ENSG00000142973.15
chr1	46806622	46824017	promoter_fragment	CYP4B1	ENSG00000142973.15
chr1	46940394	46941622	promoter_fragment	CYP4A11	ENSG00000187048.14
chr1	46941622	46957021	promoter_fragment	CYP4A11	ENSG00000187048.14
chr1	46957021	46971808	promoter_fragment	CYP4X1	ENSG00000186377.8
chr1	47010200	47023697	promoter_fragment	CYP4X1	ENSG00000186377.8
chr1	47023697	47024211	promoter_fragment	CYP4X1	ENSG00000186377.8
chr1	47033058	47034894	promoter_fragment	CYP4X1	ENSG00000186377.8
chr1	47034894	47036626	promoter_fragment	CYP4X1	ENSG00000186377.8
chr1	47058120	47067223	promoter_fragment	CYP4Z1	ENSG00000186160.5
chr1	47067223	47073394	promoter_fragment	CYP4Z1	ENSG00000186160.5
chr1	47120274	47138521	promoter_fragment	CYP4A22	ENSG00000162365.13
chr1	47181923	47192633	promoter_fragment	PDZK1IP1	ENSG00000162366.8
chr1	47227863	47247670	promoter_fragment	TAL1	ENSG00000162367.12
chr1	47306150	47320567	promoter_fragment	STIL	ENSG00000123473.17
chr1	47326622	47334697	promoter_fragment	CMPK1	ENSG00000162368.15
chr1	47405657	47423669	promoter_fragment	FOXE3	ENSG00000186790.6
chr1	47423669	47435767	promoter_fragment	FOXD2	ENSG00000186564.6
chr1	47435767	47435857	promoter_fragment	FOXD2	ENSG00000186564.6
chr1	47435857	47448633	promoter_fragment	FOXD2	ENSG00000186564.6
chr1	47995659	47998278	promoter_fragment	TRABD2B	ENSG00000269113.4
chr1	47998278	48004459	promoter_fragment	TRABD2B	ENSG00000269113.4
chr1	48219541	48223966	promoter_fragment	SLC5A9	ENSG00000117834.13
chr1	48400502	48401337	promoter_fragment	SPATA6	ENSG00000132122.12
chr1	48401337	48407644	promoter_fragment	SPATA6	ENSG00000132122.12
chr1	48467604	48488761	promoter_fragment	SPATA6	ENSG00000132122.12
chr1	50020316	50024251	promoter_fragment	AGBL4	ENSG00000186094.18
chr1	50024251	50031286	promoter_fragment	AGBL4	ENSG00000186094.18
chr1	48773605	48778966	promoter_fragment	BEND5	ENSG00000162373.13
chr1	50097324	50103482	promoter_fragment	ELAVL4	ENSG00000162374.18
chr1	50103482	50103501	promoter_fragment	ELAVL4	ENSG00000162374.18
chr1	50103501	50105104	promoter_fragment	ELAVL4	ENSG00000162374.18
chr1	50105104	50105361	promoter_fragment	ELAVL4	ENSG00000162374.18
chr1	50105361	50108304	promoter_fragment	ELAVL4	ENSG00000162374.18
chr1	50108304	50108913	promoter_fragment	ELAVL4	ENSG00000162374.18
chr1	50108913	50113669	promoter_fragment	ELAVL4	ENSG00000162374.18
chr1	50195884	50203455	promoter_fragment	ELAVL4	ENSG00000162374.18
chr1	50420202	50421896	promoter_fragment	DMRTA2	ENSG00000142700.12
chr1	50421896	50422141	promoter_fragment	DMRTA2	ENSG00000142700.12
chr1	50422141	50439289	promoter_fragment	DMRTA2	ENSG00000142700.12
chr1	50609746	50617378	promoter_fragment	FAF1	ENSG00000185104.21
chr1	50959155	50960425	promoter_fragment	FAF1	ENSG00000185104.21
chr1	50960425	50961582	promoter_fragment	FAF1	ENSG00000185104.21
chr1	50961582	50962986	promoter_fragment	FAF1	ENSG00000185104.21
chr1	50966539	50970575	promoter_fragment	CDKN2C	ENSG00000123080.12
chr1	51090770	51100347	promoter_fragment	C1orf185	ENSG00000204006.11
chr1	51100347	51100877	promoter_fragment	C1orf185	ENSG00000204006.11
chr1	51100877	51106744	promoter_fragment	C1orf185	ENSG00000204006.11
chr1	51224652	51235945	promoter_fragment	RNF11	ENSG00000123091.5
chr1	51235945	51242307	promoter_fragment	RNF11	ENSG00000123091.5
chr1	51267495	51269548	promoter_fragment	RNF11	ENSG00000123091.5
chr1	51269548	51271802	promoter_fragment	RNF11	ENSG00000123091.5
chr1	51271802	51272586	promoter_fragment	RNF11	ENSG00000123091.5
chr1	51290454	51299051	promoter_fragment	TTC39A	ENSG00000085831.16
chr1	51299051	51305998	promoter_fragment	TTC39A	ENSG00000085831.16
chr1	51317250	51322484	promoter_fragment	TTC39A	ENSG00000085831.16
chr1	51322484	51329068	promoter_fragment	TTC39A	ENSG00000085831.16
chr1	51329068	51332137	promoter_fragment	TTC39A	ENSG00000085831.16
chr1	51332137	51332244	promoter_fragment	TTC39A	ENSG00000085831.16
chr1	51332244	51332567	promoter_fragment	TTC39A	ENSG00000085831.16
chr1	51332567	51341697	promoter_fragment	TTC39A	ENSG00000085831.16
chr1	51341697	51346994	promoter_fragment	TTC39A	ENSG00000085831.16
chr1	51346994	51347466	promoter_fragment	TTC39A	ENSG00000085831.16
chr1	51420150	51423886	promoter_fragment	EPS15	ENSG00000085832.18
chr1	51423886	51426306	promoter_fragment	EPS15	ENSG00000085832.18
chr1	51516586	51524976	promoter_fragment	EPS15	ENSG00000085832.18
chr1	51572257	51577187	promoter_fragment	OSBPL9	ENSG00000117859.19
chr1	51577187	51578245	promoter_fragment	OSBPL9	ENSG00000117859.19
chr1	51614941	51618491	promoter_fragment	OSBPL9	ENSG00000117859.19
chr1	51727473	51730347	promoter_fragment	OSBPL9	ENSG00000117859.19
chr1	51840162	51842423	promoter_fragment	NRDC	ENSG00000078618.23
chr1	51842423	51853282	promoter_fragment	NRDC	ENSG00000078618.23
chr1	51874456	51878050	promoter_fragment	NRDC	ENSG00000078618.23
chr1	51878050	51883395	promoter_fragment	NRDC	ENSG00000078618.23
chr1	51949448	51988754	promoter_fragment	RAB3B	ENSG00000169213.7
chr1	51989785	51998304	promoter_fragment	RAB3B	ENSG00000169213.7
chr1	52053806	52055874	promoter_fragment	TXNDC12	ENSG00000117862.13
chr1	52055874	52059048	promoter_fragment	TXNDC12	ENSG00000117862.13
chr1	52031896	52034512	promoter_fragment	KTI12	ENSG00000198841.4
chr1	52034512	52040235	promoter_fragment	KTI12	ENSG00000198841.4
chr1	52053806	52055874	promoter_fragment	BTF3L4	ENSG00000134717.18
chr1	52055874	52059048	promoter_fragment	BTF3L4	ENSG00000134717.18
chr1	52129322	52142778	promoter_fragment	ZFYVE9	ENSG00000157077.16
chr1	52356521	52361470	promoter_fragment	CC2D1B	ENSG00000154222.15
chr1	52361470	52366801	promoter_fragment	CC2D1B	ENSG00000154222.15
chr1	52366801	52369580	promoter_fragment	CC2D1B	ENSG00000154222.15
chr1	52400388	52404255	promoter_fragment	ORC1	ENSG00000085840.13
chr1	52404255	52405484	promoter_fragment	ORC1	ENSG00000085840.13
chr1	52405484	52405606	promoter_fragment	ORC1	ENSG00000085840.13
chr1	52405606	52414863	promoter_fragment	ORC1	ENSG00000085840.13
chr1	52400388	52404255	promoter_fragment	PRPF38A	ENSG00000134748.13
chr1	52404255	52405484	promoter_fragment	PRPF38A	ENSG00000134748.13
chr1	52433890	52447501	promoter_fragment	TUT4	ENSG00000134744.14
chr1	52525118	52531724	promoter_fragment	TUT4	ENSG00000134744.14
chr1	52544625	52567646	promoter_fragment	TUT4	ENSG00000134744.14
chr1	52619782	52637975	promoter_fragment	SHISAL2A	ENSG00000182183.15
chr1	52684153	52699592	promoter_fragment	COA7	ENSG00000162377.6
chr1	52699592	52703451	promoter_fragment	COA7	ENSG00000162377.6
chr1	52724370	52726269	promoter_fragment	ZYG11B	ENSG00000162378.13
chr1	52726269	52727567	promoter_fragment	ZYG11B	ENSG00000162378.13
chr1	52838151	52842380	promoter_fragment	ZYG11A	ENSG00000203995.10
chr1	52842380	52846810	promoter_fragment	ZYG11A	ENSG00000203995.10
chr1	52902022	52909656	promoter_fragment	ECHDC2	ENSG00000121310.17
chr1	52909656	52913332	promoter_fragment	ECHDC2	ENSG00000121310.17
chr1	52913332	52918595	promoter_fragment	ECHDC2	ENSG00000121310.17
chr1	52918595	52922766	promoter_fragment	ECHDC2	ENSG00000121310.17
chr1	52922766	52925273	promoter_fragment	ECHDC2	ENSG00000121310.17
chr1	52925273	52931681	promoter_fragment	ECHDC2	ENSG00000121310.17
chr1	52925273	52931681	promoter_fragment	SCP2	ENSG00000116171.19
chr1	53008418	53027806	promoter_fragment	SCP2	ENSG00000116171.19
chr1	53058450	53060177	promoter_fragment	PODN	ENSG00000174348.14
chr1	53060177	53060184	promoter_fragment	PODN	ENSG00000174348.14
chr1	53060184	53072356	promoter_fragment	PODN	ENSG00000174348.14
chr1	53082540	53086247	promoter_fragment	PODN	ENSG00000174348.14
chr1	53086247	53102962	promoter_fragment	SLC1A7	ENSG00000162383.13
chr1	53140047	53144668	promoter_fragment	SLC1A7	ENSG00000162383.13
chr1	53189786	53194817	promoter_fragment	CPT2	ENSG00000157184.7
chr1	53194817	53200870	promoter_fragment	CPT2	ENSG00000157184.7
chr1	53220067	53224126	promoter_fragment	CZIB	ENSG00000162384.14
chr1	53224126	53233464	promoter_fragment	MAGOH	ENSG00000162385.11
chr1	53233464	53239336	promoter_fragment	MAGOH	ENSG00000162385.11
chr1	53239336	53243447	promoter_fragment	MAGOH	ENSG00000162385.11
chr1	53324589	53331614	promoter_fragment	LRP8	ENSG00000157193.18
chr1	53454609	53457954	promoter_fragment	DMRTB1	ENSG00000143006.7
chr1	53457954	53460717	promoter_fragment	DMRTB1	ENSG00000143006.7
chr1	53588159	53595868	promoter_fragment	GLIS1	ENSG00000174332.6
chr1	53595868	53596253	promoter_fragment	GLIS1	ENSG00000174332.6
chr1	53596253	53599868	promoter_fragment	GLIS1	ENSG00000174332.6
chr1	53733543	53735183	promoter_fragment	GLIS1	ENSG00000174332.6
chr1	53735183	53735882	promoter_fragment	GLIS1	ENSG00000174332.6
chr1	53735882	53736129	promoter_fragment	GLIS1	ENSG00000174332.6
chr1	53736129	53737537	promoter_fragment	GLIS1	ENSG00000174332.6
chr1	53737537	53748975	promoter_fragment	GLIS1	ENSG00000174332.6
chr1	53835302	53854833	promoter_fragment	NDC1	ENSG00000058804.12
chr1	53884596	53898128	promoter_fragment	YIPF1	ENSG00000058799.15
chr1	53884596	53898128	promoter_fragment	DIO1	ENSG00000211452.12
chr1	53930936	53941875	promoter_fragment	HSPB11	ENSG00000081870.12
chr1	53941875	53941887	promoter_fragment	HSPB11	ENSG00000081870.12
chr1	53941887	53958168	promoter_fragment	HSPB11	ENSG00000081870.12
chr1	53941887	53958168	promoter_fragment	LRRC42	ENSG00000116212.15
chr1	54012640	54028674	promoter_fragment	LDLRAD1	ENSG00000203985.11
chr1	54044594	54047207	promoter_fragment	TMEM59	ENSG00000116209.12
chr1	54047207	54048504	promoter_fragment	TMEM59	ENSG00000116209.12
chr1	54048504	54051439	promoter_fragment	TMEM59	ENSG00000116209.12
chr1	54051971	54068929	promoter_fragment	TMEM59	ENSG00000116209.12
chr1	54048504	54051439	promoter_fragment	TCEANC2	ENSG00000116205.14
chr1	54051439	54051971	promoter_fragment	TCEANC2	ENSG00000116205.14
chr1	54051971	54068929	promoter_fragment	TCEANC2	ENSG00000116205.14
chr1	54140291	54163343	promoter_fragment	CDCP2	ENSG00000157211.12
chr1	54194469	54201153	promoter_fragment	CYB5RL	ENSG00000215883.11
chr1	54201153	54201368	promoter_fragment	CYB5RL	ENSG00000215883.11
chr1	54201368	54206013	promoter_fragment	CYB5RL	ENSG00000215883.11
chr1	54194469	54201153	promoter_fragment	MRPL37	ENSG00000116221.15
chr1	54206013	54214514	promoter_fragment	MRPL37	ENSG00000116221.15
chr1	54322006	54325481	promoter_fragment	SSBP3	ENSG00000157216.17
chr1	54325481	54326494	promoter_fragment	SSBP3	ENSG00000157216.17
chr1	54326494	54328357	promoter_fragment	SSBP3	ENSG00000157216.17
chr1	54328357	54337482	promoter_fragment	SSBP3	ENSG00000157216.17
chr1	54337482	54343855	promoter_fragment	SSBP3	ENSG00000157216.17
chr1	54402905	54407407	promoter_fragment	SSBP3	ENSG00000157216.17
chr1	54407407	54410228	promoter_fragment	SSBP3	ENSG00000157216.17
chr1	54410228	54413947	promoter_fragment	SSBP3	ENSG00000157216.17
chr1	54413947	54421480	promoter_fragment	SSBP3	ENSG00000157216.17
chr1	54535039	54551666	promoter_fragment	ACOT11	ENSG00000162390.18
chr1	54621675	54631520	promoter_fragment	FAM151A	ENSG00000162391.12
chr1	54634335	54643590	promoter_fragment	MROH7	ENSG00000184313.20
chr1	54712664	54716563	promoter_fragment	TTC4	ENSG00000243725.7
chr1	54760682	54768762	promoter_fragment	PARS2	ENSG00000162396.6
chr1	54797190	54803892	promoter_fragment	TTC22	ENSG00000006555.11
chr1	54803892	54818135	promoter_fragment	LEXM	ENSG00000162398.12
chr1	54857746	54866194	promoter_fragment	DHCR24	ENSG00000116133.13
chr1	54866194	54871167	promoter_fragment	DHCR24	ENSG00000116133.13
chr1	54874011	54881168	promoter_fragment	DHCR24	ENSG00000116133.13
chr1	54883261	54889036	promoter_fragment	DHCR24	ENSG00000116133.13
chr1	54889036	54893396	promoter_fragment	DHCR24	ENSG00000116133.13
chr1	54972229	54986873	promoter_fragment	TMEM61	ENSG00000143001.5
chr1	54992690	55002587	promoter_fragment	BSND	ENSG00000162399.9
chr1	55025963	55040886	promoter_fragment	PCSK9	ENSG00000169174.11
chr1	55213530	55223349	promoter_fragment	USP24	ENSG00000162402.15
chr1	56499810	56519805	promoter_fragment	PLPP3	ENSG00000162407.9
chr1	56575273	56581663	promoter_fragment	PLPP3	ENSG00000162407.9
chr1	56639087	56649394	promoter_fragment	PRKAA2	ENSG00000162409.12
chr1	56815367	56822419	promoter_fragment	FYB2	ENSG00000187889.13
chr1	56851060	56852880	promoter_fragment	C8A	ENSG00000157131.12
chr1	56852880	56855621	promoter_fragment	C8A	ENSG00000157131.12
chr1	56964461	56968721	promoter_fragment	C8B	ENSG00000021852.14
chr1	57289901	57291544	promoter_fragment	DAB1	ENSG00000173406.16
chr1	57291544	57292292	promoter_fragment	DAB1	ENSG00000173406.16
chr1	57292292	57292923	promoter_fragment	DAB1	ENSG00000173406.16
chr1	57292923	57296165	promoter_fragment	DAB1	ENSG00000173406.16
chr1	57306695	57308949	promoter_fragment	DAB1	ENSG00000173406.16
chr1	57308949	57311418	promoter_fragment	DAB1	ENSG00000173406.16
chr1	57418774	57426353	promoter_fragment	DAB1	ENSG00000173406.16
chr1	58248594	58252259	promoter_fragment	DAB1	ENSG00000173406.16
chr1	58252259	58255474	promoter_fragment	DAB1	ENSG00000173406.16
chr1	58538149	58539526	promoter_fragment	OMA1	ENSG00000162600.12
chr1	58539526	58542720	promoter_fragment	OMA1	ENSG00000162600.12
chr1	58545898	58551709	promoter_fragment	OMA1	ENSG00000162600.12
chr1	58572669	58579982	promoter_fragment	TACSTD2	ENSG00000184292.7
chr1	58698806	58702597	promoter_fragment	MYSM1	ENSG00000162601.12
chr1	58779512	58787367	promoter_fragment	JUN	ENSG00000177606.8
chr1	59292613	59298981	promoter_fragment	FGGY	ENSG00000172456.18
chr1	59305150	59309566	promoter_fragment	FGGY	ENSG00000172456.18
chr1	59309566	59316105	promoter_fragment	FGGY	ENSG00000172456.18
chr1	59507481	59514197	promoter_fragment	FGGY	ENSG00000172456.18
chr1	59514197	59514499	promoter_fragment	FGGY	ENSG00000172456.18
chr1	59514499	59518005	promoter_fragment	FGGY	ENSG00000172456.18
chr1	59671450	59675222	promoter_fragment	FGGY	ENSG00000172456.18
chr1	59810218	59816521	promoter_fragment	HOOK1	ENSG00000134709.13
chr1	59816521	59819458	promoter_fragment	HOOK1	ENSG00000134709.13
chr1	59924336	59932499	promoter_fragment	CYP2J2	ENSG00000134716.11
chr1	60072086	60077470	promoter_fragment	C1orf87	ENSG00000162598.13
chr1	60861294	60865374	promoter_fragment	NFIA	ENSG00000162599.18
chr1	60865374	60865402	promoter_fragment	NFIA	ENSG00000162599.18
chr1	60865402	60867108	promoter_fragment	NFIA	ENSG00000162599.18
chr1	61074490	61078083	promoter_fragment	NFIA	ENSG00000162599.18
chr1	61078549	61081843	promoter_fragment	NFIA	ENSG00000162599.18
chr1	61081843	61087044	promoter_fragment	NFIA	ENSG00000162599.18
chr1	61087044	61092058	promoter_fragment	NFIA	ENSG00000162599.18
chr1	61201454	61202832	promoter_fragment	NFIA	ENSG00000162599.18
chr1	61202832	61208781	promoter_fragment	NFIA	ENSG00000162599.18
chr1	61273529	61277148	promoter_fragment	NFIA	ENSG00000162599.18
chr1	61277148	61281383	promoter_fragment	NFIA	ENSG00000162599.18
chr1	61399716	61402572	promoter_fragment	NFIA	ENSG00000162599.18
chr1	61402572	61405492	promoter_fragment	NFIA	ENSG00000162599.18
chr1	61452682	61457606	promoter_fragment	NFIA	ENSG00000162599.18
chr1	61457606	61459738	promoter_fragment	NFIA	ENSG00000162599.18
chr1	61710668	61735718	promoter_fragment	TM2D1	ENSG00000162604.12
chr1	61737301	61744151	promoter_fragment	PATJ	ENSG00000132849.22
chr1	61946856	61954161	promoter_fragment	PATJ	ENSG00000132849.22
chr1	61970981	61972899	promoter_fragment	PATJ	ENSG00000132849.22
chr1	61972899	61973126	promoter_fragment	PATJ	ENSG00000132849.22
chr1	61973126	61973318	promoter_fragment	PATJ	ENSG00000132849.22
chr1	61973318	61983554	promoter_fragment	PATJ	ENSG00000132849.22
chr1	62186267	62198650	promoter_fragment	L1TD1	ENSG00000240563.2
chr1	62198650	62207664	promoter_fragment	L1TD1	ENSG00000240563.2
chr1	62311969	62326081	promoter_fragment	KANK4	ENSG00000132854.19
chr1	62431628	62435579	promoter_fragment	USP1	ENSG00000162607.13
chr1	62435579	62435644	promoter_fragment	USP1	ENSG00000162607.13
chr1	62435644	62439004	promoter_fragment	USP1	ENSG00000162607.13
chr1	62534001	62538047	promoter_fragment	DOCK7	ENSG00000116641.18
chr1	62549922	62560067	promoter_fragment	DOCK7	ENSG00000116641.18
chr1	62687535	62690378	promoter_fragment	DOCK7	ENSG00000116641.18
chr1	62690378	62697108	promoter_fragment	DOCK7	ENSG00000116641.18
chr1	62585955	62598882	promoter_fragment	ANGPTL3	ENSG00000132855.5
chr1	62781774	62785297	promoter_fragment	ATG4C	ENSG00000125703.15
chr1	63303896	63327226	promoter_fragment	FOXD3	ENSG00000187140.6
chr1	63361116	63369209	promoter_fragment	ALG6	ENSG00000088035.18
chr1	63520085	63524060	promoter_fragment	ITGB3BP	ENSG00000142856.17
chr1	63524060	63525869	promoter_fragment	ITGB3BP	ENSG00000142856.17
chr1	63590678	63595296	promoter_fragment	ITGB3BP	ENSG00000142856.17
chr1	63595296	63595922	promoter_fragment	ITGB3BP	ENSG00000142856.17
chr1	63595922	63596816	promoter_fragment	ITGB3BP	ENSG00000142856.17
chr1	63520085	63524060	promoter_fragment	EFCAB7	ENSG00000203965.13
chr1	63540812	63548707	promoter_fragment	EFCAB7	ENSG00000203965.13
chr1	63590678	63595296	promoter_fragment	PGM1	ENSG00000079739.17
chr1	63621133	63623310	promoter_fragment	PGM1	ENSG00000079739.17
chr1	63623310	63625353	promoter_fragment	PGM1	ENSG00000079739.17
chr1	63647562	63654008	promoter_fragment	PGM1	ENSG00000079739.17
chr1	63771140	63777144	promoter_fragment	ROR1	ENSG00000185483.13
chr1	64199406	64216242	promoter_fragment	UBE2U	ENSG00000177414.14
chr1	64216242	64219332	promoter_fragment	UBE2U	ENSG00000177414.14
chr1	64219332	64230961	promoter_fragment	UBE2U	ENSG00000177414.14
chr1	64467576	64472530	promoter_fragment	CACHD1	ENSG00000158966.16
chr1	64575714	64586284	promoter_fragment	CACHD1	ENSG00000158966.16
chr1	64661370	64662644	promoter_fragment	CACHD1	ENSG00000158966.16
chr1	64662644	64662821	promoter_fragment	CACHD1	ENSG00000158966.16
chr1	64662821	64664200	promoter_fragment	CACHD1	ENSG00000158966.16
chr1	64739698	64745801	promoter_fragment	RAVER2	ENSG00000162437.15
chr1	64772613	64779342	promoter_fragment	RAVER2	ENSG00000162437.15
chr1	64882707	64883893	promoter_fragment	JAK1	ENSG00000162434.14
chr1	64883893	64893688	promoter_fragment	JAK1	ENSG00000162434.14
chr1	64953284	64968436	promoter_fragment	JAK1	ENSG00000162434.14
chr1	64968436	64975515	promoter_fragment	JAK1	ENSG00000162434.14
chr1	65065777	65069093	promoter_fragment	JAK1	ENSG00000162434.14
chr1	65069093	65070767	promoter_fragment	JAK1	ENSG00000162434.14
chr1	65144711	65149671	promoter_fragment	AK4	ENSG00000162433.15
chr1	65160415	65170827	promoter_fragment	AK4	ENSG00000162433.15
chr1	65238568	65246728	promoter_fragment	DNAJC6	ENSG00000116675.16
chr1	65246728	65256203	promoter_fragment	DNAJC6	ENSG00000116675.16
chr1	65262184	65269709	promoter_fragment	DNAJC6	ENSG00000116675.16
chr1	65294972	65309161	promoter_fragment	DNAJC6	ENSG00000116675.16
chr1	65309161	65309586	promoter_fragment	DNAJC6	ENSG00000116675.16
chr1	65309586	65312623	promoter_fragment	DNAJC6	ENSG00000116675.16
chr1	65415147	65419596	promoter_fragment	LEPROT	ENSG00000213625.9
chr1	65419596	65419611	promoter_fragment	LEPROT	ENSG00000213625.9
chr1	65419611	65428943	promoter_fragment	LEPROT	ENSG00000213625.9
chr1	65415147	65419596	promoter_fragment	LEPR	ENSG00000116678.20
chr1	65419596	65419611	promoter_fragment	LEPR	ENSG00000116678.20
chr1	65419611	65428943	promoter_fragment	LEPR	ENSG00000116678.20
chr1	65522822	65533805	promoter_fragment	LEPR	ENSG00000116678.20
chr1	65789845	65801064	promoter_fragment	PDE4B	ENSG00000184588.18
chr1	65988673	65999125	promoter_fragment	PDE4B	ENSG00000184588.18
chr1	66251979	66257103	promoter_fragment	PDE4B	ENSG00000184588.18
chr1	66257103	66262777	promoter_fragment	PDE4B	ENSG00000184588.18
chr1	66325209	66330424	promoter_fragment	PDE4B	ENSG00000184588.18
chr1	66330424	66332061	promoter_fragment	PDE4B	ENSG00000184588.18
chr1	66332061	66332902	promoter_fragment	PDE4B	ENSG00000184588.18
chr1	66351115	66352952	promoter_fragment	PDE4B	ENSG00000184588.18
chr1	66352952	66356098	promoter_fragment	PDE4B	ENSG00000184588.18
chr1	66365171	66366372	promoter_fragment	PDE4B	ENSG00000184588.18
chr1	66366372	66367487	promoter_fragment	PDE4B	ENSG00000184588.18
chr1	66367487	66368344	promoter_fragment	PDE4B	ENSG00000184588.18
chr1	66528500	66533892	promoter_fragment	SGIP1	ENSG00000118473.23
chr1	66533892	66536115	promoter_fragment	SGIP1	ENSG00000118473.23
chr1	66621132	66628643	promoter_fragment	SGIP1	ENSG00000118473.23
chr1	66640387	66643744	promoter_fragment	SGIP1	ENSG00000118473.23
chr1	66643744	66646972	promoter_fragment	SGIP1	ENSG00000118473.23
chr1	66664479	66669879	promoter_fragment	SGIP1	ENSG00000118473.23
chr1	66669879	66673208	promoter_fragment	SGIP1	ENSG00000118473.23
chr1	66748865	66750718	promoter_fragment	DYNLT5	ENSG00000152760.10
chr1	66750718	66751798	promoter_fragment	DYNLT5	ENSG00000152760.10
chr1	66751798	66754945	promoter_fragment	DYNLT5	ENSG00000152760.10
chr1	66874492	66875708	promoter_fragment	DNAI4	ENSG00000152763.17
chr1	66875708	66895893	promoter_fragment	DNAI4	ENSG00000152763.17
chr1	66924075	66925798	promoter_fragment	DNAI4	ENSG00000152763.17
chr1	66925798	66931132	promoter_fragment	DNAI4	ENSG00000152763.17
chr1	66915800	66923532	promoter_fragment	MIER1	ENSG00000198160.15
chr1	66923532	66924075	promoter_fragment	MIER1	ENSG00000198160.15
chr1	66924075	66925798	promoter_fragment	MIER1	ENSG00000198160.15
chr1	66925798	66931132	promoter_fragment	MIER1	ENSG00000198160.15
chr1	67051890	67067725	promoter_fragment	SLC35D1	ENSG00000116704.8
chr1	67128200	67135294	promoter_fragment	C1orf141	ENSG00000203963.12
chr1	67135294	67135806	promoter_fragment	C1orf141	ENSG00000203963.12
chr1	67135806	67141136	promoter_fragment	C1orf141	ENSG00000203963.12
chr1	67156163	67168816	promoter_fragment	IL23R	ENSG00000162594.17
chr1	67205104	67208567	promoter_fragment	IL23R	ENSG00000162594.17
chr1	67283713	67311368	promoter_fragment	IL12RB2	ENSG00000081985.14
chr1	67428571	67429612	promoter_fragment	SERBP1	ENSG00000142864.15
chr1	67429612	67435619	promoter_fragment	SERBP1	ENSG00000142864.15
chr1	67682799	67684291	promoter_fragment	GADD45A	ENSG00000116717.13
chr1	67684291	67689093	promoter_fragment	GADD45A	ENSG00000116717.13
chr1	67831171	67842137	promoter_fragment	GNG12	ENSG00000172380.6
chr1	68046168	68050894	promoter_fragment	DIRAS3	ENSG00000162595.8
chr1	68050894	68060106	promoter_fragment	DIRAS3	ENSG00000162595.8
chr1	68230768	68241811	promoter_fragment	WLS	ENSG00000116729.14
chr1	68445865	68456015	promoter_fragment	RPE65	ENSG00000116745.7
chr1	68481524	68484360	promoter_fragment	DEPDC1	ENSG00000024526.17
chr1	68496560	68500507	promoter_fragment	DEPDC1	ENSG00000024526.17
chr1	69562984	69565256	promoter_fragment	LRRC7	ENSG00000033122.21
chr1	69565256	69570398	promoter_fragment	LRRC7	ENSG00000033122.21
chr1	69751057	69760111	promoter_fragment	LRRC7	ENSG00000033122.21
chr1	69760111	69762291	promoter_fragment	LRRC7	ENSG00000033122.21
chr1	70032748	70038997	promoter_fragment	LRRC7	ENSG00000033122.21
chr1	70200598	70209063	promoter_fragment	LRRC40	ENSG00000066557.6
chr1	70200598	70209063	promoter_fragment	SRSF11	ENSG00000116754.14
chr1	70216939	70220425	promoter_fragment	SRSF11	ENSG00000116754.14
chr1	70220425	70223149	promoter_fragment	SRSF11	ENSG00000116754.14
chr1	70227060	70228974	promoter_fragment	SRSF11	ENSG00000116754.14
chr1	70228974	70232133	promoter_fragment	SRSF11	ENSG00000116754.14
chr1	70232289	70232895	promoter_fragment	SRSF11	ENSG00000116754.14
chr1	70232895	70233109	promoter_fragment	SRSF11	ENSG00000116754.14
chr1	70233109	70235525	promoter_fragment	SRSF11	ENSG00000116754.14
chr1	70247214	70248985	promoter_fragment	SRSF11	ENSG00000116754.14
chr1	70248985	70249403	promoter_fragment	SRSF11	ENSG00000116754.14
chr1	70249403	70250967	promoter_fragment	SRSF11	ENSG00000116754.14
chr1	70354261	70358960	promoter_fragment	ANKRD13C	ENSG00000118454.13
chr1	70408512	70410069	promoter_fragment	CTH	ENSG00000116761.12
chr1	70410069	70413629	promoter_fragment	CTH	ENSG00000116761.12
chr1	71043377	71049663	promoter_fragment	PTGER3	ENSG00000050628.21
chr1	71049663	71051466	promoter_fragment	PTGER3	ENSG00000050628.21
chr1	71076410	71080889	promoter_fragment	ZRANB2	ENSG00000132485.14
chr1	71080889	71084211	promoter_fragment	ZRANB2	ENSG00000132485.14
chr1	72098945	72102600	promoter_fragment	NEGR1	ENSG00000172260.15
chr1	72102600	72104277	promoter_fragment	NEGR1	ENSG00000172260.15
chr1	72281003	72284167	promoter_fragment	NEGR1	ENSG00000172260.15
chr1	72284167	72285640	promoter_fragment	NEGR1	ENSG00000172260.15
chr1	74194553	74203471	promoter_fragment	LRRIQ3	ENSG00000162620.16
chr1	74194553	74203471	promoter_fragment	FPGT	ENSG00000254685.8
chr1	74215905	74233459	promoter_fragment	TNNI3K	ENSG00000116783.15
chr1	74233459	74243085	promoter_fragment	TNNI3K	ENSG00000116783.15
chr1	74566738	74573888	promoter_fragment	ERICH3	ENSG00000178965.14
chr1	74573888	74574870	promoter_fragment	ERICH3	ENSG00000178965.14
chr1	74574870	74575432	promoter_fragment	ERICH3	ENSG00000178965.14
chr1	74579261	74579419	promoter_fragment	ERICH3	ENSG00000178965.14
chr1	74579419	74580082	promoter_fragment	ERICH3	ENSG00000178965.14
chr1	74580082	74580475	promoter_fragment	ERICH3	ENSG00000178965.14
chr1	74580475	74580658	promoter_fragment	ERICH3	ENSG00000178965.14
chr1	74580658	74582122	promoter_fragment	ERICH3	ENSG00000178965.14
chr1	74631569	74640251	promoter_fragment	ERICH3	ENSG00000178965.14
chr1	74656655	74678050	promoter_fragment	ERICH3	ENSG00000178965.14
chr1	74728520	74738846	promoter_fragment	CRYZ	ENSG00000116791.14
chr1	74728520	74738846	promoter_fragment	TYW3	ENSG00000162623.16
chr1	75123300	75126460	promoter_fragment	LHX8	ENSG00000162624.16
chr1	75126460	75127505	promoter_fragment	LHX8	ENSG00000162624.16
chr1	75127505	75127943	promoter_fragment	LHX8	ENSG00000162624.16
chr1	75127943	75130156	promoter_fragment	LHX8	ENSG00000162624.16
chr1	75130156	75133857	promoter_fragment	LHX8	ENSG00000162624.16
chr1	75133857	75136841	promoter_fragment	LHX8	ENSG00000162624.16
chr1	75602877	75613701	promoter_fragment	SLC44A5	ENSG00000137968.17
chr1	75613701	75623673	promoter_fragment	SLC44A5	ENSG00000137968.17
chr1	75721809	75725205	promoter_fragment	ACADM	ENSG00000117054.15
chr1	75779494	75786986	promoter_fragment	RABGGTB	ENSG00000137955.16
chr1	75786986	75791181	promoter_fragment	RABGGTB	ENSG00000137955.16
chr1	75791181	75791340	promoter_fragment	RABGGTB	ENSG00000137955.16
chr1	75791340	75791464	promoter_fragment	RABGGTB	ENSG00000137955.16
chr1	75791464	75798398	promoter_fragment	RABGGTB	ENSG00000137955.16
chr1	75791464	75798398	promoter_fragment	MSH4	ENSG00000057468.7
chr1	75926894	75932943	promoter_fragment	ASB17	ENSG00000154007.7
chr1	75932943	75933144	promoter_fragment	ASB17	ENSG00000154007.7
chr1	75933144	75933614	promoter_fragment	ASB17	ENSG00000154007.7
chr1	75933614	75936274	promoter_fragment	ASB17	ENSG00000154007.7
chr1	76072337	76074119	promoter_fragment	ST6GALNAC3	ENSG00000184005.11
chr1	76074119	76079279	promoter_fragment	ST6GALNAC3	ENSG00000184005.11
chr1	76864984	76865777	promoter_fragment	ST6GALNAC5	ENSG00000117069.15
chr1	76865777	76869970	promoter_fragment	ST6GALNAC5	ENSG00000117069.15
chr1	76991471	76993803	promoter_fragment	ST6GALNAC5	ENSG00000117069.15
chr1	76993803	77001859	promoter_fragment	ST6GALNAC5	ENSG00000117069.15
chr1	77060900	77062592	promoter_fragment	ST6GALNAC5	ENSG00000117069.15
chr1	77062592	77067785	promoter_fragment	ST6GALNAC5	ENSG00000117069.15
chr1	77217392	77220358	promoter_fragment	PIGK	ENSG00000142892.15
chr1	77220358	77224651	promoter_fragment	PIGK	ENSG00000142892.15
chr1	77277464	77289373	promoter_fragment	AK5	ENSG00000154027.19
chr1	77289373	77298474	promoter_fragment	AK5	ENSG00000154027.19
chr1	77366592	77373129	promoter_fragment	AK5	ENSG00000154027.19
chr1	77529164	77531289	promoter_fragment	AK5	ENSG00000154027.19
chr1	77531289	77532477	promoter_fragment	AK5	ENSG00000154027.19
chr1	77537068	77543010	promoter_fragment	AK5	ENSG00000154027.19
chr1	77584305	77586441	promoter_fragment	ZZZ3	ENSG00000036549.13
chr1	77586441	77588047	promoter_fragment	ZZZ3	ENSG00000036549.13
chr1	77626406	77637030	promoter_fragment	ZZZ3	ENSG00000036549.13
chr1	77675890	77686010	promoter_fragment	ZZZ3	ENSG00000036549.13
chr1	77738817	77742176	promoter_fragment	USP33	ENSG00000077254.14
chr1	77742176	77744196	promoter_fragment	USP33	ENSG00000077254.14
chr1	77754330	77760609	promoter_fragment	USP33	ENSG00000077254.14
chr1	77760609	77762615	promoter_fragment	USP33	ENSG00000077254.14
chr1	77776434	77783386	promoter_fragment	MIGA1	ENSG00000180488.16
chr1	77874785	77887791	promoter_fragment	NEXN	ENSG00000162614.19
chr1	77887791	77897298	promoter_fragment	NEXN	ENSG00000162614.19
chr1	77904536	77918044	promoter_fragment	NEXN	ENSG00000162614.19
chr1	77918044	77926001	promoter_fragment	NEXN	ENSG00000162614.19
chr1	77926001	77934549	promoter_fragment	NEXN	ENSG00000162614.19
chr1	77966248	77968247	promoter_fragment	FUBP1	ENSG00000162613.18
chr1	77968247	77969345	promoter_fragment	FUBP1	ENSG00000162613.18
chr1	77973580	77982880	promoter_fragment	FUBP1	ENSG00000162613.18
chr1	77973580	77982880	promoter_fragment	DNAJB4	ENSG00000162616.9
chr1	78002631	78005259	promoter_fragment	DNAJB4	ENSG00000162616.9
chr1	77973580	77982880	promoter_fragment	GIPC2	ENSG00000137960.6
chr1	78043972	78052487	promoter_fragment	GIPC2	ENSG00000137960.6
chr1	78300288	78304021	promoter_fragment	PTGFR	ENSG00000122420.10
chr1	78304021	78304722	promoter_fragment	PTGFR	ENSG00000122420.10
chr1	78488161	78495399	promoter_fragment	PTGFR	ENSG00000122420.10
chr1	78611357	78620941	promoter_fragment	IFI44L	ENSG00000137959.17
chr1	78620941	78621020	promoter_fragment	IFI44L	ENSG00000137959.17
chr1	78621020	78627873	promoter_fragment	IFI44L	ENSG00000137959.17
chr1	78633376	78634059	promoter_fragment	IFI44L	ENSG00000137959.17
chr1	78634059	78640067	promoter_fragment	IFI44L	ENSG00000137959.17
chr1	78640870	78648428	promoter_fragment	IFI44L	ENSG00000137959.17
chr1	78640870	78648428	promoter_fragment	IFI44	ENSG00000137965.11
chr1	78648428	78649798	promoter_fragment	IFI44	ENSG00000137965.11
chr1	78649798	78651493	promoter_fragment	IFI44	ENSG00000137965.11
chr1	79005058	79016336	promoter_fragment	ADGRL4	ENSG00000162618.15
chr1	79187579	79188498	promoter_fragment	ADGRL4	ENSG00000162618.15
chr1	79188498	79192786	promoter_fragment	ADGRL4	ENSG00000162618.15
chr1	81302469	81306709	promoter_fragment	ADGRL2	ENSG00000117114.21
chr1	81697227	81698161	promoter_fragment	ADGRL2	ENSG00000117114.21
chr1	81698161	81698985	promoter_fragment	ADGRL2	ENSG00000117114.21
chr1	81698985	81701473	promoter_fragment	ADGRL2	ENSG00000117114.21
chr1	81798136	81802585	promoter_fragment	ADGRL2	ENSG00000117114.21
chr1	81933812	81945690	promoter_fragment	ADGRL2	ENSG00000117114.21
chr1	81947827	81949621	promoter_fragment	ADGRL2	ENSG00000117114.21
chr1	81949621	81951320	promoter_fragment	ADGRL2	ENSG00000117114.21
chr1	83930278	83952747	promoter_fragment	TTLL7	ENSG00000137941.17
chr1	83952747	83954185	promoter_fragment	TTLL7	ENSG00000137941.17
chr1	83954185	83955139	promoter_fragment	TTLL7	ENSG00000137941.17
chr1	83997920	84000961	promoter_fragment	TTLL7	ENSG00000137941.17
chr1	84000961	84003127	promoter_fragment	TTLL7	ENSG00000137941.17
chr1	84074518	84081141	promoter_fragment	PRKACB	ENSG00000142875.20
chr1	84141631	84144060	promoter_fragment	PRKACB	ENSG00000142875.20
chr1	84144060	84144906	promoter_fragment	PRKACB	ENSG00000142875.20
chr1	84160848	84164566	promoter_fragment	PRKACB	ENSG00000142875.20
chr1	84164566	84168102	promoter_fragment	PRKACB	ENSG00000142875.20
chr1	84179356	84181683	promoter_fragment	PRKACB	ENSG00000142875.20
chr1	84181683	84183344	promoter_fragment	PRKACB	ENSG00000142875.20
chr1	84295924	84302713	promoter_fragment	SAMD13	ENSG00000203943.9
chr1	84302713	84303179	promoter_fragment	SAMD13	ENSG00000203943.9
chr1	84403069	84409596	promoter_fragment	DNASE2B	ENSG00000137976.8
chr1	84475435	84481523	promoter_fragment	RPF1	ENSG00000117133.11
chr1	84504963	84512581	promoter_fragment	GNG5	ENSG00000174021.12
chr1	84500797	84504963	promoter_fragment	SPATA1	ENSG00000122432.19
chr1	84504963	84512581	promoter_fragment	SPATA1	ENSG00000122432.19
chr1	84573154	84576326	promoter_fragment	CTBS	ENSG00000117151.13
chr1	84576326	84583075	promoter_fragment	CTBS	ENSG00000117151.13
chr1	84649476	84654257	promoter_fragment	SSX2IP	ENSG00000117155.17
chr1	84654257	84654988	promoter_fragment	SSX2IP	ENSG00000117155.17
chr1	84669582	84674813	promoter_fragment	SSX2IP	ENSG00000117155.17
chr1	84689069	84690933	promoter_fragment	SSX2IP	ENSG00000117155.17
chr1	84690933	84691710	promoter_fragment	SSX2IP	ENSG00000117155.17
chr1	84691710	84692964	promoter_fragment	SSX2IP	ENSG00000117155.17
chr1	84864401	84866031	promoter_fragment	LPAR3	ENSG00000171517.6
chr1	84866031	84870070	promoter_fragment	LPAR3	ENSG00000171517.6
chr1	84891411	84894387	promoter_fragment	LPAR3	ENSG00000171517.6
chr1	84894387	84905347	promoter_fragment	LPAR3	ENSG00000171517.6
chr1	84924355	84931973	promoter_fragment	MCOLN2	ENSG00000153898.13
chr1	84994886	84999666	promoter_fragment	MCOLN2	ENSG00000153898.13
chr1	85059172	85066744	promoter_fragment	DNAI3	ENSG00000162643.13
chr1	85041890	85050261	promoter_fragment	MCOLN3	ENSG00000055732.13
chr1	85050261	85051988	promoter_fragment	MCOLN3	ENSG00000055732.13
chr1	85196263	85214299	promoter_fragment	SYDE2	ENSG00000097096.10
chr1	85255227	85261250	promoter_fragment	C1orf52	ENSG00000162642.14
chr1	85261250	85265784	promoter_fragment	C1orf52	ENSG00000162642.14
chr1	85265784	85284969	promoter_fragment	BCL10	ENSG00000142867.14
chr1	85318329	85320628	promoter_fragment	DDAH1	ENSG00000153904.21
chr1	85320628	85321087	promoter_fragment	DDAH1	ENSG00000153904.21
chr1	85321087	85323230	promoter_fragment	DDAH1	ENSG00000153904.21
chr1	85401052	85404362	promoter_fragment	DDAH1	ENSG00000153904.21
chr1	85404362	85405505	promoter_fragment	DDAH1	ENSG00000153904.21
chr1	85405505	85406210	promoter_fragment	DDAH1	ENSG00000153904.21
chr1	85406210	85406296	promoter_fragment	DDAH1	ENSG00000153904.21
chr1	85406296	85406865	promoter_fragment	DDAH1	ENSG00000153904.21
chr1	85463259	85466774	promoter_fragment	DDAH1	ENSG00000153904.21
chr1	85466774	85468182	promoter_fragment	DDAH1	ENSG00000153904.21
chr1	85572498	85580081	promoter_fragment	DDAH1	ENSG00000153904.21
chr1	85580081	85583425	promoter_fragment	DDAH1	ENSG00000153904.21
chr1	85572498	85580081	promoter_fragment	CCN1	ENSG00000142871.18
chr1	85580081	85583425	promoter_fragment	CCN1	ENSG00000142871.18
chr1	85707204	85708799	promoter_fragment	ZNHIT6	ENSG00000117174.11
chr1	85708799	85709176	promoter_fragment	ZNHIT6	ENSG00000117174.11
chr1	85709176	85716597	promoter_fragment	ZNHIT6	ENSG00000117174.11
chr1	86147266	86158072	promoter_fragment	COL24A1	ENSG00000171502.15
chr1	86158072	86166601	promoter_fragment	COL24A1	ENSG00000171502.15
chr1	86380223	86384211	promoter_fragment	ODF2L	ENSG00000122417.16
chr1	86384211	86384350	promoter_fragment	ODF2L	ENSG00000122417.16
chr1	86384350	86392946	promoter_fragment	ODF2L	ENSG00000122417.16
chr1	86394106	86401062	promoter_fragment	ODF2L	ENSG00000122417.16
chr1	86417913	86425074	promoter_fragment	CLCA2	ENSG00000137975.8
chr1	86462003	86470283	promoter_fragment	CLCA1	ENSG00000016490.16
chr1	86543363	86552873	promoter_fragment	CLCA4	ENSG00000016602.9
chr1	86701345	86703761	promoter_fragment	SH3GLB1	ENSG00000097033.15
chr1	86703761	86707074	promoter_fragment	SH3GLB1	ENSG00000097033.15
chr1	86913726	86914253	promoter_fragment	SELENOF	ENSG00000183291.18
chr1	86914253	86915336	promoter_fragment	SELENOF	ENSG00000183291.18
chr1	86915336	86915773	promoter_fragment	SELENOF	ENSG00000183291.18
chr1	86915773	86919815	promoter_fragment	SELENOF	ENSG00000183291.18
chr1	86911204	86913258	promoter_fragment	HS2ST1	ENSG00000153936.18
chr1	86913258	86913726	promoter_fragment	HS2ST1	ENSG00000153936.18
chr1	86913726	86914253	promoter_fragment	HS2ST1	ENSG00000153936.18
chr1	86914253	86915336	promoter_fragment	HS2ST1	ENSG00000153936.18
chr1	87325338	87327912	promoter_fragment	LMO4	ENSG00000143013.13
chr1	87327912	87329997	promoter_fragment	LMO4	ENSG00000143013.13
chr1	87329997	87330894	promoter_fragment	LMO4	ENSG00000143013.13
chr1	87330894	87331096	promoter_fragment	LMO4	ENSG00000143013.13
chr1	87331096	87331802	promoter_fragment	LMO4	ENSG00000143013.13
chr1	87331802	87334862	promoter_fragment	LMO4	ENSG00000143013.13
chr1	88679520	88685903	promoter_fragment	PKN2	ENSG00000065243.20
chr1	88776862	88780154	promoter_fragment	PKN2	ENSG00000065243.20
chr1	88780154	88780393	promoter_fragment	PKN2	ENSG00000065243.20
chr1	88780393	88782780	promoter_fragment	PKN2	ENSG00000065243.20
chr1	88879236	88896012	promoter_fragment	GTF2B	ENSG00000137947.12
chr1	88991939	89000732	promoter_fragment	KYAT3	ENSG00000137944.18
chr1	88991939	89000732	promoter_fragment	RBMXL1	ENSG00000213516.10
chr1	89021407	89025673	promoter_fragment	GBP3	ENSG00000117226.12
chr1	89052530	89055943	promoter_fragment	GBP1	ENSG00000117228.11
chr1	89055943	89057258	promoter_fragment	GBP1	ENSG00000117228.11
chr1	89057258	89058125	promoter_fragment	GBP1	ENSG00000117228.11
chr1	89063925	89065422	promoter_fragment	GBP1	ENSG00000117228.11
chr1	89065422	89068963	promoter_fragment	GBP1	ENSG00000117228.11
chr1	89107359	89113371	promoter_fragment	GBP2	ENSG00000162645.13
chr1	89113371	89114965	promoter_fragment	GBP2	ENSG00000162645.13
chr1	89124761	89130115	promoter_fragment	GBP2	ENSG00000162645.13
chr1	89174456	89176374	promoter_fragment	GBP7	ENSG00000213512.3
chr1	89176374	89179327	promoter_fragment	GBP7	ENSG00000213512.3
chr1	89195814	89198775	promoter_fragment	GBP4	ENSG00000162654.9
chr1	89198775	89202429	promoter_fragment	GBP4	ENSG00000162654.9
chr1	89266479	89269474	promoter_fragment	GBP5	ENSG00000154451.15
chr1	89269474	89276199	promoter_fragment	GBP5	ENSG00000154451.15
chr1	89361765	89364517	promoter_fragment	GBP6	ENSG00000183347.15
chr1	89521010	89542226	promoter_fragment	LRRC8B	ENSG00000197147.15
chr1	89555756	89558927	promoter_fragment	LRRC8B	ENSG00000197147.15
chr1	89626721	89631398	promoter_fragment	LRRC8C	ENSG00000171488.15
chr1	89631398	89638065	promoter_fragment	LRRC8C	ENSG00000171488.15
chr1	89706744	89711872	promoter_fragment	LRRC8C	ENSG00000171488.15
chr1	89711872	89717218	promoter_fragment	LRRC8C	ENSG00000171488.15
chr1	89814334	89824889	promoter_fragment	LRRC8D	ENSG00000171492.14
chr1	89838749	89842097	promoter_fragment	LRRC8D	ENSG00000171492.14
chr1	89842097	89847728	promoter_fragment	LRRC8D	ENSG00000171492.14
chr1	89988602	89996410	promoter_fragment	ZNF326	ENSG00000162664.17
chr1	90715325	90722121	promoter_fragment	BARHL2	ENSG00000143032.8
chr1	91021215	91022200	promoter_fragment	ZNF644	ENSG00000122482.22
chr1	91022200	91023797	promoter_fragment	ZNF644	ENSG00000122482.22
chr1	91023797	91023832	promoter_fragment	ZNF644	ENSG00000122482.22
chr1	91023832	91024770	promoter_fragment	ZNF644	ENSG00000122482.22
chr1	91395052	91409428	promoter_fragment	HFM1	ENSG00000162669.16
chr1	91496284	91502149	promoter_fragment	CDC7	ENSG00000097046.13
chr1	91881146	91889405	promoter_fragment	TGFBR3	ENSG00000069702.11
chr1	91899279	91910374	promoter_fragment	TGFBR3	ENSG00000069702.11
chr1	91943195	91947992	promoter_fragment	BRDT	ENSG00000137948.19
chr1	91947992	91956644	promoter_fragment	BRDT	ENSG00000137948.19
chr1	92018943	92030951	promoter_fragment	EPHX4	ENSG00000172031.7
chr1	92069613	92076203	promoter_fragment	SETSIP	ENSG00000230667.7
chr1	92076203	92079895	promoter_fragment	SETSIP	ENSG00000230667.7
chr1	92076203	92079895	promoter_fragment	BTBD8	ENSG00000189195.15
chr1	92079895	92080958	promoter_fragment	BTBD8	ENSG00000189195.15
chr1	92163636	92169366	promoter_fragment	BTBD8	ENSG00000189195.15
chr1	92176698	92185319	promoter_fragment	BTBD8	ENSG00000189195.15
chr1	92213244	92218773	promoter_fragment	C1orf146	ENSG00000203910.9
chr1	92298510	92299279	promoter_fragment	GLMN	ENSG00000174842.17
chr1	92299279	92301437	promoter_fragment	GLMN	ENSG00000174842.17
chr1	92291329	92298510	promoter_fragment	RPAP2	ENSG00000122484.9
chr1	92298510	92299279	promoter_fragment	RPAP2	ENSG00000122484.9
chr1	92478236	92486146	promoter_fragment	GFI1	ENSG00000162676.13
chr1	92486146	92489288	promoter_fragment	GFI1	ENSG00000162676.13
chr1	92693034	92696289	promoter_fragment	EVI5	ENSG00000067208.17
chr1	92696289	92697967	promoter_fragment	EVI5	ENSG00000067208.17
chr1	92780497	92791599	promoter_fragment	EVI5	ENSG00000067208.17
chr1	92791599	92803326	promoter_fragment	EVI5	ENSG00000067208.17
chr1	92818361	92832584	promoter_fragment	RPL5	ENSG00000122406.14
chr1	92832584	92832844	promoter_fragment	RPL5	ENSG00000122406.14
chr1	92832844	92841826	promoter_fragment	RPL5	ENSG00000122406.14
chr1	92863743	92876780	promoter_fragment	DIPK1A	ENSG00000154511.12
chr1	92876780	92884847	promoter_fragment	DIPK1A	ENSG00000154511.12
chr1	92960058	92962001	promoter_fragment	DIPK1A	ENSG00000154511.12
chr1	92962001	92963558	promoter_fragment	DIPK1A	ENSG00000154511.12
chr1	92963558	92968456	promoter_fragment	DIPK1A	ENSG00000154511.12
chr1	93076502	93080100	promoter_fragment	MTF2	ENSG00000143033.18
chr1	93106826	93116856	promoter_fragment	MTF2	ENSG00000143033.18
chr1	93116856	93125742	promoter_fragment	MTF2	ENSG00000143033.18
chr1	93126029	93131616	promoter_fragment	MTF2	ENSG00000143033.18
chr1	93173551	93182553	promoter_fragment	TMED5	ENSG00000117500.13
chr1	93182553	93182675	promoter_fragment	TMED5	ENSG00000117500.13
chr1	93182675	93190199	promoter_fragment	TMED5	ENSG00000117500.13
chr1	93173551	93182553	promoter_fragment	CCDC18	ENSG00000122483.18
chr1	93343191	93345393	promoter_fragment	DR1	ENSG00000117505.13
chr1	93345393	93358641	promoter_fragment	DR1	ENSG00000117505.13
chr1	93437307	93451982	promoter_fragment	FNBP1L	ENSG00000137942.18
chr1	93582066	93589476	promoter_fragment	BCAR3	ENSG00000137936.18
chr1	93612651	93615126	promoter_fragment	BCAR3	ENSG00000137936.18
chr1	93615126	93616422	promoter_fragment	BCAR3	ENSG00000137936.18
chr1	93616422	93620252	promoter_fragment	BCAR3	ENSG00000137936.18
chr1	93673517	93678100	promoter_fragment	BCAR3	ENSG00000137936.18
[truncated: 43,145 more rows]

## Sheet: ST_4
Supplementary Table 4. Enrichment of non-coding PIFs for histone marks across 127 tissues and cell lines.
epigenome_name	feature	alternative	permutation_p_value (1000 simulations)	PIF_overlap_rate (per 1 million bp)	non-PIF_overlap_rate (per 1 million bp)	log2_fold_change
Primary mononuclear cells from¬†peripheral¬†blood	H3K4me1	greater	0.000999001	30.3855	3.12818	3.27999
Primary mononuclear cells from¬†peripheral¬†blood	H3K27ac	greater	0.000999001	11.9559	1.47047	3.02336
Primary mononuclear cells from¬†peripheral¬†blood	H3K4me3	greater	0.000999001	6.73103	1.95114	1.78651
Primary mononuclear cells from¬†peripheral¬†blood	H3K27me3	greater	0.000999001	51.8646	13.7434	1.91601
Primary mononuclear cells from¬†peripheral¬†blood	H3K36me3	greater	0.000999001	45.9358	8.16042	2.4929
Primary mononuclear cells from¬†peripheral¬†blood	H3K9me3	less	0.000999001	34.2313	45.969	-0.425346
Foreskin Melanocyte Primary Cells skin01	H3K4me1	greater	0.000999001	33.1879	4.47055	2.89213
Foreskin Melanocyte Primary Cells skin01	H3K27ac	greater	0.000999001	24.5773	4.14317	2.56852
Foreskin Melanocyte Primary Cells skin01	H3K4me3	greater	0.000999001	7.68139	1.20879	2.6678
Foreskin Melanocyte Primary Cells skin01	H3K27me3	greater	0.000999001	38.6874	9.06373	2.09369
Foreskin Melanocyte Primary Cells skin01	H3K36me3	greater	0.000999001	10.7265	1.60296	2.74237
Foreskin Melanocyte Primary Cells skin01	H3K9me3	greater	0.000999001	31.0896	26.6514	0.22222
Sigmoid Colon	H3K4me1	greater	0.000999001	47.5989	6.47096	2.87888
Sigmoid Colon	H3K27ac	greater	0.000999001	62.3957	9.59476	2.70113
Sigmoid Colon	H3K4me3	greater	0.000999001	16.5805	6.80929	1.28391
Sigmoid Colon	H3K27me3	greater	0.000999001	71.8724	24.6389	1.5445
Sigmoid Colon	H3K36me3	greater	0.000999001	44.5763	7.91078	2.49439
Sigmoid Colon	H3K9me3	less	0.000999001	57.46	75.1902	-0.387986
Skeletal Muscle Male	H3K4me1	greater	0.000999001	83.6459	13.243	2.65906
Skeletal Muscle Male	H3K4me3	greater	0.000999001	21.0977	3.69754	2.51245
Skeletal Muscle Male	H3K27me3	greater	0.000999001	78.9718	17.9358	2.13849
Skeletal Muscle Male	H3K36me3	greater	0.000999001	21.5133	3.97127	2.43756
Skeletal Muscle Male	H3K9me3	greater	0.001998	43.0956	37.5721	0.197878
Colonic Mucosa	H3K4me1	greater	0.000999001	60.5095	9.69221	2.64226
Colonic Mucosa	H3K27ac	greater	0.000999001	47.8539	7.44325	2.68463
Colonic Mucosa	H3K4me3	greater	0.000999001	19.691	5.15378	1.93383
Colonic Mucosa	H3K27me3	greater	0.000999001	70.2311	21.6717	1.6963
Colonic Mucosa	H3K36me3	greater	0.000999001	36.9531	7.14324	2.37104
Colonic Mucosa	H3K9me3	less	0.000999001	48.7563	61.0745	-0.324981
Right Ventricle	H3K4me1	greater	0.000999001	106.885	17.1596	2.63897
Right Ventricle	H3K27ac	greater	0.000999001	85.5721	16.7501	2.35297
Right Ventricle	H3K4me3	greater	0.000999001	8.58889	2.36393	1.86129
Right Ventricle	H3K27me3	greater	0.000999001	59.0135	20.9129	1.49665
Right Ventricle	H3K36me3	greater	0.000999001	41.2515	8.77577	2.23285
Right Ventricle	H3K9me3	less	0.000999001	27.2925	30.0697	-0.139808
Primary T cells effector/memory enriched from peripheral blood	H3K4me1	greater	0.000999001	40.8998	6.58155	2.6356
Primary T cells effector/memory enriched from peripheral blood	H3K27ac	greater	0.000999001	19.3553	4.02054	2.26727
Primary T cells effector/memory enriched from peripheral blood	H3K4me3	greater	0.000999001	12.6061	2.96504	2.088
Primary T cells effector/memory enriched from peripheral blood	H3K27me3	greater	0.000999001	46.1319	12.8456	1.84449
Primary T cells effector/memory enriched from peripheral blood	H3K36me3	greater	0.000999001	32.704	6.43812	2.34476
Primary T cells effector/memory enriched from peripheral blood	H3K9me3	less	0.000999001	28.1302	38.8959	-0.467496
Foreskin Fibroblast Primary Cells skin02	H3K4me1	greater	0.000999001	103.214	16.7522	2.62321
Foreskin Fibroblast Primary Cells skin02	H3K27ac	greater	0.000999001	79.2022	13.8617	2.51444
Foreskin Fibroblast Primary Cells skin02	H3K4me3	greater	0.000999001	34.03	3.43695	3.30761
Foreskin Fibroblast Primary Cells skin02	H3K27me3	greater	0.000999001	124.105	20.268	2.61429
Foreskin Fibroblast Primary Cells skin02	H3K36me3	greater	0.000999001	66.6062	9.64294	2.78811
Foreskin Fibroblast Primary Cells skin02	H3K9me3	less	0.000999001	106.026	158.981	-0.584436
Left Ventricle	H3K4me1	greater	0.000999001	101.994	16.5968	2.61951
Left Ventricle	H3K27ac	greater	0.000999001	52.9705	9.24439	2.51854
Left Ventricle	H3K4me3	greater	0.000999001	7.49466	2.53583	1.56341
Left Ventricle	H3K27me3	greater	0.000999001	65.249	31.0157	1.07295
Left Ventricle	H3K36me3	greater	0.000999001	43.1341	9.40096	2.19795
Left Ventricle	H3K9me3	less	0.04995	73.3409	76.8884	-0.068149
Right Atrium	H3K4me1	greater	0.000999001	107.232	17.4793	2.61702
Right Atrium	H3K27ac	greater	0.000999001	50.3279	7.69508	2.70935
Right Atrium	H3K4me3	greater	0.000999001	9.3656	2.90591	1.68838
Right Atrium	H3K27me3	greater	0.000999001	8.47409	3.51469	1.26966
Right Atrium	H3K36me3	greater	0.000999001	101.521	36.8735	1.46112
Right Atrium	H3K9me3	greater	0.000999001	21.2423	17.4661	0.282377
Rectal Mucosa Donor 29	H3K4me1	greater	0.000999001	69.6455	11.5996	2.58596
Rectal Mucosa Donor 29	H3K27ac	greater	0.000999001	46.7001	8.16371	2.51613
Rectal Mucosa Donor 29	H3K4me3	greater	0.000999001	27.6943	6.00015	2.20652
Rectal Mucosa Donor 29	H3K27me3	greater	0.000999001	72.7073	21.4987	1.75785
Rectal Mucosa Donor 29	H3K36me3	greater	0.000999001	51.6263	9.65061	2.41942
Rectal Mucosa Donor 29	H3K9me3	less	0.000999001	39.3551	56.1156	-0.511851
Psoas Muscle	H3K4me1	greater	0.000999001	77.0057	12.839	2.58443
Psoas Muscle	H3K27ac	greater	0.000999001	47.7282	6.9374	2.78238
Psoas Muscle	H3K4me3	greater	0.000999001	7.53898	2.63109	1.51871
Psoas Muscle	H3K27me3	greater	0.000999001	46.9254	17.7464	1.40284
Psoas Muscle	H3K36me3	greater	0.000999001	27.2678	7.87136	1.79251
Psoas Muscle	H3K9me3	less	0.000999001	55.5658	63.6717	-0.196453
Placenta	H3K4me1	greater	0.000999001	74.3137	12.6375	2.55591
Placenta	H3K27ac	greater	0.000999001	39.8732	8.58416	2.21567
Placenta	H3K4me3	greater	0.000999001	4.82812	1.3577	1.8303
Placenta	H3K27me3	greater	0.000999001	41.4673	8.66846	2.25813
Placenta	H3K36me3	greater	0.000999001	33.9792	6.10745	2.47601
Placenta	H3K9me3	less	0.000999001	50.1928	79.6969	-0.667043
Primary T cells from¬†peripheral¬†blood	H3K4me1	greater	0.000999001	63.3853	10.8769	2.54288
Primary T cells from¬†peripheral¬†blood	H3K27ac	greater	0.000999001	21.4072	4.25704	2.33017
Primary T cells from¬†peripheral¬†blood	H3K4me3	greater	0.000999001	7.75623	1.66756	2.21762
Primary T cells from¬†peripheral¬†blood	H3K27me3	greater	0.000999001	171.226	42.2003	2.02057
Primary T cells from¬†peripheral¬†blood	H3K36me3	greater	0.000999001	59.7335	11.1419	2.42255
Primary T cells from¬†peripheral¬†blood	H3K9me3	less	0.000999001	58.1256	81.5845	-0.489122
Primary T CD8+ memory cells from peripheral blood	H3K4me1	greater	0.000999001	48.396	8.43525	2.52038
Primary T CD8+ memory cells from peripheral blood	H3K27ac	greater	0.000999001	16.5834	3.44571	2.26687
Primary T CD8+ memory cells from peripheral blood	H3K4me3	greater	0.000999001	13.2601	3.4676	1.93508
Primary T CD8+ memory cells from peripheral blood	H3K27me3	greater	0.000999001	12.7006	2.16903	2.54977
Primary T CD8+ memory cells from peripheral blood	H3K36me3	greater	0.000999001	17.8608	3.52454	2.34129
Primary T CD8+ memory cells from peripheral blood	H3K9me3	less	0.000999001	17.2526	22.021	-0.352064
NHLF Lung Fibroblast Primary Cells	H3K4me1	greater	0.000999001	62.9617	10.9853	2.5189
NHLF Lung Fibroblast Primary Cells	H3K27ac	greater	0.000999001	26.9306	5.63335	2.25718
NHLF Lung Fibroblast Primary Cells	H3K4me3	greater	0.000999001	6.98242	1.29419	2.43167
NHLF Lung Fibroblast Primary Cells	H3K27me3	greater	0.000999001	56.7182	8.02794	2.82071
NHLF Lung Fibroblast Primary Cells	H3K36me3	greater	0.000999001	12.0837	1.30624	3.20958
NHLF Lung Fibroblast Primary Cells	H3K9me3	less	0.000999001	4.68716	6.52571	-0.477421
Small Intestine	H3K4me1	greater	0.000999001	81.9239	14.2974	2.51853
Small Intestine	H3K27ac	greater	0.000999001	65.1712	9.65608	2.75473
Small Intestine	H3K4me3	greater	0.000999001	14.1763	5.95088	1.2523
Small Intestine	H3K27me3	greater	0.000999001	86.8777	26.2003	1.7294
Small Intestine	H3K36me3	greater	0.000999001	20.7743	3.82126	2.44268
Small Intestine	H3K9me3	less	0.010989	36.5382	38.6342	-0.0804723
Brain_Dorsolateral_Prefrontal_Cortex	H3K4me1	greater	0.000999001	79.6904	13.9274	2.51649
Brain_Dorsolateral_Prefrontal_Cortex	H3K27ac	greater	0.000999001	62.7052	11.9291	2.3941
Brain_Dorsolateral_Prefrontal_Cortex	H3K4me3	greater	0.000999001	19.3052	4.79683	2.00883
Brain_Dorsolateral_Prefrontal_Cortex	H3K27me3	greater	0.000999001	51.566	21.191	1.28297
Brain_Dorsolateral_Prefrontal_Cortex	H3K36me3	greater	0.000999001	26.1656	4.59756	2.50873
Brain_Dorsolateral_Prefrontal_Cortex	H3K9me3	less	0.000999001	51.667	56.0992	-0.118737
Primary T regulatory cells from¬†peripheral¬†blood	H3K4me1	greater	0.000999001	47.2102	8.2951	2.50877
Primary T regulatory cells from¬†peripheral¬†blood	H3K27ac	greater	0.000999001	22.4607	4.31726	2.37922
Primary T regulatory cells from¬†peripheral¬†blood	H3K4me3	greater	0.000999001	12.899	2.74934	2.2301
Primary T regulatory cells from¬†peripheral¬†blood	H3K27me3	greater	0.000999001	84.9385	17.5701	2.27329
Primary T regulatory cells from¬†peripheral¬†blood	H3K36me3	greater	0.000999001	45.8624	9.28819	2.30384
Primary T regulatory cells from¬†peripheral¬†blood	H3K9me3	less	0.000999001	45.9503	76.6552	-0.738309
Primary T cells from cord blood	H3K4me1	greater	0.000999001	43.3811	7.70275	2.49362
Primary T cells from cord blood	H3K4me3	greater	0.000999001	8.23359	1.49675	2.45969
Primary T cells from cord blood	H3K27me3	greater	0.000999001	12.6454	2.31247	2.45111
Primary T cells from cord blood	H3K36me3	greater	0.000999001	18.8111	3.43476	2.45331
Primary T cells from cord blood	H3K9me3	less	0.000999001	10.5368	16.7818	-0.671455
Duodenum Mucosa	H3K4me1	greater	0.000999001	81.5388	14.5416	2.4873
Duodenum Mucosa	H3K4me3	greater	0.000999001	28.9847	9.77871	1.56757
Duodenum Mucosa	H3K27me3	greater	0.000999001	64.2812	14.1923	2.17928
Duodenum Mucosa	H3K36me3	greater	0.000999001	46.5635	9.2641	2.32948
Duodenum Mucosa	H3K9me3	less	0.000999001	68.6057	119.087	-0.795609
Skeletal Muscle Female	H3K4me1	greater	0.000999001	97.7641	17.6391	2.47053
Skeletal Muscle Female	H3K27ac	greater	0.000999001	38.7811	7.46296	2.37754
Skeletal Muscle Female	H3K4me3	greater	0.000999001	26.571	6.35381	2.06416
Skeletal Muscle Female	H3K27me3	greater	0.000999001	75.5126	23.9842	1.65463
Skeletal Muscle Female	H3K36me3	greater	0.000999001	34.6215	7.21551	2.26249
Skeletal Muscle Female	H3K9me3	less	0.000999001	45.6495	50.4034	-0.142924
Spleen	H3K4me1	greater	0.000999001	116.573	21.2633	2.4548
Spleen	H3K27ac	greater	0.000999001	42.353	7.07755	2.58114
Spleen	H3K4me3	greater	0.000999001	59.2249	20.3666	1.54
Spleen	H3K27me3	greater	0.000999001	19.4534	6.72936	1.53148
Spleen	H3K36me3	greater	0.000999001	48.1453	9.09329	2.40452
Spleen	H3K9me3	greater	0.000999001	102.001	69.5941	0.551554
Primary T helper 17 cells PMA-I stimulated	H3K4me1	greater	0.000999001	52.3696	9.58929	2.44923
Primary T helper 17 cells PMA-I stimulated	H3K27ac	greater	0.000999001	19.0189	3.27709	2.53695
Primary T helper 17 cells PMA-I stimulated	H3K4me3	greater	0.000999001	15.5604	3.78732	2.03863
Primary T helper 17 cells PMA-I stimulated	H3K27me3	greater	0.000999001	57.6431	12.2488	2.2345
Primary T helper 17 cells PMA-I stimulated	H3K36me3	greater	0.000999001	32.0065	5.95964	2.42507
Primary T helper 17 cells PMA-I stimulated	H3K9me3	less	0.000999001	24.445	39.3097	-0.685346
Primary Natural Killer cells from¬†peripheral¬†blood	H3K4me1	greater	0.000999001	55.01	10.094	2.44619
Primary Natural Killer cells from¬†peripheral¬†blood	H3K27ac	greater	0.000999001	19.574	3.96579	2.30326
Primary Natural Killer cells from¬†peripheral¬†blood	H3K4me3	greater	0.000999001	5.96812	1.67194	1.83575
Primary Natural Killer cells from¬†peripheral¬†blood	H3K27me3	greater	0.000999001	47.6628	10.2342	2.21947
Primary Natural Killer cells from¬†peripheral¬†blood	H3K36me3	greater	0.000999001	44.1992	8.47795	2.38223
Primary Natural Killer cells from¬†peripheral¬†blood	H3K9me3	less	0.000999001	73.0946	108.394	-0.568444
Thymus	H3K4me1	greater	0.000999001	39.5862	7.28011	2.44297
Thymus	H3K27ac	greater	0.000999001	35.5733	5.62569	2.66069
Thymus	H3K4me3	greater	0.000999001	5.36869	1.17266	2.19479
Thymus	H3K27me3	greater	0.000999001	12.1491	1.92487	2.65802
Thymus	H3K36me3	greater	0.000999001	23.5964	3.38111	2.803
Thymus	H3K9me3	less	0.34965	8.14059	8.19765	-0.0100772
GM12878 Lymphoblastoid Cells	H3K4me1	greater	0.000999001	47.2857	8.7035	2.44174
GM12878 Lymphoblastoid Cells	H3K27ac	greater	0.000999001	25.282	5.46036	2.21105
GM12878 Lymphoblastoid Cells	H3K4me3	greater	0.000999001	20.6021	3.57819	2.52549
GM12878 Lymphoblastoid Cells	H3K27me3	greater	0.000999001	5.3498	0.846371	2.66012
GM12878 Lymphoblastoid Cells	H3K36me3	greater	0.000999001	24.7611	3.4676	2.83606
GM12878 Lymphoblastoid Cells	H3K9me3	greater	0.000999001	25.5334	8.17794	1.64258
Lung	H3K4me1	greater	0.000999001	114.686	21.1385	2.43975
Lung	H3K27ac	greater	0.000999001	70.8465	10.613	2.73886
Lung	H3K4me3	greater	0.000999001	26.0929	13.2408	0.978662
Lung	H3K27me3	greater	0.000999001	33.3761	18.1253	0.880814
Lung	H3K36me3	greater	0.000999001	51.0342	8.28743	2.62247
Lung	H3K9me3	greater	0.000999001	165.877	122.407	0.438424
HepG2 Hepatocellular Carcinoma Cell Line	H3K4me1	greater	0.000999001	53.0054	9.8028	2.43487
HepG2 Hepatocellular Carcinoma Cell Line	H3K27ac	greater	0.000999001	20.8499	4.11361	2.34157
HepG2 Hepatocellular Carcinoma Cell Line	H3K4me3	greater	0.000999001	16.3204	2.79204	2.54729
HepG2 Hepatocellular Carcinoma Cell Line	H3K27me3	greater	0.000999001	42.127	6.75455	2.64082
HepG2 Hepatocellular Carcinoma Cell Line	H3K36me3	greater	0.000999001	24.4864	3.74133	2.71036
HepG2 Hepatocellular Carcinoma Cell Line	H3K9me3	less	0.000999001	29.268	60.4942	-1.04747
Esophagus	H3K4me1	greater	0.000999001	88.1246	16.4533	2.42116
Esophagus	H3K27ac	greater	0.000999001	52.4198	9.16008	2.51668
Esophagus	H3K4me3	greater	0.000999001	10.4467	3.67673	1.50656
Esophagus	H3K27me3	greater	0.000999001	33.8905	12.3572	1.45553
Esophagus	H3K36me3	greater	0.000999001	41.8865	7.43997	2.49312
Esophagus	H3K9me3	greater	0.002997	92.1585	83.2707	0.146309
Primary hematopoietic stem cells	H3K4me1	greater	0.000999001	38.0851	7.14543	2.41413
Primary hematopoietic stem cells	H3K4me3	greater	0.000999001	9.91925	2.58948	1.93757
Primary hematopoietic stem cells	H3K27me3	greater	0.000999001	20.4081	4.27346	2.25567
Primary hematopoietic stem cells	H3K36me3	greater	0.000999001	29.0472	5.364	2.43702
Primary hematopoietic stem cells	H3K9me3	greater	0.000999001	43.3077	31.9716	0.437834
Fetal Muscle Trunk	H3K4me1	greater	0.000999001	82.4333	15.6946	2.39296
Fetal Muscle Trunk	H3K27ac	greater	0.000999001	40.1987	11.5492	1.79936
Fetal Muscle Trunk	H3K4me3	greater	0.000999001	4.65301	1.09163	2.09168
Fetal Muscle Trunk	H3K27me3	greater	0.000999001	82.5125	24.7287	1.73842
Fetal Muscle Trunk	H3K36me3	greater	0.000999001	32.4417	5.687	2.51211
Fetal Muscle Trunk	H3K9me3	less	0.000999001	39.4925	57.6047	-0.54461
Primary T helper naive cells from¬†peripheral¬†blood	H3K4me1	greater	0.000999001	53.4486	10.232	2.38506
Primary T helper naive cells from¬†peripheral¬†blood	H3K27ac	greater	0.000999001	19.8618	3.36687	2.56051
Primary T helper naive cells from¬†peripheral¬†blood	H3K4me3	greater	0.000999001	13.4076	2.69569	2.31432
Primary T helper naive cells from¬†peripheral¬†blood	H3K27me3	greater	0.000999001	48.1068	14.5931	1.72096
Primary T helper naive cells from¬†peripheral¬†blood	H3K36me3	greater	0.000999001	34.9543	7.3458	2.25048
Primary T helper naive cells from¬†peripheral¬†blood	H3K9me3	less	0.000999001	30.7038	33.2932	-0.11681
Primary T helper naive cells from peripheral blood	H3K4me1	greater	0.000999001	48.2957	9.27724	2.38013
Primary T helper naive cells from peripheral blood	H3K27ac	greater	0.000999001	12.6897	3.89791	1.70289
Primary T helper naive cells from peripheral blood	H3K4me3	greater	0.000999001	13.1642	3.43257	1.93925
Primary T helper naive cells from peripheral blood	H3K27me3	greater	0.000999001	25.7267	7.175	1.84222
Primary T helper naive cells from peripheral blood	H3K36me3	greater	0.000999001	21.9703	4.46179	2.29986
Primary T helper naive cells from peripheral blood	H3K9me3	less	0.000999001	14.5214	17.9851	-0.308623
Stomach Smooth Muscle	H3K4me1	greater	0.000999001	79.8321	15.3716	2.37671
Stomach Smooth Muscle	H3K27ac	greater	0.000999001	33.4793	6.41403	2.38397
Stomach Smooth Muscle	H3K4me3	greater	0.000999001	29.045	5.82496	2.31797
Stomach Smooth Muscle	H3K27me3	greater	0.000999001	60.8728	22.9221	1.40906
Stomach Smooth Muscle	H3K36me3	greater	0.000999001	29.5049	5.31364	2.47318
Stomach Smooth Muscle	H3K9me3	greater	0.377622	26.8711	26.0251	0.0461496
Duodenum Smooth Muscle	H3K4me1	greater	0.000999001	70.5777	13.6744	2.36773
Duodenum Smooth Muscle	H3K27ac	greater	0.000999001	32.2456	5.52058	2.54621
Duodenum Smooth Muscle	H3K4me3	greater	0.000999001	20.738	9.75134	1.08861
Duodenum Smooth Muscle	H3K27me3	greater	0.000999001	43.7771	11.2623	1.95867
Duodenum Smooth Muscle	H3K36me3	greater	0.000999001	36.7162	8.15495	2.17067
Duodenum Smooth Muscle	H3K9me3	less	0.000999001	51.8734	55.4817	-0.0970174
Brain Inferior Temporal Lobe	H3K4me1	greater	0.000999001	72.0258	13.9854	2.36459
Brain Inferior Temporal Lobe	H3K27ac	greater	0.000999001	56.041	13.3821	2.06618
Brain Inferior Temporal Lobe	H3K4me3	greater	0.000999001	23.3007	6.76331	1.78457
Brain Inferior Temporal Lobe	H3K27me3	greater	0.000999001	45.9968	20.4191	1.17161
Brain Inferior Temporal Lobe	H3K36me3	greater	0.000999001	30.8956	6.09322	2.34212
Brain Inferior Temporal Lobe	H3K9me3	less	0.187812	56.243	56.5229	-0.00716278
Rectal Mucosa Donor 31	H3K4me1	greater	0.000999001	82.6091	16.0548	2.3633
Rectal Mucosa Donor 31	H3K27ac	greater	0.000999001	44.601	8.78234	2.3444
Rectal Mucosa Donor 31	H3K4me3	greater	0.000999001	22.0255	6.91879	1.67058
Rectal Mucosa Donor 31	H3K27me3	greater	0.000999001	51.1112	15.4318	1.72774
Rectal Mucosa Donor 31	H3K36me3	greater	0.000999001	44.9273	8.3378	2.42985
Rectal Mucosa Donor 31	H3K9me3	less	0.000999001	46.6689	75.3654	-0.691441
K562 Leukemia Cells	H3K4me1	greater	0.000999001	60.1658	11.7288	2.35889
K562 Leukemia Cells	H3K27ac	greater	0.000999001	19.8559	4.891	2.02137
K562 Leukemia Cells	H3K4me3	greater	0.000999001	17.4103	4.64793	1.90528
K562 Leukemia Cells	H3K27me3	greater	0.000999001	52.0041	7.74873	2.74659
K562 Leukemia Cells	H3K36me3	greater	0.000999001	30.4386	6.51257	2.2246
K562 Leukemia Cells	H3K9me3	greater	0.000999001	8.09118	5.77241	0.487177
IMR90 fetal lung fibroblasts Cell Line	H3K4me1	greater	0.000999001	125.332	24.4659	2.35691
IMR90 fetal lung fibroblasts Cell Line	H3K27ac	greater	0.000999001	61.3436	13.5365	2.18006
IMR90 fetal lung fibroblasts Cell Line	H3K4me3	greater	0.000999001	9.58067	2.38583	2.00564
IMR90 fetal lung fibroblasts Cell Line	H3K27me3	greater	0.000999001	133.987	24.9181	2.42682
IMR90 fetal lung fibroblasts Cell Line	H3K36me3	greater	0.000999001	63.0285	10.0612	2.6472
IMR90 fetal lung fibroblasts Cell Line	H3K9me3	less	0.000999001	147.784	181.217	-0.294225
Primary T CD8+ naive cells from peripheral blood	H3K4me1	greater	0.000999001	41.5908	8.34218	2.31777
Primary T CD8+ naive cells from peripheral blood	H3K27ac	greater	0.000999001	10.6298	2.32013	2.19584
Primary T CD8+ naive cells from peripheral blood	H3K4me3	greater	0.000999001	8.68698	2.62561	1.7262
Primary T CD8+ naive cells from peripheral blood	H3K27me3	greater	0.000999001	76.1367	22.5006	1.75863
Primary T CD8+ naive cells from peripheral blood	H3K36me3	greater	0.000999001	20.0296	4.64245	2.10917
Primary T CD8+ naive cells from peripheral blood	H3K9me3	less	0.000999001	23.6327	29.9055	-0.339626
Gastric	H3K4me1	greater	0.000999001	81.8687	16.4227	2.31762
Gastric	H3K27ac	greater	0.000999001	29.6037	6.10745	2.27714
Gastric	H3K4me3	greater	0.000999001	21.1696	10.901	0.957533
Gastric	H3K27me3	greater	0.000999001	16.9474	10.8725	0.64038
Gastric	H3K36me3	greater	0.000999001	39.1393	9.50498	2.04186
Gastric	H3K9me3	greater	0.116883	57.1374	54.1951	0.0762724
Primary T helper cells from¬†peripheral¬†blood	H3K4me1	greater	0.000999001	51.9315	10.4521	2.31282
Primary T helper cells from¬†peripheral¬†blood	H3K27ac	greater	0.000999001	15.9542	2.90482	2.45742
Primary T helper cells from¬†peripheral¬†blood	H3K4me3	greater	0.000999001	9.98537	1.91063	2.38577
Primary T helper cells from¬†peripheral¬†blood	H3K27me3	greater	0.000999001	74.7773	19.6669	1.92683
Primary T helper cells from¬†peripheral¬†blood	H3K36me3	greater	0.000999001	43.2547	9.88163	2.13004
Primary T helper cells from¬†peripheral¬†blood	H3K9me3	less	0.000999001	45.5354	61.0362	-0.422676
Fetal Thymus	H3K4me1	greater	0.000999001	88.0781	17.8143	2.30575
Fetal Thymus	H3K27ac	greater	0.000999001	38.019	8.95643	2.08572
Fetal Thymus	H3K4me3	greater	0.000999001	6.56827	1.6161	2.023
Fetal Thymus	H3K27me3	greater	0.000999001	33.6326	5.8819	2.51551
Fetal Thymus	H3K36me3	greater	0.000999001	60.8546	10.7565	2.50016
Fetal Thymus	H3K9me3	greater	0.000999001	78.4167	65.3491	0.262995
Pancreas	H3K4me1	greater	0.000999001	103.322	21.1998	2.28503
Pancreas	H3K27ac	greater	0.000999001	30.5214	8.15714	1.90369
Pancreas	H3K4me3	greater	0.000999001	11.5904	5.54138	1.06461
Pancreas	H3K27me3	greater	0.000999001	14.3143	9.13052	0.648691
Pancreas	H3K36me3	greater	0.000999001	48.3037	15.7438	1.61735
Pancreas	H3K9me3	greater	0.000999001	95.1331	80.3637	0.243404
Primary T helper memory cells from peripheral blood 2	H3K4me1	greater	0.000999001	48.5478	10.0251	2.27579
Primary T helper memory cells from peripheral blood 2	H3K27ac	greater	0.000999001	21.2888	4.05777	2.39133
Primary T helper memory cells from peripheral blood 2	H3K4me3	greater	0.000999001	12.0925	3.98769	1.60048
Primary T helper memory cells from peripheral blood 2	H3K27me3	greater	0.000999001	13.7483	2.87635	2.25695
Primary T helper memory cells from peripheral blood 2	H3K36me3	greater	0.000999001	10.6146	1.99823	2.40926
Primary T helper memory cells from peripheral blood 2	H3K9me3	less	0.000999001	21.5678	32.0734	-0.572502
Primary T helper memory cells from peripheral blood 1	H3K4me1	greater	0.000999001	49.0964	10.1729	2.27089
Primary T helper memory cells from peripheral blood 1	H3K27ac	greater	0.000999001	12.8408	2.25882	2.5071
Primary T helper memory cells from peripheral blood 1	H3K4me3	greater	0.000999001	16.9249	5.8162	1.541
Primary T helper memory cells from peripheral blood 1	H3K27me3	greater	0.000999001	31.7537	7.49033	2.08382
Primary T helper memory cells from peripheral blood 1	H3K36me3	greater	0.000999001	25.8887	6.41403	2.01302
Primary T helper memory cells from peripheral blood 1	H3K9me3	less	0.000999001	35.258	54.3517	-0.624377
Primary B cells from cord blood	H3K4me1	greater	0.000999001	30.1596	6.25636	2.26922
Primary B cells from cord blood	H3K4me3	greater	0.000999001	6.44112	1.13543	2.50407
Primary B cells from cord blood	H3K27me3	greater	0.000999001	3.0589	0.457676	2.74061
Primary B cells from cord blood	H3K36me3	greater	0.000999001	17.5011	2.80956	2.63903
Primary B cells from cord blood	H3K9me3	greater	0.000999001	8.57726	6.04176	0.505549
NHDF-Ad Adult Dermal Fibroblast Primary Cells	H3K4me1	greater	0.000999001	78.7539	16.4468	2.25955
NHDF-Ad Adult Dermal Fibroblast Primary Cells	H3K27ac	greater	0.000999001	29.1576	5.29502	2.46116
NHDF-Ad Adult Dermal Fibroblast Primary Cells	H3K4me3	greater	0.000999001	11.3077	2.23582	2.33843
NHDF-Ad Adult Dermal Fibroblast Primary Cells	H3K27me3	greater	0.000999001	29.3545	4.24609	2.78937
NHDF-Ad Adult Dermal Fibroblast Primary Cells	H3K36me3	greater	0.000999001	10.0043	1.63143	2.61641
NHDF-Ad Adult Dermal Fibroblast Primary Cells	H3K9me3	less	0.001998	3.69175	4.10923	-0.154563
Foreskin Fibroblast Primary Cells skin01	H3K4me1	greater	0.000999001	123.778	26.1576	2.24245
Foreskin Fibroblast Primary Cells skin01	H3K27ac	greater	0.000999001	83.0385	16.4544	2.3353
Foreskin Fibroblast Primary Cells skin01	H3K4me3	greater	0.000999001	29.3727	4.40266	2.73803
Foreskin Fibroblast Primary Cells skin01	H3K27me3	greater	0.000999001	133.778	24.9138	2.42482
Foreskin Fibroblast Primary Cells skin01	H3K36me3	greater	0.000999001	61.3959	10.4444	2.55541
Foreskin Fibroblast Primary Cells skin01	H3K9me3	less	0.000999001	152.837	203.005	-0.409522
H1 Derived Mesenchymal Stem Cells	H3K4me1	greater	0.000999001	133.172	28.3014	2.23434
H1 Derived Mesenchymal Stem Cells	H3K27ac	greater	0.000999001	49.3383	14.8865	1.7287
H1 Derived Mesenchymal Stem Cells	H3K4me3	greater	0.000999001	28.0256	10.2013	1.45799
H1 Derived Mesenchymal Stem Cells	H3K27me3	greater	0.000999001	47.96	7.10164	2.75561
H1 Derived Mesenchymal Stem Cells	H3K36me3	greater	0.000999001	74.7461	17.6599	2.08152
H1 Derived Mesenchymal Stem Cells	H3K9me3	less	0.191808	91.6804	93.4195	-0.0271096
Primary T helper cells PMA-I stimulated	H3K4me1	greater	0.000999001	54.4433	11.6291	2.22701
Primary T helper cells PMA-I stimulated	H3K27ac	greater	0.000999001	28.8633	5.40889	2.41583
Primary T helper cells PMA-I stimulated	H3K4me3	greater	0.000999001	16.0559	4.16835	1.94556
Primary T helper cells PMA-I stimulated	H3K27me3	greater	0.000999001	84.1509	25.2017	1.73946
Primary T helper cells PMA-I stimulated	H3K36me3	greater	0.000999001	40.8432	8.82285	2.21078
Primary T helper cells PMA-I stimulated	H3K9me3	less	0.000999001	33.6421	45.7194	-0.44254
Rectal Smooth Muscle	H3K4me1	greater	0.000999001	64.3	13.7971	2.22046
Rectal Smooth Muscle	H3K27ac	greater	0.000999001	41.2057	8.46043	2.28404
Rectal Smooth Muscle	H3K4me3	greater	0.000999001	24.6027	4.69282	2.39029
Rectal Smooth Muscle	H3K27me3	greater	0.000999001	60.8146	20.0348	1.60191
Rectal Smooth Muscle	H3K36me3	greater	0.000999001	28.0823	4.79902	2.54885
Rectal Smooth Muscle	H3K9me3	less	0.000999001	34.0656	40.7474	-0.258389
iPS DF 19.11 Cells	H3K4me1	greater	0.000999001	104.566	22.4863	2.2173
iPS DF 19.11 Cells	H3K27ac	greater	0.000999001	38.6714	10.3514	1.90145
iPS DF 19.11 Cells	H3K4me3	greater	0.000999001	15.62	5.17458	1.59388
iPS DF 19.11 Cells	H3K27me3	greater	0.000999001	21.1362	6.87718	1.61983
iPS DF 19.11 Cells	H3K36me3	greater	0.000999001	103.496	38.0889	1.44213
iPS DF 19.11 Cells	H3K9me3	greater	0.000999001	63.1201	53.1539	0.247924
A549 EtOH 0.02pct Lung Carcinoma Cell Line	H3K4me1	greater	0.000999001	77.1656	16.6263	2.21449
A549 EtOH 0.02pct Lung Carcinoma Cell Line	H3K27ac	greater	0.000999001	24.4951	6.46002	1.92289
A549 EtOH 0.02pct Lung Carcinoma Cell Line	H3K4me3	greater	0.000999001	26.1111	7.41588	1.81597
A549 EtOH 0.02pct Lung Carcinoma Cell Line	H3K27me3	greater	0.000999001	101.699	39.7707	1.35453
A549 EtOH 0.02pct Lung Carcinoma Cell Line	H3K36me3	greater	0.000999001	40.1406	7.16952	2.48511
A549 EtOH 0.02pct Lung Carcinoma Cell Line	H3K9me3	less	0.0599401	38.027	38.8105	-0.0294231
Primary hematopoietic stem cells short term culture	H3K4me1	greater	0.000999001	81.1254	17.5296	2.21036
Primary hematopoietic stem cells short term culture	H3K4me3	greater	0.000999001	14.0818	2.98584	2.23762
Primary hematopoietic stem cells short term culture	H3K27me3	greater	0.000999001	122.758	34.583	1.82769
Primary hematopoietic stem cells short term culture	H3K36me3	greater	0.000999001	60.3039	10.0207	2.58927
Primary hematopoietic stem cells short term culture	H3K9me3	greater	0.000999001	90.6349	72.5076	0.321933
Brain Angular Gyrus	H3K4me1	greater	0.000999001	84.669	18.5063	2.19382
Brain Angular Gyrus	H3K27ac	greater	0.000999001	52.3057	11.3083	2.20958
Brain Angular Gyrus	H3K4me3	greater	0.000999001	18.2306	5.49868	1.7292
Brain Angular Gyrus	H3K27me3	greater	0.000999001	43.7415	19.1019	1.19528
Brain Angular Gyrus	H3K36me3	greater	0.000999001	24.8781	4.94027	2.33221
Brain Angular Gyrus	H3K9me3	less	0.120879	37.3759	37.9827	-0.0232326
Stomach Mucosa	H3K4me1	greater	0.000999001	80.8864	17.9183	2.17446
Stomach Mucosa	H3K4me3	greater	0.000999001	11.8113	3.15774	1.9032
Stomach Mucosa	H3K27me3	greater	0.000999001	50.1194	10.6108	2.23983
Stomach Mucosa	H3K36me3	greater	0.000999001	10.8871	1.98509	2.45534
Stomach Mucosa	H3K9me3	greater	0.384615	11.2213	10.7149	0.0666238
Primary B cells from peripheral blood	H3K4me1	greater	0.000999001	57.4252	12.7251	2.174
Primary B cells from peripheral blood	H3K27ac	greater	0.000999001	18.6862	3.75228	2.31613
Primary B cells from peripheral blood	H3K4me3	greater	0.000999001	5.85332	1.27777	2.19563
Primary B cells from peripheral blood	H3K27me3	greater	0.000999001	77.0747	16.473	2.22615
Primary B cells from peripheral blood	H3K36me3	greater	0.000999001	72.6731	14.2306	2.35242
Primary B cells from peripheral blood	H3K9me3	greater	0.148851	49.1472	45.6208	0.107417
Brain Anterior Caudate	H3K4me1	greater	0.000999001	102.113	22.8969	2.15695
Brain Anterior Caudate	H3K27ac	greater	0.000999001	69.1296	15.4175	2.16473
Brain Anterior Caudate	H3K4me3	greater	0.000999001	26.2745	8.15276	1.68831
Brain Anterior Caudate	H3K27me3	greater	0.000999001	19.7441	9.30133	1.08591
Brain Anterior Caudate	H3K36me3	greater	0.000999001	30.8789	6.06803	2.34732
Brain Anterior Caudate	H3K9me3	less	0.000999001	72.3963	82.6159	-0.190504
Foreskin Keratinocyte Primary Cells skin02	H3K4me1	greater	0.000999001	79.7653	17.9249	2.1538
Foreskin Keratinocyte Primary Cells skin02	H3K4me3	greater	0.000999001	11.6587	2.40991	2.27435
Foreskin Keratinocyte Primary Cells skin02	H3K27me3	greater	0.000999001	37.4261	7.95567	2.23399
Foreskin Keratinocyte Primary Cells skin02	H3K36me3	greater	0.000999001	38.5704	5.71766	2.754
Foreskin Keratinocyte Primary Cells skin02	H3K9me3	less	0.000999001	81.6791	113.625	-0.476243
Brain Cingulate Gyrus	H3K4me1	greater	0.000999001	94.3303	21.283	2.14802
Brain Cingulate Gyrus	H3K27ac	greater	0.000999001	51.8334	10.8233	2.25975
Brain Cingulate Gyrus	H3K4me3	greater	0.000999001	21.8533	6.34067	1.78514
Brain Cingulate Gyrus	H3K27me3	greater	0.000999001	32.6198	12.1667	1.4228
Brain Cingulate Gyrus	H3K36me3	greater	0.000999001	27.347	5.18663	2.39851
Brain Cingulate Gyrus	H3K9me3	less	0.324675	44.394	43.9763	0.0136379
Fetal Muscle Leg	H3K4me1	greater	0.000999001	100.896	22.8345	2.14359
Fetal Muscle Leg	H3K27ac	greater	0.000999001	53.6135	14.5985	1.87677
Fetal Muscle Leg	H3K4me3	greater	0.000999001	5.55397	1.36317	2.02655
Fetal Muscle Leg	H3K27me3	greater	0.000999001	116.077	39.3032	1.56236
Fetal Muscle Leg	H3K36me3	greater	0.000999001	44.6032	7.40931	2.58974
Fetal Muscle Leg	H3K9me3	less	0.000999001	58.5993	67.4415	-0.202752
HSMM Skeletal Muscle Myoblasts Cells	H3K4me1	greater	0.000999001	80.837	18.411	2.13444
HSMM Skeletal Muscle Myoblasts Cells	H3K27ac	greater	0.000999001	31.5989	8.35313	1.91949
HSMM Skeletal Muscle Myoblasts Cells	H3K4me3	greater	0.000999001	11.5453	2.45043	2.23621
HSMM Skeletal Muscle Myoblasts Cells	H3K27me3	greater	0.000999001	56.2001	11.4879	2.29046
HSMM Skeletal Muscle Myoblasts Cells	H3K36me3	greater	0.000999001	22.5784	3.59352	2.65148
HSMM Skeletal Muscle Myoblasts Cells	H3K9me3	greater	0.000999001	6.27546	4.25485	0.560613
Primary neutrophils from¬†peripheral¬†blood	H3K4me1	greater	0.000999001	39.3631	9.06263	2.11884
Primary neutrophils from¬†peripheral¬†blood	H3K4me3	greater	0.000999001	15.4136	2.93547	2.39254
Primary neutrophils from¬†peripheral¬†blood	H3K27me3	greater	0.000999001	111.2	23.7893	2.22477
Primary neutrophils from¬†peripheral¬†blood	H3K36me3	greater	0.000999001	33.9036	7.31405	2.2127
Primary neutrophils from¬†peripheral¬†blood	H3K9me3	less	0.000999001	88.2161	109.201	-0.307866
Ovary	H3K4me1	greater	0.000999001	125.739	29.2113	2.10583
Ovary	H3K27ac	greater	0.000999001	63.434	13.8934	2.19085
Ovary	H3K4me3	greater	0.000999001	9.70346	3.17745	1.61063
Ovary	H3K27me3	greater	0.000999001	46.0978	22.1699	1.0561
Ovary	H3K36me3	greater	0.000999001	54.9657	13.8857	1.98493
Ovary	H3K9me3	greater	0.000999001	62.2831	47.514	0.390488
Primary monocytes from¬†peripheral¬†blood	H3K4me1	greater	0.000999001	50.4798	12.0649	2.06489
Primary monocytes from¬†peripheral¬†blood	H3K27ac	greater	0.000999001	18.126	3.12161	2.53769
Primary monocytes from¬†peripheral¬†blood	H3K4me3	greater	0.000999001	5.08532	1.04893	2.27742
Primary monocytes from¬†peripheral¬†blood	H3K27me3	greater	0.000999001	42.5695	8.97176	2.24636
Primary monocytes from¬†peripheral¬†blood	H3K36me3	greater	0.000999001	47.1157	10.1225	2.21864
Primary monocytes from¬†peripheral¬†blood	H3K9me3	less	0.000999001	81.3521	96.4436	-0.245506
Fetal Intestine Small	H3K4me1	greater	0.000999001	103.413	24.7692	2.06179
Fetal Intestine Small	H3K27ac	greater	0.000999001	44.5749	11.1846	1.99472
Fetal Intestine Small	H3K4me3	greater	0.000999001	7.67921	1.938	1.98639
Fetal Intestine Small	H3K27me3	greater	0.000999001	94.8193	23.3623	2.021
Fetal Intestine Small	H3K36me3	greater	0.000999001	81.3332	12.5773	2.69302
Fetal Intestine Small	H3K9me3	greater	0.00699301	101.071	90.8858	0.153248
Brain Substantia Nigra	H3K4me1	greater	0.000999001	98.0801	23.5561	2.05786
Brain Substantia Nigra	H3K27ac	greater	0.000999001	48.4083	10.2298	2.24247
Brain Substantia Nigra	H3K4me3	greater	0.000999001	23.2244	8.2305	1.49659
Brain Substantia Nigra	H3K27me3	greater	0.000999001	55.4525	24.9138	1.15431
Brain Substantia Nigra	H3K36me3	greater	0.000999001	14.7401	2.69897	2.44926
Brain Substantia Nigra	H3K9me3	less	0.0679321	57.9061	59.6883	-0.0437328
HSMM cell derived Skeletal Muscle Myotubes Cells	H3K4me1	greater	0.000999001	98.9869	23.9491	2.04726
HSMM cell derived Skeletal Muscle Myotubes Cells	H3K27ac	greater	0.000999001	43.5831	11.8328	1.88098
HSMM cell derived Skeletal Muscle Myotubes Cells	H3K4me3	greater	0.000999001	21.676	4.90852	2.14274
HSMM cell derived Skeletal Muscle Myotubes Cells	H3K27me3	greater	0.000999001	164.043	55.855	1.55432
HSMM cell derived Skeletal Muscle Myotubes Cells	H3K36me3	greater	0.000999001	33.8469	6.38994	2.40515
HSMM cell derived Skeletal Muscle Myotubes Cells	H3K9me3	greater	0.000999001	58.8042	39.2002	0.585056
Fetal Adrenal Gland	H3K4me1	greater	0.000999001	100.739	25.1514	2.00191
Fetal Adrenal Gland	H3K27ac	greater	0.000999001	55.4772	15.5719	1.83295
Fetal Adrenal Gland	H3K4me3	greater	0.000999001	5.54598	1.44748	1.9379
Fetal Adrenal Gland	H3K27me3	greater	0.000999001	120.833	41.3331	1.54764
Fetal Adrenal Gland	H3K36me3	greater	0.000999001	55.5651	10.0908	2.46114
Fetal Adrenal Gland	H3K9me3	less	0.312687	80.5478	79.8545	0.0124706
Monocytes-CD14+ RO01746 Primary Cells	H3K4me1	greater	0.000999001	46.5766	11.639	2.00064
Monocytes-CD14+ RO01746 Primary Cells	H3K27ac	greater	0.000999001	46.7292	9.04621	2.36894
Monocytes-CD14+ RO01746 Primary Cells	H3K4me3	greater	0.000999001	27.6732	8.10568	1.77149
Monocytes-CD14+ RO01746 Primary Cells	H3K27me3	greater	0.000999001	72.2256	20.475	1.81865
Monocytes-CD14+ RO01746 Primary Cells	H3K36me3	greater	0.000999001	48.457	11.5547	2.06823
Monocytes-CD14+ RO01746 Primary Cells	H3K9me3	less	0.000999001	74.7475	102.305	-0.452775
Breast Myoepithelial Primary Cells	H3K4me1	greater	0.000999001	142.093	35.5377	1.99941
Breast Myoepithelial Primary Cells	H3K4me3	greater	0.000999001	15.5735	4.88224	1.67348
Breast Myoepithelial Primary Cells	H3K27me3	greater	0.000999001	120.037	98.5722	0.284222
Breast Myoepithelial Primary Cells	H3K36me3	greater	0.000999001	90.855	17.8866	2.34469
Breast Myoepithelial Primary Cells	H3K9me3	less	0.023976	138.723	145.662	-0.0704237
Liver	H3K4me1	greater	0.000999001	80.1576	20.2308	1.98629
Liver	H3K27ac	greater	0.000999001	40.392	8.38488	2.26821
Liver	H3K4me3	greater	0.000999001	24.9202	13.8529	0.847128
Liver	H3K27me3	greater	0.000999001	44.6563	23.175	0.946291
Liver	H3K36me3	greater	0.000999001	55.0783	13.2474	2.05577
Liver	H3K9me3	less	0.000999001	103.364	123.105	-0.252157
Fetal Intestine Large	H3K4me1	greater	0.000999001	89.4484	22.6046	1.98444
Fetal Intestine Large	H3K27ac	greater	0.000999001	42.1932	11.4189	1.88559
Fetal Intestine Large	H3K4me3	greater	0.000999001	6.91412	1.67741	2.04331
Fetal Intestine Large	H3K27me3	greater	0.000999001	86.4403	20.5516	2.07245
Fetal Intestine Large	H3K36me3	greater	0.000999001	56.5511	10.3941	2.4438
Fetal Intestine Large	H3K9me3	greater	0.368631	79.2065	76.4942	0.0502682
H1 BMP4 Derived Trophoblast Cultured Cells	H3K4me1	greater	0.000999001	111.029	28.1131	1.98162
H1 BMP4 Derived Trophoblast Cultured Cells	H3K27ac	greater	0.000999001	43.2503	13.1675	1.71573
H1 BMP4 Derived Trophoblast Cultured Cells	H3K4me3	greater	0.000999001	23.6596	10.3054	1.19903
H1 BMP4 Derived Trophoblast Cultured Cells	H3K27me3	greater	0.000999001	25.3903	9.94404	1.35237
H1 BMP4 Derived Trophoblast Cultured Cells	H3K36me3	greater	0.000999001	49.6072	11.7594	2.07673
H1 BMP4 Derived Trophoblast Cultured Cells	H3K9me3	greater	0.000999001	101.152	72.6861	0.476775
Colon Smooth Muscle	H3K4me1	greater	0.000999001	69.2742	17.5822	1.9782
Colon Smooth Muscle	H3K27ac	greater	0.000999001	47.2407	8.73306	2.43547
Colon Smooth Muscle	H3K4me3	greater	0.000999001	20.5295	5.54028	1.88967
Colon Smooth Muscle	H3K27me3	greater	0.000999001	23.7991	10.1576	1.22835
Colon Smooth Muscle	H3K36me3	greater	0.000999001	23.8616	4.43223	2.42859
[truncated: 282 more rows]

## Sheet: ST_5a
Supplementary Table 5a. Significant somatic mutation hotspots in promoter fragments.
[truncated: 306 more rows]

[truncated: 5 more sheets: ST_5b, ST_6, ST_7a, ST_7b, ST_8]
