# Supplementary material for: Melanoma-specific mutation hotspots in distal, non-coding, promoter-interacting regions implicate novel candidate driver genes
Source: Br J Cancer. 2024 Oct 4;131(10):1644–55. doi: 10.1038/s41416-024-02870-w (PMC11555344; doi:10.1038/s41416-024-02870-w)
Supplement: Supplementary file 3 — Supplementary File 1 [file 41416_2024_2870_MOESM3_ESM.zip › Supplementary_File_1.txt]

gene_name	gene_id	fragment_chr	fragment_start	fragment_end	fragment_class	distance	interaction_type	num_interactions	num_replicates	num_cell_lines
A1BG	ENSG00000121410.12	chr19	54049563	54060473	eo_PIF	4293019.0	Trans-intrachromosomal	2	2	2
A1BG	ENSG00000121410.12	chr19	55498475	55511966	eo_PIF	2841526.0	Trans-intrachromosomal	2	2	2
A1BG	ENSG00000121410.12	chr19	56547125	56548806	eo_PIF	1804686.0	Trans-intrachromosomal	2	2	1
A1BG	ENSG00000121410.12	chr19	57167833	57171778	nc_PIF	1181714.0	Trans-intrachromosomal	2	2	1
A1BG	ENSG00000121410.12	chr19	57281416	57284801	eo_PIF	1068691.0	Trans-intrachromosomal	2	2	1
A1BG	ENSG00000121410.12	chr19	57353899	57362932	eo_PIF	990560.0	Cis	3	3	2
A1BG	ENSG00000121410.12	chr19	57418213	57419826	eo_PIF	933666.0	Cis	4	3	2
A1BG	ENSG00000121410.12	chr19	57422693	57424360	nc_PIF	929132.0	Cis	2	2	2
A1BG	ENSG00000121410.12	chr19	57439317	57446939	eo_PIF	906553.0	Cis	2	2	2
A1BG	ENSG00000121410.12	chr19	57713017	57720484	eo_PIF	633008.0	Cis	3	2	1
A1BG	ENSG00000121410.12	chr19	57939979	57942150	eo_PIF	411342.0	Cis	2	2	2
A1BG	ENSG00000121410.12	chr19	57978125	57979035	eo_PIF	374457.0	Cis	3	2	1
A1BG	ENSG00000121410.12	chr19	58040706	58044374	nc_PIF	309118.0	Cis	2	2	2
A1BG	ENSG00000121410.12	chr19	58075703	58079519	nc_PIF	273973.0	Cis	2	2	1
A1BG	ENSG00000121410.12	chr19	58237359	58246641	eo_PIF	106851.0	Cis	2	2	2
A1BG	ENSG00000121410.12	chr19	58249856	58255587	eo_PIF	97905.0	Cis	2	2	1
A1BG	ENSG00000121410.12	chr19	58273391	58275235	nc_PIF	78257.0	Cis	2	2	2
A1BG	ENSG00000121410.12	chr19	58311429	58314301	eo_PIF	39191.0	Cis	3	2	2
A1BG	ENSG00000121410.12	chr19	58314301	58316838	eo_PIF	36654.0	Cis	2	2	2
A1BG	ENSG00000121410.12	chr19	58316838	58319795	nc_PIF	33697.0	Cis	3	2	1
A1BG	ENSG00000121410.12	chr19	58333265	58339536	eo_PIF	13956.0	Cis	2	2	2
A1BG	ENSG00000121410.12	chr19	58339536	58339998	eo_PIF	13494.0	Cis	5	3	2
A1BG	ENSG00000121410.12	chr19	58339998	58346527	eo_PIF	6965.0	Cis	6	3	2
A1BG	ENSG00000121410.12	chr19	58367158	58373832	eo_PIF	13667.0	Cis	3	3	2
A1BG	ENSG00000121410.12	chr19	58373832	58380312	nc_PIF	20341.0	Cis	3	2	2
A1BG	ENSG00000121410.12	chr19	58442889	58445180	nc_PIF	89398.0	Cis	3	2	2
A1BG	ENSG00000121410.12	chr19	58457138	58458723	eo_PIF	103647.0	Cis	2	2	2
A1CF	ENSG00000148584.16	chr10	50234582	50238142	eo_PIF	647533.0	Cis	2	2	2
A1CF	ENSG00000148584.16	chr10	50251740	50255744	nc_PIF	629931.0	Cis	2	2	2
A1CF	ENSG00000148584.16	chr10	50272432	50275940	nc_PIF	609735.0	Cis	2	2	1
A1CF	ENSG00000148584.16	chr10	50343325	50346493	eo_PIF	539182.0	Cis	2	2	2
A1CF	ENSG00000148584.16	chr10	50535821	50544006	nc_PIF	341669.0	Cis	2	2	2
A1CF	ENSG00000148584.16	chr10	50573151	50574091	nc_PIF	311584.0	Cis	2	2	2
A1CF	ENSG00000148584.16	chr10	50721225	50723822	nc_PIF	161853.0	Cis	2	2	1
A1CF	ENSG00000148584.16	chr10	50788094	50794207	nc_PIF	91468.0	Cis	2	2	2
A1CF	ENSG00000148584.16	chr10	50797014	50798867	nc_PIF	86808.0	Cis	2	2	2
A1CF	ENSG00000148584.16	chr10	50798867	50802081	eo_PIF	83594.0	Cis	3	3	2
A1CF	ENSG00000148584.16	chr10	50802081	50807197	eo_PIF	78478.0	Cis	3	2	2
A1CF	ENSG00000148584.16	chr10	50807197	50810181	eo_PIF	75494.0	Cis	2	2	2
A1CF	ENSG00000148584.16	chr10	50810181	50811444	eo_PIF	74231.0	Cis	3	2	2
A1CF	ENSG00000148584.16	chr10	50811444	50817403	eo_PIF	68272.0	Cis	4	4	2
A1CF	ENSG00000148584.16	chr10	50825522	50826531	nc_PIF	59144.0	Cis	2	2	1
A1CF	ENSG00000148584.16	chr10	50829397	50834019	nc_PIF	51656.0	Cis	2	2	1
A1CF	ENSG00000148584.16	chr10	50834145	50844273	eo_PIF	41402.0	Cis	3	2	2
A1CF	ENSG00000148584.16	chr10	50851963	50852490	nc_PIF	33185.0	Cis	3	3	2
A1CF	ENSG00000148584.16	chr10	50855420	50856423	nc_PIF	29252.0	Cis	2	2	2
A1CF	ENSG00000148584.16	chr10	50856423	50857469	nc_PIF	28206.0	Cis	2	2	2
A1CF	ENSG00000148584.16	chr10	50857943	50863317	eo_PIF	22358.0	Cis	3	2	1
A1CF	ENSG00000148584.16	chr10	50863317	50863483	nc_PIF	22192.0	Cis	2	2	2
A1CF	ENSG00000148584.16	chr10	50874970	50876358	nc_PIF	9317.0	Cis	3	3	2
A1CF	ENSG00000148584.16	chr10	50876358	50877496	nc_PIF	8179.0	Cis	3	3	2
A1CF	ENSG00000148584.16	chr10	50877496	50879573	nc_PIF	6102.0	Cis	2	2	2
A1CF	ENSG00000148584.16	chr10	50879573	50881530	nc_PIF	4145.0	Cis	6	4	2
A1CF	ENSG00000148584.16	chr10	50890083	50890137	nc_PIF	4409.0	Cis	4	4	2
A1CF	ENSG00000148584.16	chr10	50890137	50897665	nc_PIF	4463.0	Cis	5	3	2
A1CF	ENSG00000148584.16	chr10	50897665	50902550	nc_PIF	11991.0	Cis	3	3	2
A1CF	ENSG00000148584.16	chr10	50906905	50908870	nc_PIF	21231.0	Cis	2	2	2
A1CF	ENSG00000148584.16	chr10	50919751	50921774	nc_PIF	34077.0	Cis	2	2	2
A1CF	ENSG00000148584.16	chr10	50922064	50930047	nc_PIF	36390.0	Cis	3	3	2
A1CF	ENSG00000148584.16	chr10	50930047	50941859	nc_PIF	44373.0	Cis	2	2	1
A1CF	ENSG00000148584.16	chr10	50943348	50952548	nc_PIF	57674.0	Cis	2	2	1
A1CF	ENSG00000148584.16	chr10	50962915	50968258	nc_PIF	77241.0	Cis	2	2	1
A1CF	ENSG00000148584.16	chr10	50973205	50980616	nc_PIF	87531.0	Cis	3	3	2
A1CF	ENSG00000148584.16	chr10	51052472	51053579	nc_PIF	166798.0	Cis	2	2	2
A1CF	ENSG00000148584.16	chr10	51312829	51318297	nc_PIF	427155.0	Cis	3	3	2
A1CF	ENSG00000148584.16	chr10	51417326	51420144	nc_PIF	531652.0	Cis	2	2	2
A1CF	ENSG00000148584.16	chr10	51446236	51448784	nc_PIF	560562.0	Cis	2	2	1
A1CF	ENSG00000148584.16	chr10	51683489	51685690	nc_PIF	797815.0	Cis	2	2	2
A1CF	ENSG00000148584.16	chr10	51839447	51842972	nc_PIF	953773.0	Cis	3	3	2
A1CF	ENSG00000148584.16	chr10	51884047	51893785	nc_PIF	998373.0	Cis	2	2	1
A1CF	ENSG00000148584.16	chr10	51909439	51909794	eo_PIF	1023765.0	Trans-intrachromosomal	2	2	1
A1CF	ENSG00000148584.16	chr10	51951427	51952116	nc_PIF	1065753.0	Trans-intrachromosomal	2	2	2
A1CF	ENSG00000148584.16	chr10	51961116	51964404	nc_PIF	1075442.0	Trans-intrachromosomal	2	2	2
A1CF	ENSG00000148584.16	chr10	52098655	52103786	nc_PIF	1212981.0	Trans-intrachromosomal	2	2	2
A1CF	ENSG00000148584.16	chr10	52236956	52240105	nc_PIF	1351282.0	Trans-intrachromosomal	2	2	2
A1CF	ENSG00000148584.16	chr10	52258605	52261879	nc_PIF	1372931.0	Trans-intrachromosomal	2	2	2
A1CF	ENSG00000148584.16	chr10	52290173	52295575	eo_PIF	1404499.0	Trans-intrachromosomal	2	2	1
A1CF	ENSG00000148584.16	chr10	52447487	52460396	nc_PIF	1561813.0	Trans-intrachromosomal	3	2	2
A1CF	ENSG00000148584.16	chr10	67041488	67046083	nc_PIF	16155814.0	Trans-intrachromosomal	2	2	1
A1CF	ENSG00000148584.16	chr10	126372151	126372979	nc_PIF	75486477.0	Trans-intrachromosomal	2	2	2
A2M	ENSG00000175899.15	chr10	2576263	2580258	nc_PIF		Trans-interchromosomal	2	2	2
A2M	ENSG00000175899.15	chr12	7735846	7737638	eo_PIF	1378591.0	Trans-intrachromosomal	2	2	2
A2M	ENSG00000175899.15	chr12	8461577	8462938	nc_PIF	653291.0	Cis	2	2	2
A2M	ENSG00000175899.15	chr12	8547522	8551857	nc_PIF	564372.0	Cis	2	2	1
A2M	ENSG00000175899.15	chr12	8566831	8579790	nc_PIF	536439.0	Cis	3	2	2
A2M	ENSG00000175899.15	chr12	8623716	8628308	nc_PIF	487921.0	Cis	2	2	2
A2M	ENSG00000175899.15	chr12	8717562	8720865	nc_PIF	395364.0	Cis	2	2	2
A2M	ENSG00000175899.15	chr12	8742601	8744536	nc_PIF	371693.0	Cis	2	2	2
A2M	ENSG00000175899.15	chr12	8775493	8778144	eo_PIF	338085.0	Cis	2	2	2
A2M	ENSG00000175899.15	chr12	8785840	8788286	nc_PIF	327943.0	Cis	3	3	2
A2M	ENSG00000175899.15	chr12	8849038	8849942	eo_PIF	266287.0	Cis	2	2	1
A2M	ENSG00000175899.15	chr12	8889943	8894506	nc_PIF	221723.0	Cis	2	2	2
A2M	ENSG00000175899.15	chr12	8894506	8906058	nc_PIF	210171.0	Cis	3	2	2
A2M	ENSG00000175899.15	chr12	9021663	9022834	nc_PIF	93395.0	Cis	3	3	2
A2M	ENSG00000175899.15	chr12	9027511	9031439	nc_PIF	84790.0	Cis	2	2	2
A2M	ENSG00000175899.15	chr12	9031439	9036537	nc_PIF	79692.0	Cis	2	2	2
A2M	ENSG00000175899.15	chr12	9037155	9039185	nc_PIF	77044.0	Cis	3	3	2
A2M	ENSG00000175899.15	chr12	9056163	9058388	nc_PIF	57841.0	Cis	2	2	2
A2M	ENSG00000175899.15	chr12	9061104	9068878	eo_PIF	47351.0	Cis	7	3	2
A2M	ENSG00000175899.15	chr12	9068932	9079845	eo_PIF	36384.0	Cis	4	2	2
A2M	ENSG00000175899.15	chr12	9079845	9085525	eo_PIF	30704.0	Cis	8	4	2
A2M	ENSG00000175899.15	chr12	9093624	9093730	nc_PIF	22499.0	Cis	6	4	2
A2M	ENSG00000175899.15	chr12	9093730	9095500	eo_PIF	20729.0	Cis	6	4	2
A2M	ENSG00000175899.15	chr12	9095500	9096362	eo_PIF	19867.0	Cis	6	3	2
A2M	ENSG00000175899.15	chr12	9096362	9096990	nc_PIF	19239.0	Cis	4	2	2
A2M	ENSG00000175899.15	chr12	9097352	9098298	nc_PIF	17931.0	Cis	4	3	2
A2M	ENSG00000175899.15	chr12	9098298	9098898	eo_PIF	17331.0	Cis	3	3	2
A2M	ENSG00000175899.15	chr12	9098898	9099719	eo_PIF	16510.0	Cis	7	4	2
A2M	ENSG00000175899.15	chr12	9119485	9120615	nc_PIF	3257.0	Cis	6	4	2
A2M	ENSG00000175899.15	chr12	9120615	9121058	nc_PIF	4387.0	Cis	4	2	2
A2M	ENSG00000175899.15	chr12	9121058	9126611	nc_PIF	4830.0	Cis	4	2	2
A2M	ENSG00000175899.15	chr12	9126611	9135347	nc_PIF	10383.0	Cis	6	3	2
A2M	ENSG00000175899.15	chr12	9135347	9138110	nc_PIF	19119.0	Cis	4	3	2
A2M	ENSG00000175899.15	chr12	9138110	9143557	nc_PIF	21882.0	Cis	4	3	2
A2M	ENSG00000175899.15	chr12	9143557	9149213	eo_PIF	27329.0	Cis	3	2	2
A2M	ENSG00000175899.15	chr12	9149213	9149350	nc_PIF	32985.0	Cis	2	2	1
A2M	ENSG00000175899.15	chr12	9149350	9153109	eo_PIF	33122.0	Cis	4	2	1
A2M	ENSG00000175899.15	chr12	9153109	9156775	eo_PIF	36881.0	Cis	2	2	1
A2M	ENSG00000175899.15	chr12	9160253	9162299	eo_PIF	44025.0	Cis	4	4	2
A2M	ENSG00000175899.15	chr12	9162299	9167377	eo_PIF	46071.0	Cis	5	3	2
A2M	ENSG00000175899.15	chr12	9167377	9169006	eo_PIF	51149.0	Cis	4	3	2
A2M	ENSG00000175899.15	chr12	9170063	9172242	eo_PIF	53835.0	Cis	4	3	2
A2M	ENSG00000175899.15	chr12	9172242	9174031	nc_PIF	56014.0	Cis	2	2	1
A2M	ENSG00000175899.15	chr12	9174159	9179389	nc_PIF	57931.0	Cis	3	3	2
A2M	ENSG00000175899.15	chr12	9179671	9181416	eo_PIF	63443.0	Cis	4	2	2
A2M	ENSG00000175899.15	chr12	9181416	9183876	eo_PIF	65188.0	Cis	5	3	2
A2M	ENSG00000175899.15	chr12	9183876	9184106	nc_PIF	67648.0	Cis	2	2	1
A2M	ENSG00000175899.15	chr12	9184106	9187855	nc_PIF	67878.0	Cis	3	2	2
A2M	ENSG00000175899.15	chr12	9188163	9196605	eo_PIF	71935.0	Cis	3	2	1
A2M	ENSG00000175899.15	chr12	9198186	9198418	nc_PIF	81958.0	Cis	2	2	2
A2M	ENSG00000175899.15	chr12	9198418	9205611	eo_PIF	82190.0	Cis	5	3	2
A2M	ENSG00000175899.15	chr12	9205611	9206605	nc_PIF	89383.0	Cis	4	2	1
A2M	ENSG00000175899.15	chr12	9226075	9235720	nc_PIF	109847.0	Cis	4	2	2
A2M	ENSG00000175899.15	chr12	9248695	9251474	nc_PIF	132467.0	Cis	3	2	2
A2M	ENSG00000175899.15	chr12	9251474	9255763	nc_PIF	135246.0	Cis	2	2	2
A2M	ENSG00000175899.15	chr12	9256671	9259530	nc_PIF	140443.0	Cis	5	3	2
A2M	ENSG00000175899.15	chr12	9259530	9262940	nc_PIF	143302.0	Cis	6	4	2
A2M	ENSG00000175899.15	chr12	9271283	9272932	nc_PIF	155055.0	Cis	2	2	1
A2M	ENSG00000175899.15	chr12	9327518	9335484	nc_PIF	211290.0	Cis	2	2	1
A2M	ENSG00000175899.15	chr12	9340784	9342140	nc_PIF	224556.0	Cis	3	2	1
A2M	ENSG00000175899.15	chr12	9342199	9344710	nc_PIF	225971.0	Cis	4	2	2
A2M	ENSG00000175899.15	chr12	9347710	9352866	nc_PIF	231482.0	Cis	2	2	2
A2M	ENSG00000175899.15	chr12	9352866	9357428	nc_PIF	236638.0	Cis	2	2	2
A2M	ENSG00000175899.15	chr12	9359854	9362618	nc_PIF	243626.0	Cis	2	2	2
A2M	ENSG00000175899.15	chr12	9363893	9366431	nc_PIF	247665.0	Cis	3	2	2
A2M	ENSG00000175899.15	chr12	9366431	9367254	nc_PIF	250203.0	Cis	2	2	2
A2M	ENSG00000175899.15	chr12	9368179	9368682	nc_PIF	251951.0	Cis	2	2	2
A2M	ENSG00000175899.15	chr12	9368682	9370903	nc_PIF	252454.0	Cis	4	3	2
A2M	ENSG00000175899.15	chr12	9372151	9378012	nc_PIF	255923.0	Cis	4	3	2
A2M	ENSG00000175899.15	chr12	9388324	9392686	nc_PIF	272096.0	Cis	3	2	2
A2M	ENSG00000175899.15	chr12	9568930	9571822	nc_PIF	452702.0	Cis	2	2	1
A2M	ENSG00000175899.15	chr12	9584416	9603187	eo_PIF	468188.0	Cis	2	2	2
A2M	ENSG00000175899.15	chr12	9647441	9650745	nc_PIF	531213.0	Cis	3	2	2
A2M	ENSG00000175899.15	chr12	9685210	9685710	nc_PIF	568982.0	Cis	2	2	1
A2M	ENSG00000175899.15	chr12	9708467	9709954	nc_PIF	592239.0	Cis	2	2	2
A2M	ENSG00000175899.15	chr12	9721477	9722912	nc_PIF	605249.0	Cis	2	2	2
A2M	ENSG00000175899.15	chr12	9722912	9723110	nc_PIF	606684.0	Cis	2	2	2
A2M	ENSG00000175899.15	chr12	9729988	9731180	nc_PIF	613760.0	Cis	3	3	2
A2M	ENSG00000175899.15	chr12	9855746	9859141	eo_PIF	739518.0	Cis	2	2	2
A2M	ENSG00000175899.15	chr12	10018202	10024675	eo_PIF	901974.0	Cis	3	2	2
A2M	ENSG00000175899.15	chr12	10034357	10036274	nc_PIF	918129.0	Cis	2	2	1
A2M	ENSG00000175899.15	chr12	10143564	10150117	nc_PIF	1027336.0	Trans-intrachromosomal	2	2	1
A2M	ENSG00000175899.15	chr12	10275324	10278450	nc_PIF	1159096.0	Trans-intrachromosomal	2	2	1
A2M	ENSG00000175899.15	chr12	10530413	10539040	nc_PIF	1414185.0	Trans-intrachromosomal	2	2	2
A2M	ENSG00000175899.15	chr12	11444920	11446199	nc_PIF	2328692.0	Trans-intrachromosomal	2	2	1
A2M	ENSG00000175899.15	chr12	11450150	11453530	nc_PIF	2333922.0	Trans-intrachromosomal	2	2	1
A2M	ENSG00000175899.15	chr12	11556661	11562576	nc_PIF	2440433.0	Trans-intrachromosomal	2	2	2
A2M	ENSG00000175899.15	chr12	12080283	12082473	nc_PIF	2964055.0	Trans-intrachromosomal	2	2	2
A2M	ENSG00000175899.15	chr12	14617457	14619698	eo_PIF	5501229.0	Trans-intrachromosomal	2	2	2
A2ML1	ENSG00000166535.20	chr12	4885397	4892230	nc_PIF	3930391.0	Trans-intrachromosomal	2	2	2
A2ML1	ENSG00000166535.20	chr12	5244320	5245472	nc_PIF	3577149.0	Trans-intrachromosomal	2	2	1
A2ML1	ENSG00000166535.20	chr12	7488500	7489859	nc_PIF	1332762.0	Trans-intrachromosomal	2	2	2
A2ML1	ENSG00000166535.20	chr12	7591307	7593642	nc_PIF	1228979.0	Trans-intrachromosomal	2	2	2
A2ML1	ENSG00000166535.20	chr12	8456543	8457830	nc_PIF	364791.0	Cis	2	2	2
A2ML1	ENSG00000166535.20	chr12	8474766	8476955	eo_PIF	345666.0	Cis	2	2	2
A2ML1	ENSG00000166535.20	chr12	8495881	8496242	nc_PIF	326379.0	Cis	2	2	2
A2ML1	ENSG00000166535.20	chr12	8499893	8504751	nc_PIF	317870.0	Cis	4	3	2
A2ML1	ENSG00000166535.20	chr12	8518701	8525945	eo_PIF	296676.0	Cis	4	4	2
A2ML1	ENSG00000166535.20	chr12	8528623	8529351	nc_PIF	293270.0	Cis	2	2	2
A2ML1	ENSG00000166535.20	chr12	8529351	8534148	eo_PIF	288473.0	Cis	3	3	2
A2ML1	ENSG00000166535.20	chr12	8534148	8537322	eo_PIF	285299.0	Cis	4	2	2
A2ML1	ENSG00000166535.20	chr12	8545128	8547522	nc_PIF	275099.0	Cis	2	2	2
A2ML1	ENSG00000166535.20	chr12	8547522	8551857	nc_PIF	270764.0	Cis	2	2	2
A2ML1	ENSG00000166535.20	chr12	8552718	8557050	nc_PIF	265571.0	Cis	2	2	2
A2ML1	ENSG00000166535.20	chr12	8557050	8562866	nc_PIF	259755.0	Cis	2	2	2
A2ML1	ENSG00000166535.20	chr12	8582626	8594581	nc_PIF	228040.0	Cis	2	2	2
A2ML1	ENSG00000166535.20	chr12	8618526	8620240	nc_PIF	202381.0	Cis	2	2	2
A2ML1	ENSG00000166535.20	chr12	8623716	8628308	nc_PIF	194313.0	Cis	4	3	2
A2ML1	ENSG00000166535.20	chr12	8628308	8632065	nc_PIF	190556.0	Cis	5	4	2
A2ML1	ENSG00000166535.20	chr12	8632065	8637049	nc_PIF	185572.0	Cis	2	2	2
A2ML1	ENSG00000166535.20	chr12	8637049	8646551	eo_PIF	176070.0	Cis	5	3	2
A2ML1	ENSG00000166535.20	chr12	8708472	8713270	nc_PIF	109351.0	Cis	3	3	2
A2ML1	ENSG00000166535.20	chr12	8720865	8722764	nc_PIF	99857.0	Cis	3	2	2
A2ML1	ENSG00000166535.20	chr12	8722764	8723158	nc_PIF	99463.0	Cis	2	2	2
A2ML1	ENSG00000166535.20	chr12	8723158	8728582	nc_PIF	94039.0	Cis	4	3	2
A2ML1	ENSG00000166535.20	chr12	8735566	8738393	nc_PIF	84228.0	Cis	3	2	2
A2ML1	ENSG00000166535.20	chr12	8738393	8742601	nc_PIF	80020.0	Cis	3	2	2
A2ML1	ENSG00000166535.20	chr12	8742601	8744536	nc_PIF	78085.0	Cis	6	3	2
A2ML1	ENSG00000166535.20	chr12	8744536	8747540	nc_PIF	75081.0	Cis	2	2	2
A2ML1	ENSG00000166535.20	chr12	8750713	8755876	eo_PIF	66745.0	Cis	2	2	1
A2ML1	ENSG00000166535.20	chr12	8758660	8763322	nc_PIF	59299.0	Cis	3	2	2
A2ML1	ENSG00000166535.20	chr12	8763322	8775493	eo_PIF	47128.0	Cis	2	2	2
A2ML1	ENSG00000166535.20	chr12	8775493	8778144	eo_PIF	44477.0	Cis	6	3	2
A2ML1	ENSG00000166535.20	chr12	8796506	8805225	nc_PIF	17396.0	Cis	4	3	2
A2ML1	ENSG00000166535.20	chr12	8810520	8813277	nc_PIF	9344.0	Cis	3	3	2
A2ML1	ENSG00000166535.20	chr12	8813277	8819722	nc_PIF	2899.0	Cis	7	4	2
A2ML1	ENSG00000166535.20	chr12	8825581	8830526	eo_PIF	2961.0	Cis	5	3	2
A2ML1	ENSG00000166535.20	chr12	8830526	8834229	nc_PIF	7906.0	Cis	7	4	2
A2ML1	ENSG00000166535.20	chr12	8834229	8836350	eo_PIF	11609.0	Cis	4	2	2
A2ML1	ENSG00000166535.20	chr12	8836350	8841102	eo_PIF	13730.0	Cis	6	3	2
A2ML1	ENSG00000166535.20	chr12	8849038	8849942	eo_PIF	26418.0	Cis	6	4	2
A2ML1	ENSG00000166535.20	chr12	8849942	8850695	eo_PIF	27322.0	Cis	8	4	2
A2ML1	ENSG00000166535.20	chr12	8863495	8869503	eo_PIF	40875.0	Cis	6	4	2
A2ML1	ENSG00000166535.20	chr12	8869503	8879148	eo_PIF	46883.0	Cis	4	2	2
A2ML1	ENSG00000166535.20	chr12	8879148	8883050	eo_PIF	56528.0	Cis	2	2	2
A2ML1	ENSG00000166535.20	chr12	8883050	8885438	nc_PIF	60430.0	Cis	3	2	1
A2ML1	ENSG00000166535.20	chr12	8885438	8889943	eo_PIF	62818.0	Cis	4	4	2
A2ML1	ENSG00000166535.20	chr12	8889943	8894506	nc_PIF	67323.0	Cis	4	3	2
A2ML1	ENSG00000166535.20	chr12	8894506	8906058	nc_PIF	71886.0	Cis	5	4	2
A2ML1	ENSG00000166535.20	chr12	8906058	8910364	nc_PIF	83438.0	Cis	3	3	2
A2ML1	ENSG00000166535.20	chr12	8929182	8939169	eo_PIF	106562.0	Cis	2	2	2
A2ML1	ENSG00000166535.20	chr12	8956324	8960573	nc_PIF	133704.0	Cis	2	2	1
A2ML1	ENSG00000166535.20	chr12	8963403	8969563	nc_PIF	140783.0	Cis	2	2	2
A2ML1	ENSG00000166535.20	chr12	8969563	8970500	eo_PIF	146943.0	Cis	2	2	2
A2ML1	ENSG00000166535.20	chr12	8971994	8985563	nc_PIF	149374.0	Cis	2	2	2
A2ML1	ENSG00000166535.20	chr12	9012822	9021663	nc_PIF	190202.0	Cis	3	2	1
A2ML1	ENSG00000166535.20	chr12	9021663	9022834	nc_PIF	199043.0	Cis	3	3	2
A2ML1	ENSG00000166535.20	chr12	9027511	9031439	nc_PIF	204891.0	Cis	2	2	2
A2ML1	ENSG00000166535.20	chr12	9036537	9037155	nc_PIF	213917.0	Cis	2	2	2
A2ML1	ENSG00000166535.20	chr12	9039185	9056163	nc_PIF	216565.0	Cis	4	3	2
A2ML1	ENSG00000166535.20	chr12	9056163	9058388	nc_PIF	233543.0	Cis	2	2	2
A2ML1	ENSG00000166535.20	chr12	9061104	9068878	eo_PIF	238484.0	Cis	6	2	2
A2ML1	ENSG00000166535.20	chr12	9068932	9079845	eo_PIF	246312.0	Cis	5	2	2
A2ML1	ENSG00000166535.20	chr12	9093730	9095500	eo_PIF	271110.0	Cis	3	3	2
A2ML1	ENSG00000166535.20	chr12	9095500	9096362	eo_PIF	272880.0	Cis	2	2	2
A2ML1	ENSG00000166535.20	chr12	9097352	9098298	nc_PIF	274732.0	Cis	2	2	2
A2ML1	ENSG00000166535.20	chr12	9121058	9126611	nc_PIF	298438.0	Cis	3	3	2
A2ML1	ENSG00000166535.20	chr12	9126611	9135347	nc_PIF	303991.0	Cis	2	2	2
A2ML1	ENSG00000166535.20	chr12	9153109	9156775	eo_PIF	330489.0	Cis	2	2	2
A2ML1	ENSG00000166535.20	chr12	9172242	9174031	nc_PIF	349622.0	Cis	3	2	2
A2ML1	ENSG00000166535.20	chr12	9184106	9187855	nc_PIF	361486.0	Cis	2	2	2
A2ML1	ENSG00000166535.20	chr12	9188163	9196605	eo_PIF	365543.0	Cis	3	3	2
A2ML1	ENSG00000166535.20	chr12	9248695	9251474	nc_PIF	426075.0	Cis	2	2	2
A2ML1	ENSG00000166535.20	chr12	9267547	9271283	nc_PIF	444927.0	Cis	4	3	2
A2ML1	ENSG00000166535.20	chr12	9344710	9346829	nc_PIF	522090.0	Cis	3	2	2
A2ML1	ENSG00000166535.20	chr12	9372151	9378012	nc_PIF	549531.0	Cis	6	3	2
A2ML1	ENSG00000166535.20	chr12	9380581	9388324	nc_PIF	557961.0	Cis	2	2	2
A2ML1	ENSG00000166535.20	chr12	9584416	9603187	eo_PIF	761796.0	Cis	2	2	2
A2ML1	ENSG00000166535.20	chr12	9621074	9621672	nc_PIF	798454.0	Cis	2	2	1
A2ML1	ENSG00000166535.20	chr12	9622065	9623842	nc_PIF	799445.0	Cis	2	2	2
A2ML1	ENSG00000166535.20	chr12	9647441	9650745	nc_PIF	824821.0	Cis	2	2	1
A2ML1	ENSG00000166535.20	chr12	9650745	9653280	nc_PIF	828125.0	Cis	2	2	2
A2ML1	ENSG00000166535.20	chr12	9685210	9685710	nc_PIF	862590.0	Cis	2	2	1
A2ML1	ENSG00000166535.20	chr12	9821121	9821884	nc_PIF	998501.0	Cis	2	2	2
A2ML1	ENSG00000166535.20	chr12	10036274	10038578	nc_PIF	1213654.0	Trans-intrachromosomal	2	2	1
A2ML1	ENSG00000166535.20	chr12	10257245	10261719	nc_PIF	1434625.0	Trans-intrachromosomal	2	2	2
A2ML1	ENSG00000166535.20	chr12	10780034	10780933	nc_PIF	1957414.0	Trans-intrachromosomal	2	2	1
A2ML1	ENSG00000166535.20	chr12	10949514	10951349	nc_PIF	2126894.0	Trans-intrachromosomal	2	2	2
A2ML1	ENSG00000166535.20	chr12	12073507	12078459	eo_PIF	3250887.0	Trans-intrachromosomal	2	2	2
A2ML1	ENSG00000166535.20	chr12	12450035	12454621	nc_PIF	3627415.0	Trans-intrachromosomal	3	3	2
A2ML1	ENSG00000166535.20	chr12	14132145	14133679	nc_PIF	5309525.0	Trans-intrachromosomal	2	2	1
A2ML1	ENSG00000166535.20	chr12	15240984	15247390	nc_PIF	6418364.0	Trans-intrachromosomal	2	2	1
A2ML1	ENSG00000166535.20	chr12	15590987	15593294	nc_PIF	6768367.0	Trans-intrachromosomal	2	2	2
A2ML1	ENSG00000166535.20	chr12	19045535	19046094	nc_PIF	10222915.0	Trans-intrachromosomal	2	2	2
A2ML1	ENSG00000166535.20	chr12	25152130	25155035	eo_PIF	16329510.0	Trans-intrachromosomal	2	2	2
A2ML1	ENSG00000166535.20	chr12	27490628	27496304	eo_PIF	18668008.0	Trans-intrachromosomal	2	2	1
A2ML1	ENSG00000166535.20	chr12	32614558	32618510	nc_PIF	23791938.0	Trans-intrachromosomal	2	2	2
A2ML1	ENSG00000166535.20	chr12	127832633	127834190	nc_PIF	119010013.0	Trans-intrachromosomal	2	2	2
A4GALT	ENSG00000128274.17	chr22	42585794	42591750	eo_PIF	129548.0	Cis	2	2	2
A4GALT	ENSG00000128274.17	chr22	42636983	42640055	eo_PIF	81243.0	Cis	4	4	2
A4GALT	ENSG00000128274.17	chr22	42656889	42665357	eo_PIF	55941.0	Cis	3	3	2
A4GALT	ENSG00000128274.17	chr22	42678300	42683136	nc_PIF	38162.0	Cis	2	2	2
A4GALT	ENSG00000128274.17	chr22	42683136	42683741	nc_PIF	37557.0	Cis	2	2	1
A4GALT	ENSG00000128274.17	chr22	42683741	42708720	eo_PIF	12578.0	Cis	4	4	2
A4GALT	ENSG00000128274.17	chr22	42727439	42742207	nc_PIF	6142.0	Cis	4	4	2
A4GALT	ENSG00000128274.17	chr22	42744598	42747595	nc_PIF	23301.0	Cis	2	2	2
A4GALT	ENSG00000128274.17	chr22	42748428	42759484	nc_PIF	27131.0	Cis	2	2	1
A4GALT	ENSG00000128274.17	chr22	42759484	42764533	nc_PIF	38187.0	Cis	2	2	2
A4GALT	ENSG00000128274.17	chr22	42764533	42771533	nc_PIF	43236.0	Cis	2	2	1
A4GALT	ENSG00000128274.17	chr22	42804917	42817330	eo_PIF	83620.0	Cis	3	3	2
A4GALT	ENSG00000128274.17	chr22	42817415	42822451	eo_PIF	96118.0	Cis	2	2	2
A4GALT	ENSG00000128274.17	chr22	42823611	42826753	eo_PIF	102314.0	Cis	3	3	2
A4GALT	ENSG00000128274.17	chr22	42832189	42834984	eo_PIF	110892.0	Cis	2	2	2
A4GALT	ENSG00000128274.17	chr22	42873132	42881656	eo_PIF	151835.0	Cis	2	2	1
A4GALT	ENSG00000128274.17	chr22	42885471	42889047	eo_PIF	164174.0	Cis	2	2	2
A4GALT	ENSG00000128274.17	chr22	43094181	43102030	nc_PIF	372884.0	Cis	2	2	2
A4GALT	ENSG00000128274.17	chr22	43133363	43137254	eo_PIF	412066.0	Cis	2	2	2
A4GALT	ENSG00000128274.17	chr22	43790329	43792814	nc_PIF	1069032.0	Trans-intrachromosomal	2	2	2
A4GALT	ENSG00000128274.17	chr22	46022168	46024127	nc_PIF	3300871.0	Trans-intrachromosomal	2	2	2
A4GNT	ENSG00000118017.4	chr3	136562961	136572845	eo_PIF	1559545.0	Trans-intrachromosomal	2	2	1
A4GNT	ENSG00000118017.4	chr3	137923328	137925767	nc_PIF	206623.0	Cis	2	2	2
A4GNT	ENSG00000118017.4	chr3	137965549	137973640	nc_PIF	158750.0	Cis	2	2	2
A4GNT	ENSG00000118017.4	chr3	138037407	138039058	nc_PIF	93332.0	Cis	2	2	2
A4GNT	ENSG00000118017.4	chr3	138039109	138043908	nc_PIF	88482.0	Cis	2	2	2
A4GNT	ENSG00000118017.4	chr3	138044311	138046066	nc_PIF	86324.0	Cis	2	2	2
A4GNT	ENSG00000118017.4	chr3	138052816	138066143	eo_PIF	66247.0	Cis	2	2	2
A4GNT	ENSG00000118017.4	chr3	138071722	138074048	eo_PIF	58342.0	Cis	2	2	2
A4GNT	ENSG00000118017.4	chr3	138081175	138082643	eo_PIF	49747.0	Cis	2	2	2
A4GNT	ENSG00000118017.4	chr3	138082643	138087038	eo_PIF	45352.0	Cis	2	2	2
A4GNT	ENSG00000118017.4	chr3	138107599	138108376	nc_PIF	24014.0	Cis	2	2	2
A4GNT	ENSG00000118017.4	chr3	138124445	138129442	eo_PIF	2948.0	Cis	4	4	2
A4GNT	ENSG00000118017.4	chr3	138139345	138142227	nc_PIF	6956.0	Cis	4	4	2
A4GNT	ENSG00000118017.4	chr3	138145546	138151172	nc_PIF	13157.0	Cis	2	2	2
A4GNT	ENSG00000118017.4	chr3	138166660	138170968	eo_PIF	34271.0	Cis	2	2	2
A4GNT	ENSG00000118017.4	chr3	138233961	138239420	eo_PIF	101572.0	Cis	2	2	2
A4GNT	ENSG00000118017.4	chr3	138273014	138282224	eo_PIF	140625.0	Cis	2	2	1
A4GNT	ENSG00000118017.4	chr3	138921761	138923584	nc_PIF	789372.0	Cis	2	2	1
A4GNT	ENSG00000118017.4	chr3	138942537	138944732	eo_PIF	810148.0	Cis	2	2	2
A4GNT	ENSG00000118017.4	chr3	140541171	140542790	nc_PIF	2408782.0	Trans-intrachromosomal	2	2	2
A4GNT	ENSG00000118017.4	chr3	141084748	141090317	nc_PIF	2952359.0	Trans-intrachromosomal	2	2	2
A4GNT	ENSG00000118017.4	chr3	158880397	158881146	nc_PIF	20748008.0	Trans-intrachromosomal	2	2	2
AAAS	ENSG00000094914.14	chr12	52645051	52647260	eo_PIF	677604.0	Cis	2	2	1
AAAS	ENSG00000094914.14	chr12	52981232	52982355	nc_PIF	342509.0	Cis	2	2	2
AAAS	ENSG00000094914.14	chr12	53007087	53018633	eo_PIF	306231.0	Cis	2	2	1
AAAS	ENSG00000094914.14	chr12	53069344	53072689	nc_PIF	252175.0	Cis	5	4	2
AAAS	ENSG00000094914.14	chr12	53187064	53190885	eo_PIF	133979.0	Cis	3	2	2
AAAS	ENSG00000094914.14	chr12	53210489	53218968	eo_PIF	105896.0	Cis	3	2	2
AAAS	ENSG00000094914.14	chr12	53240775	53243684	eo_PIF	81180.0	Cis	4	3	2
AAAS	ENSG00000094914.14	chr12	53255134	53263436	nc_PIF	61428.0	Cis	4	4	2
AAAS	ENSG00000094914.14	chr12	53286344	53288870	eo_PIF	35994.0	Cis	2	2	2
AAAS	ENSG00000094914.14	chr12	53288870	53290344	eo_PIF	34520.0	Cis	3	3	2
AAAS	ENSG00000094914.14	chr12	53290344	53290795	eo_PIF	34069.0	Cis	2	2	1
AAAS	ENSG00000094914.14	chr12	53308626	53317490	eo_PIF	7374.0	Cis	4	3	2
AAAS	ENSG00000094914.14	chr12	53317490	53319003	nc_PIF	5861.0	Cis	4	4	2
AAAS	ENSG00000094914.14	chr12	53324403	53327781	eo_PIF	0.0	Cis	7	4	2
AAAS	ENSG00000094914.14	chr12	53341058	53343477	nc_PIF	16195.0	Cis	6	4	2
AAAS	ENSG00000094914.14	chr12	53345147	53345559	eo_PIF	20284.0	Cis	3	2	2
AAAS	ENSG00000094914.14	chr12	53345559	53356036	nc_PIF	20696.0	Cis	7	4	2
AAAS	ENSG00000094914.14	chr12	53356036	53359535	nc_PIF	31173.0	Cis	4	3	2
AAAS	ENSG00000094914.14	chr12	53362368	53374055	nc_PIF	37505.0	Cis	3	3	2
AAAS	ENSG00000094914.14	chr12	53383897	53401476	nc_PIF	59034.0	Cis	2	2	2
AAAS	ENSG00000094914.14	chr12	53401476	53411804	eo_PIF	76613.0	Cis	4	3	2
AAAS	ENSG00000094914.14	chr12	53411804	53413818	eo_PIF	86941.0	Cis	3	3	2
AAAS	ENSG00000094914.14	chr12	53413818	53415349	eo_PIF	88955.0	Cis	3	2	2
AAAS	ENSG00000094914.14	chr12	53415349	53420671	eo_PIF	90486.0	Cis	3	2	2
AAAS	ENSG00000094914.14	chr12	53476396	53476849	nc_PIF	151533.0	Cis	3	3	2
AAAS	ENSG00000094914.14	chr12	53479658	53483396	eo_PIF	154795.0	Cis	2	2	2
AAAS	ENSG00000094914.14	chr12	53492114	53494809	eo_PIF	167251.0	Cis	3	2	1
AAAS	ENSG00000094914.14	chr12	53563782	53564851	nc_PIF	238919.0	Cis	2	2	2
AAAS	ENSG00000094914.14	chr12	53567301	53568465	nc_PIF	242438.0	Cis	2	2	2
AAAS	ENSG00000094914.14	chr12	53568491	53574765	nc_PIF	243628.0	Cis	2	2	2
AAAS	ENSG00000094914.14	chr12	53586695	53591365	nc_PIF	261832.0	Cis	2	2	2
AAAS	ENSG00000094914.14	chr12	53630252	53633176	eo_PIF	305389.0	Cis	2	2	2
AAAS	ENSG00000094914.14	chr12	53679521	53684534	nc_PIF	354658.0	Cis	3	2	2
AAAS	ENSG00000094914.14	chr12	53694831	53702268	nc_PIF	369968.0	Cis	2	2	2
AAAS	ENSG00000094914.14	chr12	53746135	53756898	nc_PIF	421272.0	Cis	2	2	1
AAAS	ENSG00000094914.14	chr12	53787101	53788783	nc_PIF	462238.0	Cis	2	2	2
AAAS	ENSG00000094914.14	chr12	53811438	53814348	nc_PIF	486575.0	Cis	2	2	2
AAAS	ENSG00000094914.14	chr12	53833640	53839693	nc_PIF	508777.0	Cis	2	2	2
AAAS	ENSG00000094914.14	chr12	54216865	54218500	nc_PIF	892002.0	Cis	2	2	2
AACS	ENSG00000081760.17	chr12	89040466	89045470	nc_PIF	36019964.0	Trans-intrachromosomal	2	2	2
AACS	ENSG00000081760.17	chr12	89319149	89324638	nc_PIF	35740796.0	Trans-intrachromosomal	2	2	2
AACS	ENSG00000081760.17	chr12	99064989	99068910	nc_PIF	25996524.0	Trans-intrachromosomal	2	2	2
AACS	ENSG00000081760.17	chr12	102431186	102436387	nc_PIF	22629047.0	Trans-intrachromosomal	2	2	2
AACS	ENSG00000081760.17	chr12	108974147	108983796	eo_PIF	16081638.0	Trans-intrachromosomal	2	2	1
AACS	ENSG00000081760.17	chr12	114429442	114437666	nc_PIF	10627768.0	Trans-intrachromosomal	2	2	2
AACS	ENSG00000081760.17	chr12	117165408	117173841	eo_PIF	7891593.0	Trans-intrachromosomal	2	2	2
AACS	ENSG00000081760.17	chr12	117227667	117230368	nc_PIF	7835066.0	Trans-intrachromosomal	2	2	1
AACS	ENSG00000081760.17	chr12	119123609	119124841	eo_PIF	5940593.0	Trans-intrachromosomal	2	2	1
AACS	ENSG00000081760.17	chr12	119974357	119984055	nc_PIF	5081379.0	Trans-intrachromosomal	2	2	1
AACS	ENSG00000081760.17	chr12	120389205	120406596	nc_PIF	4658838.0	Trans-intrachromosomal	2	2	2
AACS	ENSG00000081760.17	chr12	123927627	123929223	eo_PIF	1136211.0	Trans-intrachromosomal	2	2	2
AACS	ENSG00000081760.17	chr12	124020127	124029894	nc_PIF	1035540.0	Trans-intrachromosomal	2	2	2
AACS	ENSG00000081760.17	chr12	124523738	124530246	nc_PIF	535188.0	Cis	2	2	1
AACS	ENSG00000081760.17	chr12	124640546	124641610	nc_PIF	423824.0	Cis	2	2	2
AACS	ENSG00000081760.17	chr12	124648525	124663127	nc_PIF	402307.0	Cis	2	2	1
AACS	ENSG00000081760.17	chr12	124751482	124759113	nc_PIF	306321.0	Cis	3	2	1
AACS	ENSG00000081760.17	chr12	124799056	124811694	eo_PIF	253740.0	Cis	2	2	2
AACS	ENSG00000081760.17	chr12	124953461	124961937	eo_PIF	103497.0	Cis	2	2	1
AACS	ENSG00000081760.17	chr12	124970411	124975222	eo_PIF	90212.0	Cis	4	2	2
AACS	ENSG00000081760.17	chr12	125014510	125016178	nc_PIF	49256.0	Cis	3	3	2
AACS	ENSG00000081760.17	chr12	125016205	125023401	nc_PIF	42033.0	Cis	2	2	2
AACS	ENSG00000081760.17	chr12	125029250	125033131	eo_PIF	32303.0	Cis	3	3	2
AACS	ENSG00000081760.17	chr12	125051101	125056106	nc_PIF	9328.0	Cis	5	3	2
AACS	ENSG00000081760.17	chr12	125056106	125056588	nc_PIF	8846.0	Cis	3	2	1
AACS	ENSG00000081760.17	chr12	125056588	125057277	nc_PIF	8157.0	Cis	6	4	2
AACS	ENSG00000081760.17	chr12	125068495	125072425	nc_PIF	3062.0	Cis	7	4	2
AACS	ENSG00000081760.17	chr12	125072425	125083589	eo_PIF	6992.0	Cis	5	3	2
AACS	ENSG00000081760.17	chr12	125083589	125097567	eo_PIF	18156.0	Cis	5	4	2
AACS	ENSG00000081760.17	chr12	125097567	125099142	nc_PIF	32134.0	Cis	4	4	2
AACS	ENSG00000081760.17	chr12	125099142	125100012	nc_PIF	33709.0	Cis	3	2	1
AACS	ENSG00000081760.17	chr12	125100012	125100256	nc_PIF	34579.0	Cis	7	4	2
AACS	ENSG00000081760.17	chr12	125108380	125112219	nc_PIF	42947.0	Cis	6	4	2
AACS	ENSG00000081760.17	chr12	125113225	125113515	nc_PIF	47792.0	Cis	2	2	2
AACS	ENSG00000081760.17	chr12	125113515	125124645	eo_PIF	48082.0	Cis	3	2	2
AACS	ENSG00000081760.17	chr12	125124645	125127850	eo_PIF	59212.0	Cis	4	2	2
AACS	ENSG00000081760.17	chr12	125127850	125132059	eo_PIF	62417.0	Cis	2	2	2
AACS	ENSG00000081760.17	chr12	125132059	125134611	eo_PIF	66626.0	Cis	2	2	2
AACS	ENSG00000081760.17	chr12	125148605	125149796	nc_PIF	83172.0	Cis	3	2	1
AACS	ENSG00000081760.17	chr12	125156033	125157331	nc_PIF	90600.0	Cis	3	2	2
AACS	ENSG00000081760.17	chr12	125157331	125165098	nc_PIF	91898.0	Cis	2	2	1
AACS	ENSG00000081760.17	chr12	125201781	125203076	nc_PIF	136348.0	Cis	2	2	1
AACS	ENSG00000081760.17	chr12	125203076	125216499	nc_PIF	137643.0	Cis	2	2	2
AACS	ENSG00000081760.17	chr12	125232736	125238475	nc_PIF	167303.0	Cis	2	2	1
AACS	ENSG00000081760.17	chr12	125253263	125263037	nc_PIF	187830.0	Cis	3	2	2
AACS	ENSG00000081760.17	chr12	125265913	125278028	nc_PIF	200480.0	Cis	2	2	2
AACS	ENSG00000081760.17	chr12	125278028	125278251	nc_PIF	212595.0	Cis	2	2	2
AACS	ENSG00000081760.17	chr12	125332314	125333729	nc_PIF	266881.0	Cis	2	2	2
AACS	ENSG00000081760.17	chr12	125372874	125379622	nc_PIF	307441.0	Cis	3	3	2
AACS	ENSG00000081760.17	chr12	125389139	125391506	nc_PIF	323706.0	Cis	2	2	2
AACS	ENSG00000081760.17	chr12	125391506	125407045	nc_PIF	326073.0	Cis	2	2	1
AACS	ENSG00000081760.17	chr12	125491382	125496180	nc_PIF	425949.0	Cis	2	2	2
AACS	ENSG00000081760.17	chr12	125668415	125669770	nc_PIF	602982.0	Cis	2	2	2
AACS	ENSG00000081760.17	chr12	125683090	125684717	nc_PIF	617657.0	Cis	3	3	2
AACS	ENSG00000081760.17	chr12	125881257	125887749	nc_PIF	815824.0	Cis	2	2	2
AACS	ENSG00000081760.17	chr12	126670715	126680688	nc_PIF	1605282.0	Trans-intrachromosomal	2	2	2
AACS	ENSG00000081760.17	chr12	126697430	126698287	nc_PIF	1631997.0	Trans-intrachromosomal	2	2	1
AACS	ENSG00000081760.17	chr12	126766630	126770783	nc_PIF	1701197.0	Trans-intrachromosomal	2	2	2
AACS	ENSG00000081760.17	chr12	126817375	126817982	nc_PIF	1751942.0	Trans-intrachromosomal	2	2	2
AACS	ENSG00000081760.17	chr12	126864898	126871069	nc_PIF	1799465.0	Trans-intrachromosomal	2	2	2
AACS	ENSG00000081760.17	chr12	126890931	126897885	nc_PIF	1825498.0	Trans-intrachromosomal	3	2	1
AACS	ENSG00000081760.17	chr12	126903863	126908969	nc_PIF	1838430.0	Trans-intrachromosomal	2	2	2
AACS	ENSG00000081760.17	chr12	126910873	126913485	nc_PIF	1845440.0	Trans-intrachromosomal	3	3	2
AACS	ENSG00000081760.17	chr12	126945919	126951718	nc_PIF	1880486.0	Trans-intrachromosomal	2	2	2
AACS	ENSG00000081760.17	chr12	126951718	126961689	nc_PIF	1886285.0	Trans-intrachromosomal	2	2	1
AACS	ENSG00000081760.17	chr12	126987303	126993984	nc_PIF	1921870.0	Trans-intrachromosomal	2	2	2
AACS	ENSG00000081760.17	chr12	127301800	127303895	nc_PIF	2236367.0	Trans-intrachromosomal	2	2	1
AACS	ENSG00000081760.17	chr12	129611495	129612550	nc_PIF	4546062.0	Trans-intrachromosomal	2	2	2
AACS	ENSG00000081760.17	chr12	129832464	129835369	nc_PIF	4767031.0	Trans-intrachromosomal	2	2	1
AACS	ENSG00000081760.17	chr12	130096348	130101393	nc_PIF	5030915.0	Trans-intrachromosomal	2	2	2
AACS	ENSG00000081760.17	chr12	131155840	131166913	nc_PIF	6090407.0	Trans-intrachromosomal	3	2	2
AACS	ENSG00000081760.17	chr12	131241450	131245595	nc_PIF	6176017.0	Trans-intrachromosomal	2	2	2
AADAC	ENSG00000114771.14	chr3	149030988	149033718	eo_PIF	2780355.0	Trans-intrachromosomal	2	2	2
AADAC	ENSG00000114771.14	chr3	150653279	150656967	nc_PIF	1157106.0	Trans-intrachromosomal	2	2	2
AADAC	ENSG00000114771.14	chr3	150680583	150687667	eo_PIF	1126406.0	Trans-intrachromosomal	2	2	1
AADAC	ENSG00000114771.14	chr3	150850043	150851393	nc_PIF	962680.0	Cis	2	2	2
AADAC	ENSG00000114771.14	chr3	150885094	150886639	eo_PIF	927434.0	Cis	2	2	2
AADAC	ENSG00000114771.14	chr3	151001316	151010024	nc_PIF	804049.0	Cis	2	2	1
AADAC	ENSG00000114771.14	chr3	151012584	151016479	nc_PIF	797594.0	Cis	2	2	2
AADAC	ENSG00000114771.14	chr3	151077432	151083480	nc_PIF	730593.0	Cis	2	2	1
AADAC	ENSG00000114771.14	chr3	151093423	151099331	nc_PIF	714742.0	Cis	3	2	2
AADAC	ENSG00000114771.14	chr3	151124727	151126396	nc_PIF	687677.0	Cis	2	2	2
AADAC	ENSG00000114771.14	chr3	151234279	151235166	nc_PIF	578907.0	Cis	3	2	1
AADAC	ENSG00000114771.14	chr3	151236087	151239009	nc_PIF	575064.0	Cis	3	3	2
AADAC	ENSG00000114771.14	chr3	151256643	151262569	eo_PIF	551504.0	Cis	2	2	1
AADAC	ENSG00000114771.14	chr3	151262569	151266703	nc_PIF	547370.0	Cis	2	2	2
AADAC	ENSG00000114771.14	chr3	151286581	151287881	nc_PIF	526192.0	Cis	2	2	1
AADAC	ENSG00000114771.14	chr3	151287881	151297145	eo_PIF	516928.0	Cis	2	2	1
AADAC	ENSG00000114771.14	chr3	151297937	151299083	nc_PIF	514990.0	Cis	2	2	2
AADAC	ENSG00000114771.14	chr3	151306462	151310400	nc_PIF	503673.0	Cis	2	2	2
AADAC	ENSG00000114771.14	chr3	151362646	151369569	eo_PIF	444504.0	Cis	2	2	1
AADAC	ENSG00000114771.14	chr3	151380879	151383938	eo_PIF	430135.0	Cis	3	2	2
AADAC	ENSG00000114771.14	chr3	151387229	151388354	eo_PIF	425719.0	Cis	2	2	2
AADAC	ENSG00000114771.14	chr3	151388354	151391701	eo_PIF	422372.0	Cis	2	2	2
AADAC	ENSG00000114771.14	chr3	151399370	151400447	nc_PIF	413626.0	Cis	2	2	2
AADAC	ENSG00000114771.14	chr3	151405385	151406034	nc_PIF	408039.0	Cis	2	2	2
AADAC	ENSG00000114771.14	chr3	151423863	151427433	eo_PIF	386640.0	Cis	3	3	2
AADAC	ENSG00000114771.14	chr3	151447541	151456439	eo_PIF	357634.0	Cis	2	2	2
AADAC	ENSG00000114771.14	chr3	151456439	151458260	eo_PIF	355813.0	Cis	3	2	2
AADAC	ENSG00000114771.14	chr3	151472020	151472915	nc_PIF	341158.0	Cis	2	2	2
AADAC	ENSG00000114771.14	chr3	151479043	151482435	nc_PIF	331638.0	Cis	3	2	2
AADAC	ENSG00000114771.14	chr3	151501444	151508654	nc_PIF	305419.0	Cis	2	2	2
AADAC	ENSG00000114771.14	chr3	151519291	151520631	nc_PIF	293442.0	Cis	2	2	2
AADAC	ENSG00000114771.14	chr3	151536611	151538324	nc_PIF	275749.0	Cis	2	2	2
AADAC	ENSG00000114771.14	chr3	151556756	151557822	nc_PIF	256251.0	Cis	2	2	1
AADAC	ENSG00000114771.14	chr3	151562698	151568296	nc_PIF	245777.0	Cis	2	2	2
AADAC	ENSG00000114771.14	chr3	151577377	151581007	nc_PIF	233066.0	Cis	2	2	2
AADAC	ENSG00000114771.14	chr3	151603099	151604707	nc_PIF	209366.0	Cis	2	2	1
AADAC	ENSG00000114771.14	chr3	151607176	151615572	nc_PIF	198501.0	Cis	3	3	2
AADAC	ENSG00000114771.14	chr3	151622009	151622594	nc_PIF	191479.0	Cis	2	2	2
AADAC	ENSG00000114771.14	chr3	151627502	151631440	nc_PIF	182633.0	Cis	2	2	2
AADAC	ENSG00000114771.14	chr3	151631440	151632052	nc_PIF	182021.0	Cis	2	2	2
AADAC	ENSG00000114771.14	chr3	151638535	151647637	nc_PIF	166436.0	Cis	2	2	2
AADAC	ENSG00000114771.14	chr3	151647637	151655638	nc_PIF	158435.0	Cis	2	2	2
AADAC	ENSG00000114771.14	chr3	151655638	151657827	nc_PIF	156246.0	Cis	5	3	2
AADAC	ENSG00000114771.14	chr3	151675510	151685285	nc_PIF	128788.0	Cis	2	2	1
AADAC	ENSG00000114771.14	chr3	151685285	151686099	nc_PIF	127974.0	Cis	2	2	2
AADAC	ENSG00000114771.14	chr3	151686392	151694888	nc_PIF	119185.0	Cis	3	2	1
AADAC	ENSG00000114771.14	chr3	151699336	151711411	nc_PIF	102662.0	Cis	2	2	2
AADAC	ENSG00000114771.14	chr3	151739367	151749937	eo_PIF	64136.0	Cis	3	3	2
AADAC	ENSG00000114771.14	chr3	151752119	151754269	nc_PIF	59804.0	Cis	3	2	2
AADAC	ENSG00000114771.14	chr3	151764524	151767790	nc_PIF	46283.0	Cis	2	2	1
AADAC	ENSG00000114771.14	chr3	151767790	151774008	nc_PIF	40065.0	Cis	3	3	2
AADAC	ENSG00000114771.14	chr3	151778174	151778670	nc_PIF	35403.0	Cis	2	2	2
AADAC	ENSG00000114771.14	chr3	151785290	151786457	nc_PIF	27616.0	Cis	3	2	1
AADAC	ENSG00000114771.14	chr3	151787310	151790077	nc_PIF	23996.0	Cis	3	3	2
AADAC	ENSG00000114771.14	chr3	151790077	151792523	nc_PIF	21550.0	Cis	4	3	2
AADAC	ENSG00000114771.14	chr3	151793109	151794659	nc_PIF	19414.0	Cis	2	2	2
AADAC	ENSG00000114771.14	chr3	151794659	151796308	nc_PIF	17765.0	Cis	4	3	2
AADAC	ENSG00000114771.14	chr3	151799166	151803765	nc_PIF	10308.0	Cis	5	4	2
AADAC	ENSG00000114771.14	chr3	151803765	151803879	nc_PIF	10194.0	Cis	4	4	2
AADAC	ENSG00000114771.14	chr3	151816553	151817061	nc_PIF	2481.0	Cis	5	4	2
AADAC	ENSG00000114771.14	chr3	151817061	151817739	eo_PIF	2989.0	Cis	3	3	2
AADAC	ENSG00000114771.14	chr3	151817739	151821630	eo_PIF	3667.0	Cis	3	3	2
AADAC	ENSG00000114771.14	chr3	151821630	151826890	eo_PIF	7558.0	Cis	2	2	2
AADAC	ENSG00000114771.14	chr3	151833067	151844952	nc_PIF	18995.0	Cis	3	3	2
AADAC	ENSG00000114771.14	chr3	151852195	151859245	nc_PIF	38123.0	Cis	2	2	1
AADAC	ENSG00000114771.14	chr3	151879800	151884002	eo_PIF	65728.0	Cis	3	2	2
AADAC	ENSG00000114771.14	chr3	151884002	151885444	eo_PIF	69930.0	Cis	2	2	2
AADAC	ENSG00000114771.14	chr3	151907260	151908760	nc_PIF	93188.0	Cis	3	3	2
AADAC	ENSG00000114771.14	chr3	151910625	151912608	nc_PIF	96553.0	Cis	4	3	2
AADAC	ENSG00000114771.14	chr3	151915522	151918815	nc_PIF	101450.0	Cis	3	2	2
AADAC	ENSG00000114771.14	chr3	151918891	151922280	nc_PIF	104819.0	Cis	2	2	2
AADAC	ENSG00000114771.14	chr3	151939052	151946666	nc_PIF	124980.0	Cis	3	3	2
AADAC	ENSG00000114771.14	chr3	151960748	151967937	nc_PIF	146676.0	Cis	3	2	2
AADAC	ENSG00000114771.14	chr3	152061011	152065759	nc_PIF	246939.0	Cis	3	3	2
AADAC	ENSG00000114771.14	chr3	152082927	152083960	nc_PIF	268855.0	Cis	2	2	2
AADAC	ENSG00000114771.14	chr3	152085781	152089447	nc_PIF	271709.0	Cis	2	2	2
AADAC	ENSG00000114771.14	chr3	152135334	152136278	nc_PIF	321262.0	Cis	2	2	1
AADAC	ENSG00000114771.14	chr3	152136278	152140472	nc_PIF	322206.0	Cis	2	2	1
AADAC	ENSG00000114771.14	chr3	152209636	152218294	nc_PIF	395564.0	Cis	2	2	1
AADAC	ENSG00000114771.14	chr3	152222323	152233452	nc_PIF	408251.0	Cis	3	2	1
AADAC	ENSG00000114771.14	chr3	152256954	152258167	nc_PIF	442882.0	Cis	2	2	1
AADAC	ENSG00000114771.14	chr3	152373154	152379823	nc_PIF	559082.0	Cis	2	2	1
AADAC	ENSG00000114771.14	chr3	152445229	152446086	eo_PIF	631157.0	Cis	2	2	1
AADAC	ENSG00000114771.14	chr3	152507196	152510722	nc_PIF	693124.0	Cis	2	2	1
AADAC	ENSG00000114771.14	chr3	152521302	152531061	nc_PIF	707230.0	Cis	2	2	1
AADAC	ENSG00000114771.14	chr3	152568246	152569447	nc_PIF	754174.0	Cis	2	2	2
AADAC	ENSG00000114771.14	chr3	153046166	153051873	nc_PIF	1232094.0	Trans-intrachromosomal	2	2	1
AADAC	ENSG00000114771.14	chr3	153087309	153091547	nc_PIF	1273237.0	Trans-intrachromosomal	2	2	2
AADAC	ENSG00000114771.14	chr3	153305553	153314140	nc_PIF	1491481.0	Trans-intrachromosomal	2	2	2
AADAC	ENSG00000114771.14	chr3	154080413	154081683	nc_PIF	2266341.0	Trans-intrachromosomal	2	2	2
AADAC	ENSG00000114771.14	chr3	155238266	155240719	nc_PIF	3424194.0	Trans-intrachromosomal	2	2	2
AADAC	ENSG00000114771.14	chr3	165543932	165545390	nc_PIF	13729860.0	Trans-intrachromosomal	2	2	2
AADAC	ENSG00000114771.14	chr8	88833514	88836950	nc_PIF		Trans-interchromosomal	2	2	2
AADACL2	ENSG00000197953.6	chr3	147787305	147789173	nc_PIF	3944743.0	Trans-intrachromosomal	2	2	2
AADACL2	ENSG00000197953.6	chr3	150981322	150987952	nc_PIF	745964.0	Cis	2	2	1
AADACL2	ENSG00000197953.6	chr3	151089701	151093394	nc_PIF	640522.0	Cis	2	2	2
AADACL2	ENSG00000197953.6	chr3	151321373	151325080	nc_PIF	408836.0	Cis	2	2	2
AADACL2	ENSG00000197953.6	chr3	151400447	151403884	nc_PIF	330032.0	Cis	2	2	1
AADACL2	ENSG00000197953.6	chr3	151405385	151406034	nc_PIF	327882.0	Cis	2	2	2
AADACL2	ENSG00000197953.6	chr3	151456439	151458260	eo_PIF	275656.0	Cis	2	2	2
AADACL2	ENSG00000197953.6	chr3	151477601	151479043	nc_PIF	254873.0	Cis	2	2	2
AADACL2	ENSG00000197953.6	chr3	151513254	151515937	nc_PIF	217979.0	Cis	2	2	2
AADACL2	ENSG00000197953.6	chr3	151562698	151568296	nc_PIF	165620.0	Cis	2	2	2
AADACL2	ENSG00000197953.6	chr3	151603099	151604707	nc_PIF	129209.0	Cis	2	2	2
AADACL2	ENSG00000197953.6	chr3	151615572	151619666	nc_PIF	114250.0	Cis	2	2	2
AADACL2	ENSG00000197953.6	chr3	151622594	151627502	nc_PIF	106414.0	Cis	2	2	2
AADACL2	ENSG00000197953.6	chr3	151647637	151655638	nc_PIF	78278.0	Cis	2	2	2
AADACL2	ENSG00000197953.6	chr3	151655638	151657827	nc_PIF	76089.0	Cis	2	2	2
AADACL2	ENSG00000197953.6	chr3	151686392	151694888	nc_PIF	39028.0	Cis	2	2	1
AADACL2	ENSG00000197953.6	chr3	151711411	151728146	nc_PIF	5770.0	Cis	4	4	2
AADACL2	ENSG00000197953.6	chr3	151738253	151739367	nc_PIF	4338.0	Cis	2	2	1
AADACL2	ENSG00000197953.6	chr3	151780534	151783865	nc_PIF	46619.0	Cis	2	2	1
AADACL2	ENSG00000197953.6	chr3	151787310	151790077	nc_PIF	53395.0	Cis	2	2	2
AADACL2	ENSG00000197953.6	chr3	151826890	151829038	eo_PIF	92975.0	Cis	2	2	2
AADACL2	ENSG00000197953.6	chr3	151915522	151918815	nc_PIF	181607.0	Cis	2	2	1
AADACL2	ENSG00000197953.6	chr3	151918891	151922280	nc_PIF	184976.0	Cis	2	2	1
AADACL2	ENSG00000197953.6	chr3	151951143	151960145	nc_PIF	217228.0	Cis	2	2	1
AADACL2	ENSG00000197953.6	chr3	152561782	152568246	nc_PIF	827867.0	Cis	2	2	2
AADACL2	ENSG00000197953.6	chr3	152975679	152980068	nc_PIF	1241764.0	Trans-intrachromosomal	2	2	1
AADACL3	ENSG00000188984.12	chr1	12118519	12121505	nc_PIF	594605.0	Cis	2	2	2
AADACL3	ENSG00000188984.12	chr1	12265043	12265528	nc_PIF	450582.0	Cis	2	2	2
AADACL3	ENSG00000188984.12	chr1	12536782	12548690	nc_PIF	167420.0	Cis	2	2	2
AADACL3	ENSG00000188984.12	chr1	12631637	12636491	nc_PIF	79619.0	Cis	2	2	2
AADACL3	ENSG00000188984.12	chr1	12703153	12704529	nc_PIF	11581.0	Cis	2	2	2
AADACL3	ENSG00000188984.12	chr1	12710048	12713292	nc_PIF	2818.0	Cis	4	4	2
AADACL3	ENSG00000188984.12	chr1	12716416	12729737	eo_PIF	307.0	Cis	4	4	2
AADACL3	ENSG00000188984.12	chr1	12756521	12763330	eo_PIF	40412.0	Cis	2	2	2
AADACL3	ENSG00000188984.12	chr1	14017894	14019492	nc_PIF	1301785.0	Trans-intrachromosomal	2	2	2
AADAT	ENSG00000109576.14	chr4	166549424	166557245	nc_PIF	3534454.0	Trans-intrachromosomal	2	2	1
AADAT	ENSG00000109576.14	chr4	168033490	168036791	nc_PIF	2054908.0	Trans-intrachromosomal	2	2	1
AADAT	ENSG00000109576.14	chr4	168909845	168913683	nc_PIF	1178016.0	Trans-intrachromosomal	2	2	2
AADAT	ENSG00000109576.14	chr4	168930326	168932573	nc_PIF	1159126.0	Trans-intrachromosomal	2	2	1
AADAT	ENSG00000109576.14	chr4	169377184	169387503	nc_PIF	704196.0	Cis	2	2	2
AADAT	ENSG00000109576.14	chr4	169592879	169594453	nc_PIF	497246.0	Cis	2	2	2
AADAT	ENSG00000109576.14	chr4	169698071	169701712	nc_PIF	389987.0	Cis	2	2	2
AADAT	ENSG00000109576.14	chr4	169723644	169728175	eo_PIF	363524.0	Cis	2	2	1
AADAT	ENSG00000109576.14	chr4	169751776	169753743	eo_PIF	337956.0	Cis	2	2	2
AADAT	ENSG00000109576.14	chr4	169766220	169767579	nc_PIF	324120.0	Cis	2	2	2
AADAT	ENSG00000109576.14	chr4	169799808	169801923	nc_PIF	289776.0	Cis	2	2	2
AADAT	ENSG00000109576.14	chr4	169802010	169803482	nc_PIF	288217.0	Cis	2	2	1
AADAT	ENSG00000109576.14	chr4	169809704	169810141	nc_PIF	281558.0	Cis	2	2	2
AADAT	ENSG00000109576.14	chr4	169810141	169810867	nc_PIF	280832.0	Cis	2	2	2
AADAT	ENSG00000109576.14	chr4	169818008	169820460	nc_PIF	271239.0	Cis	3	3	2
AADAT	ENSG00000109576.14	chr4	169887002	169890089	nc_PIF	201610.0	Cis	2	2	2
AADAT	ENSG00000109576.14	chr4	169971740	169983610	nc_PIF	108089.0	Cis	2	2	2
AADAT	ENSG00000109576.14	chr4	169983610	169988496	eo_PIF	103203.0	Cis	2	2	2
AADAT	ENSG00000109576.14	chr4	170034659	170039020	nc_PIF	52679.0	Cis	2	2	1
AADAT	ENSG00000109576.14	chr4	170047919	170049909	nc_PIF	41790.0	Cis	2	2	1
AADAT	ENSG00000109576.14	chr4	170050364	170056510	nc_PIF	35189.0	Cis	2	2	2
AADAT	ENSG00000109576.14	chr4	170075111	170081232	eo_PIF	10467.0	Cis	2	2	1
AADAT	ENSG00000109576.14	chr4	170081381	170084794	nc_PIF	6905.0	Cis	2	2	1
AADAT	ENSG00000109576.14	chr4	170086669	170087993	eo_PIF	3706.0	Cis	2	2	2
AADAT	ENSG00000109576.14	chr4	170087993	170089712	eo_PIF	1987.0	Cis	4	4	2
AADAT	ENSG00000109576.14	chr4	170094421	170096637	nc_PIF	2723.0	Cis	4	4	2
AADAT	ENSG00000109576.14	chr4	170107190	170110361	nc_PIF	15492.0	Cis	2	2	1
AADAT	ENSG00000109576.14	chr4	170110361	170111343	nc_PIF	18663.0	Cis	2	2	2
AADAT	ENSG00000109576.14	chr4	170111343	170113171	nc_PIF	19645.0	Cis	2	2	1
AADAT	ENSG00000109576.14	chr4	170135500	170146897	nc_PIF	43802.0	Cis	2	2	2
AADAT	ENSG00000109576.14	chr4	170146897	170148828	nc_PIF	55199.0	Cis	2	2	2
AADAT	ENSG00000109576.14	chr4	170160215	170161195	nc_PIF	68517.0	Cis	2	2	2
AADAT	ENSG00000109576.14	chr4	170161195	170173910	nc_PIF	69497.0	Cis	2	2	2
AADAT	ENSG00000109576.14	chr4	170175096	170179474	nc_PIF	83398.0	Cis	2	2	2
AADAT	ENSG00000109576.14	chr4	170179474	170184092	nc_PIF	87776.0	Cis	2	2	1
AADAT	ENSG00000109576.14	chr4	170242439	170247890	nc_PIF	150741.0	Cis	3	3	2
AADAT	ENSG00000109576.14	chr4	170262186	170265650	nc_PIF	170488.0	Cis	2	2	1
AADAT	ENSG00000109576.14	chr4	170393266	170394770	nc_PIF	301568.0	Cis	2	2	2
AADAT	ENSG00000109576.14	chr4	170752106	170754764	nc_PIF	660408.0	Cis	2	2	1
AADAT	ENSG00000109576.14	chr4	171135537	171142602	nc_PIF	1043839.0	Trans-intrachromosomal	2	2	1
AADAT	ENSG00000109576.14	chr4	171144455	171147754	nc_PIF	1052757.0	Trans-intrachromosomal	2	2	1
AADAT	ENSG00000109576.14	chr4	171636913	171638602	nc_PIF	1545215.0	Trans-intrachromosomal	2	2	2
AADAT	ENSG00000109576.14	chr4	172495968	172497468	nc_PIF	2404270.0	Trans-intrachromosomal	2	2	2
AADAT	ENSG00000109576.14	chr4	173359487	173367658	nc_PIF	3267789.0	Trans-intrachromosomal	2	2	2
AADAT	ENSG00000109576.14	chr4	174031680	174034518	nc_PIF	3939982.0	Trans-intrachromosomal	2	2	2
AAGAB	ENSG00000103591.13	chr15	56630835	56638587	eo_PIF	10616608.0	Trans-intrachromosomal	2	2	2
AAGAB	ENSG00000103591.13	chr15	65912332	65921785	eo_PIF	1333410.0	Trans-intrachromosomal	2	2	2
AAGAB	ENSG00000103591.13	chr15	66063221	66063872	nc_PIF	1191323.0	Trans-intrachromosomal	2	2	1
AAGAB	ENSG00000103591.13	chr15	66640483	66655983	nc_PIF	599212.0	Cis	2	2	2
AAGAB	ENSG00000103591.13	chr15	66674021	66680594	nc_PIF	574601.0	Cis	2	2	1
AAGAB	ENSG00000103591.13	chr15	66682443	66696113	nc_PIF	559082.0	Cis	2	2	1
AAGAB	ENSG00000103591.13	chr15	66720542	66723218	nc_PIF	531977.0	Cis	2	2	1
AAGAB	ENSG00000103591.13	chr15	66771297	66777488	nc_PIF	477707.0	Cis	2	2	2
AAGAB	ENSG00000103591.13	chr15	66828482	66839239	nc_PIF	415956.0	Cis	2	2	2
AAGAB	ENSG00000103591.13	chr15	66858308	66860929	nc_PIF	394266.0	Cis	2	2	1
AAGAB	ENSG00000103591.13	chr15	66876236	66880642	nc_PIF	374553.0	Cis	2	2	2
AAGAB	ENSG00000103591.13	chr15	66885874	66893670	nc_PIF	361525.0	Cis	2	2	2
AAGAB	ENSG00000103591.13	chr15	66900462	66904288	nc_PIF	350907.0	Cis	3	3	2
AAGAB	ENSG00000103591.13	chr15	66920106	66928650	nc_PIF	326545.0	Cis	2	2	2
AAGAB	ENSG00000103591.13	chr15	66930181	66933956	nc_PIF	321239.0	Cis	3	2	1
AAGAB	ENSG00000103591.13	chr15	66941491	66942953	nc_PIF	312242.0	Cis	2	2	2
AAGAB	ENSG00000103591.13	chr15	66971400	66974946	nc_PIF	280249.0	Cis	2	2	2
AAGAB	ENSG00000103591.13	chr15	66983799	66987479	nc_PIF	267716.0	Cis	2	2	2
AAGAB	ENSG00000103591.13	chr15	67009072	67013927	nc_PIF	241268.0	Cis	3	3	2
AAGAB	ENSG00000103591.13	chr15	67013927	67016830	nc_PIF	238365.0	Cis	3	2	1
AAGAB	ENSG00000103591.13	chr15	67016830	67017975	nc_PIF	237220.0	Cis	2	2	2
AAGAB	ENSG00000103591.13	chr15	67039781	67045801	nc_PIF	209394.0	Cis	2	2	1
AAGAB	ENSG00000103591.13	chr15	67045801	67047035	nc_PIF	208160.0	Cis	2	2	1
AAGAB	ENSG00000103591.13	chr15	67047035	67051678	nc_PIF	203517.0	Cis	2	2	2
AAGAB	ENSG00000103591.13	chr15	67051678	67055367	nc_PIF	199828.0	Cis	2	2	2
AAGAB	ENSG00000103591.13	chr15	67070572	67071220	nc_PIF	183975.0	Cis	2	2	2
AAGAB	ENSG00000103591.13	chr15	67072881	67074421	nc_PIF	180774.0	Cis	3	2	2
AAGAB	ENSG00000103591.13	chr15	67074421	67078937	eo_PIF	176258.0	Cis	2	2	1
AAGAB	ENSG00000103591.13	chr15	67084010	67086594	nc_PIF	168601.0	Cis	2	2	1
AAGAB	ENSG00000103591.13	chr15	67086594	67094279	nc_PIF	160916.0	Cis	2	2	1
AAGAB	ENSG00000103591.13	chr15	67111461	67116427	nc_PIF	138768.0	Cis	2	2	2
AAGAB	ENSG00000103591.13	chr15	67145530	67148798	nc_PIF	106397.0	Cis	2	2	1
AAGAB	ENSG00000103591.13	chr15	67148798	67149799	nc_PIF	105396.0	Cis	2	2	1
AAGAB	ENSG00000103591.13	chr15	67152480	67154705	nc_PIF	100490.0	Cis	2	2	1
AAGAB	ENSG00000103591.13	chr15	67180024	67182355	eo_PIF	72840.0	Cis	3	2	1
AAGAB	ENSG00000103591.13	chr15	67186844	67190339	eo_PIF	64856.0	Cis	2	2	1
AAGAB	ENSG00000103591.13	chr15	67199455	67216629	eo_PIF	38566.0	Cis	3	3	2
AAGAB	ENSG00000103591.13	chr15	67216629	67225131	eo_PIF	30064.0	Cis	3	2	2
AAGAB	ENSG00000103591.13	chr15	67225131	67227750	eo_PIF	27445.0	Cis	5	4	2
AAGAB	ENSG00000103591.13	chr15	67227750	67243000	eo_PIF	12195.0	Cis	4	2	2
AAGAB	ENSG00000103591.13	chr15	67244213	67246949	nc_PIF	8246.0	Cis	3	3	2
AAGAB	ENSG00000103591.13	chr15	67246949	67248542	nc_PIF	6653.0	Cis	4	2	2
AAGAB	ENSG00000103591.13	chr15	67248542	67252776	nc_PIF	2419.0	Cis	5	4	2
AAGAB	ENSG00000103591.13	chr15	67257658	67262917	eo_PIF	2464.0	Cis	6	4	2
AAGAB	ENSG00000103591.13	chr15	67262917	67263927	eo_PIF	7723.0	Cis	4	2	2
AAGAB	ENSG00000103591.13	chr15	67263927	67273445	nc_PIF	8733.0	Cis	3	3	2
AAGAB	ENSG00000103591.13	chr15	67274248	67279303	nc_PIF	19054.0	Cis	4	3	2
AAGAB	ENSG00000103591.13	chr15	67281513	67282678	eo_PIF	26319.0	Cis	3	3	2
AAGAB	ENSG00000103591.13	chr15	67282830	67287843	nc_PIF	27636.0	Cis	3	3	2
AAGAB	ENSG00000103591.13	chr15	67297855	67299754	nc_PIF	42661.0	Cis	4	4	2
AAGAB	ENSG00000103591.13	chr15	67299754	67302156	nc_PIF	44560.0	Cis	2	2	2
AAGAB	ENSG00000103591.13	chr15	67302156	67303535	nc_PIF	46962.0	Cis	2	2	1
AAGAB	ENSG00000103591.13	chr15	67306480	67318008	eo_PIF	51286.0	Cis	3	3	2
AAGAB	ENSG00000103591.13	chr15	67318008	67324943	nc_PIF	62814.0	Cis	3	3	2
AAGAB	ENSG00000103591.13	chr15	67324943	67327248	nc_PIF	69749.0	Cis	4	3	2
AAGAB	ENSG00000103591.13	chr15	67327248	67333738	nc_PIF	72054.0	Cis	3	2	1
AAGAB	ENSG00000103591.13	chr15	67335958	67337990	eo_PIF	80764.0	Cis	2	2	2
AAGAB	ENSG00000103591.13	chr15	67341265	67345330	eo_PIF	86071.0	Cis	3	3	2
AAGAB	ENSG00000103591.13	chr15	67345330	67354103	nc_PIF	90136.0	Cis	2	2	1
AAGAB	ENSG00000103591.13	chr15	67366069	67367650	nc_PIF	110875.0	Cis	3	2	2
AAGAB	ENSG00000103591.13	chr15	67381363	67385469	eo_PIF	126169.0	Cis	3	2	2
AAGAB	ENSG00000103591.13	chr15	67385469	67397177	eo_PIF	130275.0	Cis	2	2	2
AAGAB	ENSG00000103591.13	chr15	67405796	67406169	nc_PIF	150602.0	Cis	2	2	1
AAGAB	ENSG00000103591.13	chr15	67406169	67407724	nc_PIF	150975.0	Cis	2	2	2
AAGAB	ENSG00000103591.13	chr15	67411074	67411745	nc_PIF	155880.0	Cis	2	2	2
AAGAB	ENSG00000103591.13	chr15	67414350	67418030	eo_PIF	159156.0	Cis	3	2	1
AAGAB	ENSG00000103591.13	chr15	67432158	67436143	nc_PIF	176964.0	Cis	2	2	2
AAGAB	ENSG00000103591.13	chr15	67437956	67447689	nc_PIF	182762.0	Cis	2	2	2
AAGAB	ENSG00000103591.13	chr15	67470600	67474788	nc_PIF	215406.0	Cis	3	2	2
AAGAB	ENSG00000103591.13	chr15	67503031	67506972	nc_PIF	247837.0	Cis	2	2	1
AAGAB	ENSG00000103591.13	chr15	67555226	67558292	nc_PIF	300032.0	Cis	2	2	1
AAGAB	ENSG00000103591.13	chr15	67593043	67594459	nc_PIF	337849.0	Cis	2	2	2
AAGAB	ENSG00000103591.13	chr15	67599722	67602330	eo_PIF	344528.0	Cis	3	3	2
AAGAB	ENSG00000103591.13	chr15	67602330	67611032	nc_PIF	347136.0	Cis	3	3	2
AAGAB	ENSG00000103591.13	chr15	67687328	67699309	eo_PIF	432134.0	Cis	2	2	1
AAGAB	ENSG00000103591.13	chr15	67721614	67722247	nc_PIF	466420.0	Cis	2	2	2
AAGAB	ENSG00000103591.13	chr15	67772489	67777353	eo_PIF	517295.0	Cis	2	2	1
AAGAB	ENSG00000103591.13	chr15	67782837	67783492	nc_PIF	527643.0	Cis	2	2	1
AAGAB	ENSG00000103591.13	chr15	67857160	67871754	nc_PIF	601966.0	Cis	2	2	1
AAGAB	ENSG00000103591.13	chr15	68191118	68192050	eo_PIF	935924.0	Cis	2	2	2
AAGAB	ENSG00000103591.13	chr15	69048161	69052749	eo_PIF	1792967.0	Trans-intrachromosomal	2	2	1
AAGAB	ENSG00000103591.13	chr15	70527277	70530876	nc_PIF	3272083.0	Trans-intrachromosomal	2	2	1
AAGAB	ENSG00000103591.13	chr15	78107744	78118170	eo_PIF	10852550.0	Trans-intrachromosomal	2	2	2
AAK1	ENSG00000115977.21	chr2	32727901	32729999	nc_PIF	36944350.0	Trans-intrachromosomal	2	2	2
AAK1	ENSG00000115977.21	chr2	38418520	38420133	nc_PIF	31254216.0	Trans-intrachromosomal	2	2	2
AAK1	ENSG00000115977.21	chr2	54559379	54560630	nc_PIF	15113719.0	Trans-intrachromosomal	2	2	1
AAK1	ENSG00000115977.21	chr2	61398904	61403696	nc_PIF	8270653.0	Trans-intrachromosomal	2	2	1
AAK1	ENSG00000115977.21	chr2	61721076	61723152	nc_PIF	7951197.0	Trans-intrachromosomal	2	2	1
AAK1	ENSG00000115977.21	chr2	64793768	64795523	nc_PIF	4878826.0	Trans-intrachromosomal	2	2	1
AAK1	ENSG00000115977.21	chr2	65239117	65241736	eo_PIF	4432613.0	Trans-intrachromosomal	2	2	2
AAK1	ENSG00000115977.21	chr2	65376368	65380370	eo_PIF	4293979.0	Trans-intrachromosomal	2	2	2
AAK1	ENSG00000115977.21	chr2	65561668	65582277	nc_PIF	4092072.0	Trans-intrachromosomal	3	3	2
AAK1	ENSG00000115977.21	chr2	65635115	65637583	nc_PIF	4036766.0	Trans-intrachromosomal	2	2	2
AAK1	ENSG00000115977.21	chr2	65661448	65663654	nc_PIF	4010695.0	Trans-intrachromosomal	2	2	1
AAK1	ENSG00000115977.21	chr2	66074929	66076637	nc_PIF	3597712.0	Trans-intrachromosomal	2	2	2
AAK1	ENSG00000115977.21	chr2	67220498	67223933	nc_PIF	2450416.0	Trans-intrachromosomal	2	2	1
AAK1	ENSG00000115977.21	chr2	67518492	67532630	nc_PIF	2141719.0	Trans-intrachromosomal	2	2	1
AAK1	ENSG00000115977.21	chr2	67790721	67792642	nc_PIF	1881707.0	Trans-intrachromosomal	2	2	1
AAK1	ENSG00000115977.21	chr2	67911024	67915425	nc_PIF	1758924.0	Trans-intrachromosomal	2	2	2
AAK1	ENSG00000115977.21	chr2	68169341	68172457	nc_PIF	1501892.0	Trans-intrachromosomal	2	2	1
AAK1	ENSG00000115977.21	chr2	68176332	68181033	eo_PIF	1493316.0	Trans-intrachromosomal	3	3	2
AAK1	ENSG00000115977.21	chr2	68185235	68186887	eo_PIF	1487462.0	Trans-intrachromosomal	2	2	2
AAK1	ENSG00000115977.21	chr2	68236152	68243484	nc_PIF	1430865.0	Trans-intrachromosomal	2	2	2
AAK1	ENSG00000115977.21	chr2	68285887	68288211	nc_PIF	1386138.0	Trans-intrachromosomal	2	2	2
AAK1	ENSG00000115977.21	chr2	68400102	68404514	nc_PIF	1269835.0	Trans-intrachromosomal	2	2	1
AAK1	ENSG00000115977.21	chr2	68411370	68414099	nc_PIF	1260250.0	Trans-intrachromosomal	2	2	2
AAK1	ENSG00000115977.21	chr2	68472622	68474211	nc_PIF	1200138.0	Trans-intrachromosomal	2	2	1
AAK1	ENSG00000115977.21	chr2	68478314	68480074	nc_PIF	1194275.0	Trans-intrachromosomal	2	2	2
AAK1	ENSG00000115977.21	chr2	68489465	68494335	eo_PIF	1180014.0	Trans-intrachromosomal	2	2	2
AAK1	ENSG00000115977.21	chr2	68574098	68575199	nc_PIF	1099150.0	Trans-intrachromosomal	2	2	2
AAK1	ENSG00000115977.21	chr2	68648491	68658829	eo_PIF	1015520.0	Trans-intrachromosomal	3	2	2
AAK1	ENSG00000115977.21	chr2	68739876	68744611	nc_PIF	929738.0	Cis	2	2	2
AAK1	ENSG00000115977.21	chr2	68762653	68764409	nc_PIF	909940.0	Cis	3	2	2
AAK1	ENSG00000115977.21	chr2	68768775	68771386	nc_PIF	902963.0	Cis	2	2	1
AAK1	ENSG00000115977.21	chr2	68786051	68791258	eo_PIF	883091.0	Cis	2	2	2
AAK1	ENSG00000115977.21	chr2	68808449	68810500	nc_PIF	863849.0	Cis	2	2	2
AAK1	ENSG00000115977.21	chr2	68857911	68865753	eo_PIF	808596.0	Cis	4	3	2
AAK1	ENSG00000115977.21	chr2	68912087	68922304	nc_PIF	752045.0	Cis	2	2	2
AAK1	ENSG00000115977.21	chr2	68944430	68948855	eo_PIF	725494.0	Cis	2	2	2
AAK1	ENSG00000115977.21	chr2	68948855	68950427	eo_PIF	723922.0	Cis	3	2	2
AAK1	ENSG00000115977.21	chr2	68956906	68966011	nc_PIF	708338.0	Cis	2	2	2
AAK1	ENSG00000115977.21	chr2	68966011	68969095	nc_PIF	705254.0	Cis	2	2	2
AAK1	ENSG00000115977.21	chr2	68978106	68982348	eo_PIF	692001.0	Cis	3	2	1
AAK1	ENSG00000115977.21	chr2	68983302	68989143	nc_PIF	685206.0	Cis	3	2	2
AAK1	ENSG00000115977.21	chr2	68993666	68996449	nc_PIF	677900.0	Cis	4	2	2
AAK1	ENSG00000115977.21	chr2	68996449	69001515	nc_PIF	672834.0	Cis	3	3	2
AAK1	ENSG00000115977.21	chr2	69016548	69021732	nc_PIF	652617.0	Cis	3	3	2
AAK1	ENSG00000115977.21	chr2	69024017	69028764	nc_PIF	645585.0	Cis	2	2	2
AAK1	ENSG00000115977.21	chr2	69028764	69031135	nc_PIF	643214.0	Cis	2	2	1
AAK1	ENSG00000115977.21	chr2	69031135	69033264	nc_PIF	641085.0	Cis	2	2	2
AAK1	ENSG00000115977.21	chr2	69033264	69036974	nc_PIF	637375.0	Cis	2	2	2
AAK1	ENSG00000115977.21	chr2	69037233	69051327	eo_PIF	623022.0	Cis	2	2	1
AAK1	ENSG00000115977.21	chr2	69062066	69070866	eo_PIF	603483.0	Cis	2	2	2
AAK1	ENSG00000115977.21	chr2	69101642	69102789	nc_PIF	571560.0	Cis	2	2	2
AAK1	ENSG00000115977.21	chr2	69111655	69113817	nc_PIF	560532.0	Cis	4	3	2
AAK1	ENSG00000115977.21	chr2	69113817	69116132	nc_PIF	558217.0	Cis	2	2	1
AAK1	ENSG00000115977.21	chr2	69122303	69124269	eo_PIF	550080.0	Cis	2	2	2
AAK1	ENSG00000115977.21	chr2	69128406	69134558	nc_PIF	539791.0	Cis	3	3	2
AAK1	ENSG00000115977.21	chr2	69137404	69140194	nc_PIF	534155.0	Cis	2	2	1
AAK1	ENSG00000115977.21	chr2	69160993	69167562	nc_PIF	506787.0	Cis	3	2	2
AAK1	ENSG00000115977.21	chr2	69173491	69175307	nc_PIF	499042.0	Cis	2	2	2
AAK1	ENSG00000115977.21	chr2	69202427	69206276	nc_PIF	468073.0	Cis	2	2	2
AAK1	ENSG00000115977.21	chr2	69212002	69214327	nc_PIF	460022.0	Cis	5	4	2
AAK1	ENSG00000115977.21	chr2	69214327	69215888	nc_PIF	458461.0	Cis	2	2	2
AAK1	ENSG00000115977.21	chr2	69219797	69223582	nc_PIF	450767.0	Cis	2	2	2
AAK1	ENSG00000115977.21	chr2	69242805	69248512	eo_PIF	425837.0	Cis	3	3	2
AAK1	ENSG00000115977.21	chr2	69259441	69260693	nc_PIF	413656.0	Cis	2	2	2
AAK1	ENSG00000115977.21	chr2	69260693	69263052	nc_PIF	411297.0	Cis	4	3	2
AAK1	ENSG00000115977.21	chr2	69275566	69277538	nc_PIF	396811.0	Cis	3	2	2
AAK1	ENSG00000115977.21	chr2	69292059	69300397	nc_PIF	373952.0	Cis	5	3	2
AAK1	ENSG00000115977.21	chr2	69300418	69310633	nc_PIF	363716.0	Cis	2	2	2
AAK1	ENSG00000115977.21	chr2	69310633	69314116	nc_PIF	360233.0	Cis	2	2	2
AAK1	ENSG00000115977.21	chr2	69321705	69331245	eo_PIF	343104.0	Cis	2	2	2
AAK1	ENSG00000115977.21	chr2	69341370	69346241	eo_PIF	328108.0	Cis	3	2	2
AAK1	ENSG00000115977.21	chr2	69349413	69356716	eo_PIF	317633.0	Cis	2	2	2
AAK1	ENSG00000115977.21	chr2	69356716	69374616	eo_PIF	299733.0	Cis	3	2	2
AAK1	ENSG00000115977.21	chr2	69375673	69378457	nc_PIF	295892.0	Cis	2	2	2
AAK1	ENSG00000115977.21	chr2	69378457	69384856	nc_PIF	289493.0	Cis	2	2	2
AAK1	ENSG00000115977.21	chr2	69391399	69398301	eo_PIF	276048.0	Cis	6	4	2
AAK1	ENSG00000115977.21	chr2	69398301	69415033	eo_PIF	259316.0	Cis	3	2	1
AAK1	ENSG00000115977.21	chr2	69431385	69432668	eo_PIF	241681.0	Cis	3	3	2
AAK1	ENSG00000115977.21	chr2	69432668	69437095	nc_PIF	237254.0	Cis	4	2	2
AAK1	ENSG00000115977.21	chr2	69449164	69451030	nc_PIF	223319.0	Cis	5	3	2
AAK1	ENSG00000115977.21	chr2	69454618	69468509	eo_PIF	205840.0	Cis	7	2	2
AAK1	ENSG00000115977.21	chr2	69468509	69471493	eo_PIF	202856.0	Cis	8	3	2
AAK1	ENSG00000115977.21	chr2	69471493	69473574	eo_PIF	200775.0	Cis	10	4	2
AAK1	ENSG00000115977.21	chr2	69473574	69473962	eo_PIF	200387.0	Cis	2	2	2
AAK1	ENSG00000115977.21	chr2	69473962	69474726	eo_PIF	199623.0	Cis	6	4	2
AAK1	ENSG00000115977.21	chr2	69481036	69489876	eo_PIF	184473.0	Cis	9	4	2
AAK1	ENSG00000115977.21	chr2	69489876	69493880	nc_PIF	180469.0	Cis	9	4	2
AAK1	ENSG00000115977.21	chr2	69493880	69495246	nc_PIF	179103.0	Cis	4	2	2
AAK1	ENSG00000115977.21	chr2	69495246	69500395	eo_PIF	173954.0	Cis	8	3	2
AAK1	ENSG00000115977.21	chr2	69500395	69500943	nc_PIF	173406.0	Cis	4	4	2
AAK1	ENSG00000115977.21	chr2	69500943	69505387	nc_PIF	168962.0	Cis	7	4	2
AAK1	ENSG00000115977.21	chr2	69505654	69507428	eo_PIF	166921.0	Cis	2	2	2
AAK1	ENSG00000115977.21	chr2	69507428	69519570	eo_PIF	154779.0	Cis	4	2	2
AAK1	ENSG00000115977.21	chr2	69519570	69519744	nc_PIF	154605.0	Cis	2	2	2
AAK1	ENSG00000115977.21	chr2	69519744	69521300	eo_PIF	153049.0	Cis	3	2	1
AAK1	ENSG00000115977.21	chr2	69521300	69525089	eo_PIF	149260.0	Cis	6	3	2
AAK1	ENSG00000115977.21	chr2	69527856	69531540	eo_PIF	142809.0	Cis	5	3	2
AAK1	ENSG00000115977.21	chr2	69531540	69532033	eo_PIF	142316.0	Cis	2	2	2
AAK1	ENSG00000115977.21	chr2	69532033	69533659	eo_PIF	140690.0	Cis	4	2	2
AAK1	ENSG00000115977.21	chr2	69533659	69533977	nc_PIF	140372.0	Cis	2	2	2
AAK1	ENSG00000115977.21	chr2	69536521	69540074	nc_PIF	134275.0	Cis	4	3	2
AAK1	ENSG00000115977.21	chr2	69540074	69543895	eo_PIF	130454.0	Cis	7	3	2
AAK1	ENSG00000115977.21	chr2	69543895	69548406	eo_PIF	125943.0	Cis	6	2	2
AAK1	ENSG00000115977.21	chr2	69548406	69554788	nc_PIF	119561.0	Cis	7	3	2
AAK1	ENSG00000115977.21	chr2	69554815	69556601	nc_PIF	117748.0	Cis	6	3	2
AAK1	ENSG00000115977.21	chr2	69556601	69561155	eo_PIF	113194.0	Cis	4	2	2
AAK1	ENSG00000115977.21	chr2	69561155	69563779	nc_PIF	110570.0	Cis	8	3	2
AAK1	ENSG00000115977.21	chr2	69563779	69564862	nc_PIF	109487.0	Cis	4	2	2
AAK1	ENSG00000115977.21	chr2	69564862	69566205	nc_PIF	108144.0	Cis	3	2	2
AAK1	ENSG00000115977.21	chr2	69566264	69568275	nc_PIF	106074.0	Cis	6	4	2
AAK1	ENSG00000115977.21	chr2	69568275	69573269	nc_PIF	101080.0	Cis	6	3	2
AAK1	ENSG00000115977.21	chr2	69573269	69585135	nc_PIF	89214.0	Cis	6	4	2
AAK1	ENSG00000115977.21	chr2	69585135	69603316	nc_PIF	71033.0	Cis	5	4	2
AAK1	ENSG00000115977.21	chr2	69603316	69604395	nc_PIF	69954.0	Cis	5	3	2
AAK1	ENSG00000115977.21	chr2	69604395	69608741	nc_PIF	65608.0	Cis	4	2	2
AAK1	ENSG00000115977.21	chr2	69608747	69613908	nc_PIF	60441.0	Cis	4	2	1
AAK1	ENSG00000115977.21	chr2	69613908	69617338	nc_PIF	57011.0	Cis	3	3	2
AAK1	ENSG00000115977.21	chr2	69617338	69619551	nc_PIF	54798.0	Cis	2	2	2
AAK1	ENSG00000115977.21	chr2	69619727	69623047	nc_PIF	51302.0	Cis	3	2	1
AAK1	ENSG00000115977.21	chr2	69623047	69625202	nc_PIF	49147.0	Cis	4	2	2
AAK1	ENSG00000115977.21	chr2	69625202	69631489	nc_PIF	42860.0	Cis	8	3	2
AAK1	ENSG00000115977.21	chr2	69631489	69638354	nc_PIF	35995.0	Cis	7	4	2
AAK1	ENSG00000115977.21	chr2	69638354	69639231	nc_PIF	35118.0	Cis	8	3	2
AAK1	ENSG00000115977.21	chr2	69652469	69653832	eo_PIF	20517.0	Cis	6	4	2
AAK1	ENSG00000115977.21	chr2	69654654	69657673	nc_PIF	16676.0	Cis	4	3	2
AAK1	ENSG00000115977.21	chr2	69657673	69661211	nc_PIF	13138.0	Cis	5	3	2
AAK1	ENSG00000115977.21	chr2	69661211	69664279	nc_PIF	10070.0	Cis	8	4	2
AAK1	ENSG00000115977.21	chr2	69664331	69665704	nc_PIF	8645.0	Cis	7	4	2
AAK1	ENSG00000115977.21	chr2	69682499	69682589	nc_PIF	8151.0	Cis	5	4	2
AAK1	ENSG00000115977.21	chr2	69682589	69684168	nc_PIF	8241.0	Cis	9	4	2
AAK1	ENSG00000115977.21	chr2	69684168	69697609	nc_PIF	9820.0	Cis	8	4	2
AAK1	ENSG00000115977.21	chr2	69697769	69698776	nc_PIF	23421.0	Cis	4	2	2
AAK1	ENSG00000115977.21	chr2	69698776	69708678	nc_PIF	24428.0	Cis	4	3	2
AAK1	ENSG00000115977.21	chr2	69708678	69709721	nc_PIF	34330.0	Cis	3	2	2
AAK1	ENSG00000115977.21	chr2	69709721	69718238	nc_PIF	35373.0	Cis	4	2	2
AAK1	ENSG00000115977.21	chr2	69718238	69718939	nc_PIF	43890.0	Cis	6	2	2
AAK1	ENSG00000115977.21	chr2	69723394	69736639	nc_PIF	49046.0	Cis	4	3	2
AAK1	ENSG00000115977.21	chr2	69744747	69745439	nc_PIF	70399.0	Cis	3	2	2
AAK1	ENSG00000115977.21	chr2	69745439	69756560	nc_PIF	71091.0	Cis	4	3	2
AAK1	ENSG00000115977.21	chr2	69756560	69758409	nc_PIF	82212.0	Cis	3	3	2
AAK1	ENSG00000115977.21	chr2	69758409	69769183	nc_PIF	84061.0	Cis	5	2	2
AAK1	ENSG00000115977.21	chr2	69769183	69773300	nc_PIF	94835.0	Cis	3	3	2
AAK1	ENSG00000115977.21	chr2	69773300	69775857	nc_PIF	98952.0	Cis	2	2	2
AAK1	ENSG00000115977.21	chr2	69785773	69790423	eo_PIF	111425.0	Cis	3	2	2
AAK1	ENSG00000115977.21	chr2	69790423	69791297	nc_PIF	116075.0	Cis	5	4	2
AAK1	ENSG00000115977.21	chr2	69791297	69794176	nc_PIF	116949.0	Cis	5	2	1
AAK1	ENSG00000115977.21	chr2	69794176	69799991	nc_PIF	119828.0	Cis	7	4	2
AAK1	ENSG00000115977.21	chr2	69799991	69800619	nc_PIF	125643.0	Cis	4	3	2
AAK1	ENSG00000115977.21	chr2	69801262	69812399	eo_PIF	126914.0	Cis	4	2	2
AAK1	ENSG00000115977.21	chr2	69812399	69815079	eo_PIF	138051.0	Cis	4	3	2
AAK1	ENSG00000115977.21	chr2	69815079	69816901	eo_PIF	140731.0	Cis	3	3	2
AAK1	ENSG00000115977.21	chr2	69819398	69821384	eo_PIF	145050.0	Cis	2	2	1
AAK1	ENSG00000115977.21	chr2	69823504	69825369	nc_PIF	149156.0	Cis	2	2	2
AAK1	ENSG00000115977.21	chr2	69836658	69841118	eo_PIF	162310.0	Cis	5	3	2
AAK1	ENSG00000115977.21	chr2	69847469	69855985	eo_PIF	173121.0	Cis	3	2	1
AAK1	ENSG00000115977.21	chr2	69855985	69857401	nc_PIF	181637.0	Cis	5	3	2
AAK1	ENSG00000115977.21	chr2	69857401	69863969	eo_PIF	183053.0	Cis	4	3	2
AAK1	ENSG00000115977.21	chr2	69863969	69864955	eo_PIF	189621.0	Cis	2	2	1
AAK1	ENSG00000115977.21	chr2	69864955	69868106	eo_PIF	190607.0	Cis	2	2	2
AAK1	ENSG00000115977.21	chr2	69870429	69879491	eo_PIF	196081.0	Cis	4	3	2
AAK1	ENSG00000115977.21	chr2	69879491	69881395	eo_PIF	205143.0	Cis	4	3	2
AAK1	ENSG00000115977.21	chr2	69896212	69900819	eo_PIF	221864.0	Cis	2	2	2
AAK1	ENSG00000115977.21	chr2	69907183	69909250	nc_PIF	232835.0	Cis	5	3	2
AAK1	ENSG00000115977.21	chr2	69916498	69918570	nc_PIF	242150.0	Cis	3	2	2
AAK1	ENSG00000115977.21	chr2	69921396	69922452	eo_PIF	247048.0	Cis	3	3	2
AAK1	ENSG00000115977.21	chr2	69929909	69933567	nc_PIF	255561.0	Cis	2	2	2
AAK1	ENSG00000115977.21	chr2	69945632	69946653	nc_PIF	271284.0	Cis	2	2	2
AAK1	ENSG00000115977.21	chr2	69946653	69955505	nc_PIF	272305.0	Cis	4	3	2
AAK1	ENSG00000115977.21	chr2	69955505	69967776	eo_PIF	281157.0	Cis	2	2	1
AAK1	ENSG00000115977.21	chr2	69978211	69993376	nc_PIF	303863.0	Cis	3	2	2
AAK1	ENSG00000115977.21	chr2	70024151	70059875	nc_PIF	349803.0	Cis	4	3	2
AAK1	ENSG00000115977.21	chr2	70062507	70064349	nc_PIF	388159.0	Cis	2	2	2
AAK1	ENSG00000115977.21	chr2	70089008	70090836	eo_PIF	414660.0	Cis	2	2	2
AAK1	ENSG00000115977.21	chr2	70103840	70106413	nc_PIF	429492.0	Cis	3	2	2
AAK1	ENSG00000115977.21	chr2	70107458	70115152	nc_PIF	433110.0	Cis	3	3	2
AAK1	ENSG00000115977.21	chr2	70126010	70128631	nc_PIF	451662.0	Cis	3	3	2
AAK1	ENSG00000115977.21	chr2	70160552	70165190	eo_PIF	486204.0	Cis	3	2	1
AAK1	ENSG00000115977.21	chr2	70169227	70181336	eo_PIF	494879.0	Cis	2	2	2
AAK1	ENSG00000115977.21	chr2	70202251	70214044	eo_PIF	527903.0	Cis	4	4	2
AAK1	ENSG00000115977.21	chr2	70228861	70229594	eo_PIF	554513.0	Cis	2	2	2
AAK1	ENSG00000115977.21	chr2	70230299	70230886	eo_PIF	555951.0	Cis	2	2	2
AAK1	ENSG00000115977.21	chr2	70230886	70233979	nc_PIF	556538.0	Cis	2	2	1
AAK1	ENSG00000115977.21	chr2	70282575	70292899	eo_PIF	608227.0	Cis	3	2	2
AAK1	ENSG00000115977.21	chr2	70565490	70569914	nc_PIF	891142.0	Cis	2	2	2
AAK1	ENSG00000115977.21	chr2	70582267	70590511	nc_PIF	907919.0	Cis	2	2	2
AAK1	ENSG00000115977.21	chr2	70590511	70592363	nc_PIF	916163.0	Cis	2	2	2
AAK1	ENSG00000115977.21	chr2	70728034	70738474	nc_PIF	1053686.0	Trans-intrachromosomal	2	2	2
AAK1	ENSG00000115977.21	chr2	70778476	70780580	nc_PIF	1104128.0	Trans-intrachromosomal	2	2	2
AAK1	ENSG00000115977.21	chr2	70804443	70808639	nc_PIF	1130095.0	Trans-intrachromosomal	2	2	2
AAK1	ENSG00000115977.21	chr2	70920091	70929017	eo_PIF	1245743.0	Trans-intrachromosomal	2	2	1
AAK1	ENSG00000115977.21	chr2	70941861	70942468	nc_PIF	1267513.0	Trans-intrachromosomal	2	2	2
AAK1	ENSG00000115977.21	chr2	70979697	70982924	eo_PIF	1305349.0	Trans-intrachromosomal	2	2	1
AAK1	ENSG00000115977.21	chr2	70982924	70988133	eo_PIF	1308576.0	Trans-intrachromosomal	3	2	1
AAK1	ENSG00000115977.21	chr2	71302967	71309596	nc_PIF	1628619.0	Trans-intrachromosomal	2	2	1
AAK1	ENSG00000115977.21	chr2	71374299	71381799	eo_PIF	1699951.0	Trans-intrachromosomal	2	2	1
AAK1	ENSG00000115977.21	chr2	73245079	73251175	eo_PIF	3570731.0	Trans-intrachromosomal	2	2	2
AAK1	ENSG00000115977.21	chr2	74673180	74684472	eo_PIF	4998832.0	Trans-intrachromosomal	2	2	2
AAK1	ENSG00000115977.21	chr2	77616210	77625359	nc_PIF	7941862.0	Trans-intrachromosomal	3	3	2
AAK1	ENSG00000115977.21	chr2	86527424	86532527	eo_PIF	16853076.0	Trans-intrachromosomal	2	2	2
AAK1	ENSG00000115977.21	chr2	112531528	112531855	eo_PIF	42857180.0	Trans-intrachromosomal	2	2	2
AAK1	ENSG00000115977.21	chr2	241659109	241661637	eo_PIF	171984761.0	Trans-intrachromosomal	2	2	2
AAK1	ENSG00000115977.21	chr10	22068930	22070768	nc_PIF		Trans-interchromosomal	2	2	1
AAK1	ENSG00000115977.21	chr12	107422925	107432903	nc_PIF		Trans-interchromosomal	2	2	2
AAK1	ENSG00000115977.21	chr19	55894436	55898172	eo_PIF		Trans-interchromosomal	2	2	1
AAK1	ENSG00000115977.21	chr20	1766490	1772720	nc_PIF		Trans-interchromosomal	2	2	2
AAMDC	ENSG00000087884.16	chr11	77228931	77232479	eo_PIF	588630.0	Cis	2	2	2
AAMDC	ENSG00000087884.16	chr11	77677050	77681828	eo_PIF	139281.0	Cis	2	2	2
AAMDC	ENSG00000087884.16	chr11	77687220	77691365	eo_PIF	129744.0	Cis	2	2	2
AAMDC	ENSG00000087884.16	chr11	77691365	77702510	eo_PIF	118599.0	Cis	2	2	2
AAMDC	ENSG00000087884.16	chr11	77707666	77713859	nc_PIF	107250.0	Cis	2	2	2
AAMDC	ENSG00000087884.16	chr11	77743805	77757805	eo_PIF	63304.0	Cis	2	2	1
AAMDC	ENSG00000087884.16	chr11	77784556	77787654	nc_PIF	33455.0	Cis	2	2	2
AAMDC	ENSG00000087884.16	chr11	77796299	77805728	nc_PIF	15381.0	Cis	3	3	2
AAMDC	ENSG00000087884.16	chr11	77806346	77809995	nc_PIF	11114.0	Cis	2	2	1
AAMDC	ENSG00000087884.16	chr11	77810405	77812402	nc_PIF	8707.0	Cis	4	4	2
AAMDC	ENSG00000087884.16	chr11	77812402	77812447	nc_PIF	8662.0	Cis	4	4	2
AAMDC	ENSG00000087884.16	chr11	77823929	77860163	eo_PIF	2821.0	Cis	2	2	1
AAMDC	ENSG00000087884.16	chr11	77862071	77866288	nc_PIF	40963.0	Cis	2	2	2
AAMDC	ENSG00000087884.16	chr11	77877390	77880045	eo_PIF	56282.0	Cis	2	2	1
AAMDC	ENSG00000087884.16	chr11	78041111	78046857	eo_PIF	220003.0	Cis	3	3	2
AAMDC	ENSG00000087884.16	chr11	78055037	78061202	nc_PIF	233929.0	Cis	2	2	1
AAMDC	ENSG00000087884.16	chr11	78068090	78069902	eo_PIF	246982.0	Cis	2	2	2
AAMDC	ENSG00000087884.16	chr11	78306642	78309165	nc_PIF	485534.0	Cis	2	2	1
AAMDC	ENSG00000087884.16	chr11	78375852	78377001	nc_PIF	554744.0	Cis	2	2	2
AAMDC	ENSG00000087884.16	chr11	78635980	78644430	nc_PIF	814872.0	Cis	2	2	2
AAMP	ENSG00000127837.10	chr2	200553630	200557907	nc_PIF	17712271.0	Trans-intrachromosomal	2	2	2
AAMP	ENSG00000127837.10	chr2	200744438	200747096	nc_PIF	17523082.0	Trans-intrachromosomal	2	2	2
AAMP	ENSG00000127837.10	chr2	216149955	216151416	nc_PIF	2118762.0	Trans-intrachromosomal	2	2	2
AAMP	ENSG00000127837.10	chr2	216189171	216195876	eo_PIF	2074302.0	Trans-intrachromosomal	2	2	1
AAMP	ENSG00000127837.10	chr2	216261684	216266173	nc_PIF	2004005.0	Trans-intrachromosomal	2	2	2
AAMP	ENSG00000127837.10	chr2	216327548	216330838	nc_PIF	1939340.0	Trans-intrachromosomal	5	3	2
AAMP	ENSG00000127837.10	chr2	216526483	216532398	eo_PIF	1737780.0	Trans-intrachromosomal	2	2	2
AAMP	ENSG00000127837.10	chr2	216532398	216541970	nc_PIF	1728208.0	Trans-intrachromosomal	2	2	2
AAMP	ENSG00000127837.10	chr2	216623008	216624503	nc_PIF	1645675.0	Trans-intrachromosomal	2	2	1
AAMP	ENSG00000127837.10	chr2	216919272	216919803	nc_PIF	1350375.0	Trans-intrachromosomal	2	2	2
AAMP	ENSG00000127837.10	chr2	217107231	217115092	nc_PIF	1155086.0	Trans-intrachromosomal	2	2	2
AAMP	ENSG00000127837.10	chr2	217142704	217143454	nc_PIF	1126724.0	Trans-intrachromosomal	2	2	2
AAMP	ENSG00000127837.10	chr2	217246889	217250323	nc_PIF	1019855.0	Trans-intrachromosomal	3	2	2
AAMP	ENSG00000127837.10	chr2	217267165	217271117	nc_PIF	999061.0	Cis	2	2	2
AAMP	ENSG00000127837.10	chr2	217271117	217273016	nc_PIF	997162.0	Cis	2	2	2
AAMP	ENSG00000127837.10	chr2	217309214	217317435	nc_PIF	952743.0	Cis	2	2	2
AAMP	ENSG00000127837.10	chr2	217367477	217371727	nc_PIF	898451.0	Cis	2	2	1
AAMP	ENSG00000127837.10	chr2	217376991	217379990	nc_PIF	890188.0	Cis	2	2	2
AAMP	ENSG00000127837.10	chr2	217403638	217405937	nc_PIF	864241.0	Cis	3	3	2
AAMP	ENSG00000127837.10	chr2	217405937	217419051	nc_PIF	851127.0	Cis	2	2	2
AAMP	ENSG00000127837.10	chr2	217601979	217607018	nc_PIF	663160.0	Cis	2	2	2
AAMP	ENSG00000127837.10	chr2	217683355	217688023	nc_PIF	582155.0	Cis	2	2	2
AAMP	ENSG00000127837.10	chr2	217688023	217690788	nc_PIF	579390.0	Cis	3	3	2
AAMP	ENSG00000127837.10	chr2	217700913	217710440	nc_PIF	559738.0	Cis	2	2	2
AAMP	ENSG00000127837.10	chr2	217722921	217732255	nc_PIF	537923.0	Cis	4	3	2
AAMP	ENSG00000127837.10	chr2	217732255	217733011	nc_PIF	537167.0	Cis	2	2	2
AAMP	ENSG00000127837.10	chr2	217733011	217737069	nc_PIF	533109.0	Cis	2	2	2
AAMP	ENSG00000127837.10	chr2	217739468	217753929	nc_PIF	516249.0	Cis	2	2	2
AAMP	ENSG00000127837.10	chr2	217776832	217786664	nc_PIF	483514.0	Cis	2	2	2
AAMP	ENSG00000127837.10	chr2	217849915	217854673	nc_PIF	415505.0	Cis	2	2	2
AAMP	ENSG00000127837.10	chr2	217863977	217865478	nc_PIF	404700.0	Cis	2	2	2
AAMP	ENSG00000127837.10	chr2	217865478	217870454	nc_PIF	399724.0	Cis	2	2	1
AAMP	ENSG00000127837.10	chr2	217875830	217880091	eo_PIF	390087.0	Cis	2	2	2
AAMP	ENSG00000127837.10	chr2	217891206	217894820	eo_PIF	375358.0	Cis	2	2	2
AAMP	ENSG00000127837.10	chr2	217894820	217899324	eo_PIF	370854.0	Cis	2	2	2
AAMP	ENSG00000127837.10	chr2	217926709	217932570	nc_PIF	337608.0	Cis	2	2	2
AAMP	ENSG00000127837.10	chr2	217932570	217932808	nc_PIF	337370.0	Cis	2	2	2
AAMP	ENSG00000127837.10	chr2	217981588	217984322	nc_PIF	285856.0	Cis	3	2	1
AAMP	ENSG00000127837.10	chr2	218037558	218040064	nc_PIF	230114.0	Cis	2	2	2
AAMP	ENSG00000127837.10	chr2	218040064	218041771	nc_PIF	228407.0	Cis	2	2	2
AAMP	ENSG00000127837.10	chr2	218047784	218051211	nc_PIF	218967.0	Cis	2	2	2
AAMP	ENSG00000127837.10	chr2	218052028	218058087	nc_PIF	212091.0	Cis	3	3	2
AAMP	ENSG00000127837.10	chr2	218136055	218137415	eo_PIF	132763.0	Cis	2	2	2
AAMP	ENSG00000127837.10	chr2	218140387	218144066	nc_PIF	126112.0	Cis	7	3	2
AAMP	ENSG00000127837.10	chr2	218144066	218147174	nc_PIF	123004.0	Cis	2	2	2
AAMP	ENSG00000127837.10	chr2	218147174	218153605	nc_PIF	116573.0	Cis	2	2	1
AAMP	ENSG00000127837.10	chr2	218153605	218153855	nc_PIF	116323.0	Cis	2	2	2
AAMP	ENSG00000127837.10	chr2	218153855	218155332	nc_PIF	114846.0	Cis	5	4	2
AAMP	ENSG00000127837.10	chr2	218155332	218158273	nc_PIF	111905.0	Cis	2	2	1
AAMP	ENSG00000127837.10	chr2	218160329	218162523	nc_PIF	107655.0	Cis	2	2	2
AAMP	ENSG00000127837.10	chr2	218162523	218163336	eo_PIF	106842.0	Cis	2	2	2
AAMP	ENSG00000127837.10	chr2	218175556	218176916	nc_PIF	93262.0	Cis	2	2	2
AAMP	ENSG00000127837.10	chr2	218180513	218181942	nc_PIF	88236.0	Cis	6	4	2
AAMP	ENSG00000127837.10	chr2	218182171	218186085	nc_PIF	84093.0	Cis	6	3	2
AAMP	ENSG00000127837.10	chr2	218186085	218192091	nc_PIF	78087.0	Cis	6	3	2
AAMP	ENSG00000127837.10	chr2	218192091	218201962	nc_PIF	68216.0	Cis	3	3	2
AAMP	ENSG00000127837.10	chr2	218201962	218205401	nc_PIF	64777.0	Cis	6	3	2
AAMP	ENSG00000127837.10	chr2	218229681	218229845	nc_PIF	40333.0	Cis	2	2	2
AAMP	ENSG00000127837.10	chr2	218229877	218231393	nc_PIF	38785.0	Cis	4	3	2
AAMP	ENSG00000127837.10	chr2	218295244	218296401	nc_PIF	25067.0	Cis	8	4	2
AAMP	ENSG00000127837.10	chr2	218296401	218298379	nc_PIF	26224.0	Cis	8	4	2
AAMP	ENSG00000127837.10	chr2	218298379	218307601	nc_PIF	28202.0	Cis	5	2	2
AAMP	ENSG00000127837.10	chr2	218307601	218308417	nc_PIF	37424.0	Cis	3	3	2
AAMP	ENSG00000127837.10	chr2	218324426	218328735	eo_PIF	54249.0	Cis	2	2	2
AAMP	ENSG00000127837.10	chr2	218328735	218336266	nc_PIF	58558.0	Cis	2	2	2
AAMP	ENSG00000127837.10	chr2	218336266	218337616	nc_PIF	66089.0	Cis	2	2	2
AAMP	ENSG00000127837.10	chr2	218340975	218347333	eo_PIF	70798.0	Cis	2	2	2
AAMP	ENSG00000127837.10	chr2	218347508	218351292	nc_PIF	77331.0	Cis	6	3	2
AAMP	ENSG00000127837.10	chr2	218424315	218428284	eo_PIF	154138.0	Cis	2	2	2
AAMP	ENSG00000127837.10	chr2	218428284	218429132	eo_PIF	158107.0	Cis	3	2	1
AAMP	ENSG00000127837.10	chr2	218429132	218437996	eo_PIF	158955.0	Cis	4	2	2
AAMP	ENSG00000127837.10	chr2	218437996	218443718	eo_PIF	167819.0	Cis	6	3	2
AAMP	ENSG00000127837.10	chr2	218450040	218457253	eo_PIF	179863.0	Cis	7	4	2
AAMP	ENSG00000127837.10	chr2	218457253	218458749	nc_PIF	187076.0	Cis	3	2	1
AAMP	ENSG00000127837.10	chr2	218458749	218466369	eo_PIF	188572.0	Cis	3	2	1
AAMP	ENSG00000127837.10	chr2	218469032	218474297	eo_PIF	198855.0	Cis	2	2	1
AAMP	ENSG00000127837.10	chr2	218474297	218476143	eo_PIF	204120.0	Cis	3	2	1
AAMP	ENSG00000127837.10	chr2	218476143	218477859	eo_PIF	205966.0	Cis	2	2	2
AAMP	ENSG00000127837.10	chr2	218477859	218482768	eo_PIF	207682.0	Cis	4	3	2
AAMP	ENSG00000127837.10	chr2	218483536	218487823	eo_PIF	213359.0	Cis	7	4	2
AAMP	ENSG00000127837.10	chr2	218487823	218494389	eo_PIF	217646.0	Cis	2	2	2
AAMP	ENSG00000127837.10	chr2	218524455	218533962	eo_PIF	254278.0	Cis	4	4	2
AAMP	ENSG00000127837.10	chr2	218533962	218535391	eo_PIF	263785.0	Cis	2	2	2
AAMP	ENSG00000127837.10	chr2	218549366	218552196	eo_PIF	279189.0	Cis	3	3	2
AAMP	ENSG00000127837.10	chr2	218552196	218562038	eo_PIF	282019.0	Cis	3	2	2
AAMP	ENSG00000127837.10	chr2	218562038	218565611	eo_PIF	291861.0	Cis	2	2	1
AAMP	ENSG00000127837.10	chr2	218572958	218573814	eo_PIF	302781.0	Cis	2	2	1
AAMP	ENSG00000127837.10	chr2	218573814	218578237	eo_PIF	303637.0	Cis	2	2	2
AAMP	ENSG00000127837.10	chr2	218578339	218587139	eo_PIF	308162.0	Cis	2	2	2
AAMP	ENSG00000127837.10	chr2	218589817	218591355	nc_PIF	319640.0	Cis	3	3	2
AAMP	ENSG00000127837.10	chr2	218591355	218592447	eo_PIF	321178.0	Cis	2	2	2
AAMP	ENSG00000127837.10	chr2	218592447	218595719	eo_PIF	322270.0	Cis	3	2	1
AAMP	ENSG00000127837.10	chr2	218635709	218636674	eo_PIF	365532.0	Cis	3	3	2
AAMP	ENSG00000127837.10	chr2	218636674	218640435	eo_PIF	366497.0	Cis	2	2	2
AAMP	ENSG00000127837.10	chr2	218640435	218646576	eo_PIF	370258.0	Cis	3	2	2
AAMP	ENSG00000127837.10	chr2	218648094	218655381	eo_PIF	377917.0	Cis	3	2	2
AAMP	ENSG00000127837.10	chr2	218669302	218669801	nc_PIF	399125.0	Cis	4	2	1
AAMP	ENSG00000127837.10	chr2	218675497	218687708	eo_PIF	405320.0	Cis	3	2	1
AAMP	ENSG00000127837.10	chr2	218694105	218702165	eo_PIF	423928.0	Cis	3	3	2
AAMP	ENSG00000127837.10	chr2	218702165	218703054	eo_PIF	431988.0	Cis	2	2	2
AAMP	ENSG00000127837.10	chr2	218714492	218719289	nc_PIF	444315.0	Cis	2	2	1
AAMP	ENSG00000127837.10	chr2	218721771	218732673	eo_PIF	451594.0	Cis	5	3	2
AAMP	ENSG00000127837.10	chr2	218739897	218742668	eo_PIF	469720.0	Cis	2	2	1
AAMP	ENSG00000127837.10	chr2	218752964	218757480	eo_PIF	482787.0	Cis	2	2	2
AAMP	ENSG00000127837.10	chr2	218834588	218841803	nc_PIF	564411.0	Cis	3	2	2
AAMP	ENSG00000127837.10	chr2	218867977	218872161	eo_PIF	597800.0	Cis	3	2	2
AAMP	ENSG00000127837.10	chr2	218872161	218874484	eo_PIF	601984.0	Cis	2	2	2
AAMP	ENSG00000127837.10	chr2	218912481	218920654	nc_PIF	642304.0	Cis	3	2	2
AAMP	ENSG00000127837.10	chr2	218949225	218952997	nc_PIF	679048.0	Cis	2	2	2
AAMP	ENSG00000127837.10	chr2	219043627	219048055	nc_PIF	773450.0	Cis	2	2	2
AAMP	ENSG00000127837.10	chr2	219141899	219146263	nc_PIF	871722.0	Cis	2	2	2
AAMP	ENSG00000127837.10	chr2	219362498	219364175	nc_PIF	1092321.0	Trans-intrachromosomal	2	2	1
AAMP	ENSG00000127837.10	chr2	219468111	219471484	eo_PIF	1197934.0	Trans-intrachromosomal	2	2	2
AAMP	ENSG00000127837.10	chr2	219871546	219885364	nc_PIF	1601369.0	Trans-intrachromosomal	3	2	2
AAMP	ENSG00000127837.10	chr2	233741105	233749218	nc_PIF	15470928.0	Trans-intrachromosomal	2	2	2
AANAT	ENSG00000129673.10	chr17	42858539	42859391	nc_PIF	33593960.0	Trans-intrachromosomal	2	2	2
AANAT	ENSG00000129673.10	chr17	68275582	68278297	eo_PIF	8175054.0	Trans-intrachromosomal	2	2	2
AANAT	ENSG00000129673.10	chr17	71751147	71759084	nc_PIF	4694267.0	Trans-intrachromosomal	2	2	2
AANAT	ENSG00000129673.10	chr17	75544994	75551427	eo_PIF	901924.0	Cis	2	2	2
AANAT	ENSG00000129673.10	chr17	75861403	75864968	nc_PIF	588383.0	Cis	2	2	2
AANAT	ENSG00000129673.10	chr17	75928495	75929922	nc_PIF	523429.0	Cis	2	2	2
AANAT	ENSG00000129673.10	chr17	75965558	75969268	nc_PIF	484083.0	Cis	2	2	2
AANAT	ENSG00000129673.10	chr17	76030818	76037994	nc_PIF	415357.0	Cis	2	2	1
AANAT	ENSG00000129673.10	chr17	76040276	76042283	eo_PIF	411068.0	Cis	2	2	2
AANAT	ENSG00000129673.10	chr17	76063350	76066363	eo_PIF	386988.0	Cis	4	3	2
AANAT	ENSG00000129673.10	chr17	76086809	76093509	eo_PIF	359842.0	Cis	2	2	2
AANAT	ENSG00000129673.10	chr17	76119409	76132403	eo_PIF	320948.0	Cis	2	2	1
AANAT	ENSG00000129673.10	chr17	76178272	76180108	nc_PIF	273243.0	Cis	2	2	2
AANAT	ENSG00000129673.10	chr17	76180108	76182073	nc_PIF	271278.0	Cis	3	3	2
AANAT	ENSG00000129673.10	chr17	76192322	76192694	nc_PIF	260657.0	Cis	2	2	1
AANAT	ENSG00000129673.10	chr17	76192694	76196888	nc_PIF	256463.0	Cis	3	2	1
AANAT	ENSG00000129673.10	chr17	76202604	76208498	nc_PIF	244853.0	Cis	2	2	2
AANAT	ENSG00000129673.10	chr17	76215265	76215896	nc_PIF	237455.0	Cis	2	2	2
AANAT	ENSG00000129673.10	chr17	76217465	76218350	nc_PIF	235001.0	Cis	3	2	2
AANAT	ENSG00000129673.10	chr17	76220323	76221335	nc_PIF	232016.0	Cis	2	2	2
AANAT	ENSG00000129673.10	chr17	76221335	76224492	nc_PIF	228859.0	Cis	2	2	1
AANAT	ENSG00000129673.10	chr17	76245137	76252084	nc_PIF	201267.0	Cis	2	2	2
AANAT	ENSG00000129673.10	chr17	76274045	76287574	eo_PIF	165777.0	Cis	3	2	2
AANAT	ENSG00000129673.10	chr17	76287574	76291763	eo_PIF	161588.0	Cis	4	3	2
AANAT	ENSG00000129673.10	chr17	76291763	76293683	eo_PIF	159668.0	Cis	4	3	2
AANAT	ENSG00000129673.10	chr17	76293683	76294156	eo_PIF	159195.0	Cis	3	3	2
AANAT	ENSG00000129673.10	chr17	76311768	76314493	eo_PIF	138858.0	Cis	4	3	2
AANAT	ENSG00000129673.10	chr17	76314493	76321737	eo_PIF	131614.0	Cis	4	3	2
AANAT	ENSG00000129673.10	chr17	76326206	76327742	nc_PIF	125609.0	Cis	3	3	2
AANAT	ENSG00000129673.10	chr17	76331123	76332590	eo_PIF	120761.0	Cis	5	3	2
AANAT	ENSG00000129673.10	chr17	76332590	76337997	nc_PIF	115354.0	Cis	2	2	2
AANAT	ENSG00000129673.10	chr17	76337997	76338276	nc_PIF	115075.0	Cis	2	2	2
AANAT	ENSG00000129673.10	chr17	76338294	76343465	nc_PIF	109886.0	Cis	2	2	2
AANAT	ENSG00000129673.10	chr17	76351923	76353393	eo_PIF	99958.0	Cis	3	2	2
AANAT	ENSG00000129673.10	chr17	76389944	76393154	eo_PIF	60197.0	Cis	4	3	2
AANAT	ENSG00000129673.10	chr17	76416978	76426565	nc_PIF	26786.0	Cis	2	2	2
AANAT	ENSG00000129673.10	chr17	76426565	76427635	nc_PIF	25716.0	Cis	3	2	2
AANAT	ENSG00000129673.10	chr17	76427635	76428226	nc_PIF	25125.0	Cis	3	2	1
AANAT	ENSG00000129673.10	chr17	76428636	76432438	nc_PIF	20913.0	Cis	3	2	2
AANAT	ENSG00000129673.10	chr17	76432438	76434771	nc_PIF	18580.0	Cis	4	2	2
AANAT	ENSG00000129673.10	chr17	76434771	76438076	nc_PIF	15275.0	Cis	5	4	2
AANAT	ENSG00000129673.10	chr17	76438610	76441076	nc_PIF	12275.0	Cis	6	4	2
AANAT	ENSG00000129673.10	chr17	76442535	76443025	nc_PIF	10326.0	Cis	2	2	1
AANAT	ENSG00000129673.10	chr17	76443025	76446163	nc_PIF	7188.0	Cis	3	3	2
AANAT	ENSG00000129673.10	chr17	76459655	76460442	nc_PIF	6305.0	Cis	6	4	2
AANAT	ENSG00000129673.10	chr17	76460442	76462350	eo_PIF	7092.0	Cis	5	3	2
AANAT	ENSG00000129673.10	chr17	76462350	76463803	eo_PIF	9000.0	Cis	6	4	2
AANAT	ENSG00000129673.10	chr17	76473469	76475388	eo_PIF	20119.0	Cis	5	4	2
AANAT	ENSG00000129673.10	chr17	76504100	76504224	nc_PIF	50750.0	Cis	3	2	2
AANAT	ENSG00000129673.10	chr17	76504224	76509810	nc_PIF	50874.0	Cis	6	4	2
AANAT	ENSG00000129673.10	chr17	76509810	76512261	nc_PIF	56460.0	Cis	4	2	2
AANAT	ENSG00000129673.10	chr17	76560572	76566035	eo_PIF	107222.0	Cis	3	2	1
AANAT	ENSG00000129673.10	chr17	76577487	76578349	nc_PIF	124137.0	Cis	3	3	2
AANAT	ENSG00000129673.10	chr17	76601039	76601869	nc_PIF	147689.0	Cis	2	2	2
AANAT	ENSG00000129673.10	chr17	76601869	76605691	nc_PIF	148519.0	Cis	3	3	2
AANAT	ENSG00000129673.10	chr17	76626076	76637538	eo_PIF	172726.0	Cis	3	3	2
AANAT	ENSG00000129673.10	chr17	76646323	76650201	nc_PIF	192973.0	Cis	3	3	2
AANAT	ENSG00000129673.10	chr17	76663951	76676967	eo_PIF	210601.0	Cis	2	2	2
AANAT	ENSG00000129673.10	chr17	76687216	76693954	eo_PIF	233866.0	Cis	4	3	2
AANAT	ENSG00000129673.10	chr17	76693954	76701950	nc_PIF	240604.0	Cis	2	2	2
AANAT	ENSG00000129673.10	chr17	76701950	76707080	nc_PIF	248600.0	Cis	3	2	2
AANAT	ENSG00000129673.10	chr17	76713946	76715160	eo_PIF	260596.0	Cis	2	2	2
AANAT	ENSG00000129673.10	chr17	76731889	76732766	eo_PIF	278539.0	Cis	2	2	2
AANAT	ENSG00000129673.10	chr17	76743082	76744847	eo_PIF	289732.0	Cis	2	2	2
AANAT	ENSG00000129673.10	chr17	76744847	76745989	eo_PIF	291497.0	Cis	2	2	1
AANAT	ENSG00000129673.10	chr17	76748599	76752325	nc_PIF	295249.0	Cis	2	2	2
AANAT	ENSG00000129673.10	chr17	76752325	76755576	eo_PIF	298975.0	Cis	3	2	2
AANAT	ENSG00000129673.10	chr17	76808849	76820923	nc_PIF	355499.0	Cis	2	2	2
AANAT	ENSG00000129673.10	chr17	76859450	76859644	nc_PIF	406100.0	Cis	2	2	2
AANAT	ENSG00000129673.10	chr17	76879218	76883715	eo_PIF	425868.0	Cis	2	2	2
AANAT	ENSG00000129673.10	chr17	76896836	76907436	eo_PIF	443486.0	Cis	3	3	2
AANAT	ENSG00000129673.10	chr17	76967368	76972355	nc_PIF	514018.0	Cis	3	2	2
AANAT	ENSG00000129673.10	chr17	76979501	76988239	nc_PIF	526151.0	Cis	3	2	2
AANAT	ENSG00000129673.10	chr17	77076439	77079462	nc_PIF	623089.0	Cis	2	2	2
AANAT	ENSG00000129673.10	chr17	77977425	77981853	nc_PIF	1524075.0	Trans-intrachromosomal	2	2	2
AANAT	ENSG00000129673.10	chr17	78066266	78070702	eo_PIF	1612916.0	Trans-intrachromosomal	2	2	1
AAR2	ENSG00000131043.13	chr20	35353087	35354829	nc_PIF	881302.0	Cis	2	2	2
AAR2	ENSG00000131043.13	chr20	35936638	35941464	eo_PIF	294667.0	Cis	2	2	2
AAR2	ENSG00000131043.13	chr20	35957676	35958077	eo_PIF	278054.0	Cis	2	2	2
AAR2	ENSG00000131043.13	chr20	35959992	35961765	nc_PIF	274366.0	Cis	2	2	1
AAR2	ENSG00000131043.13	chr20	35993320	36008005	eo_PIF	228126.0	Cis	3	3	2
AAR2	ENSG00000131043.13	chr20	36025101	36029796	nc_PIF	206335.0	Cis	2	2	1
AAR2	ENSG00000131043.13	chr20	36046417	36049796	nc_PIF	186335.0	Cis	2	2	2
AAR2	ENSG00000131043.13	chr20	36081609	36085347	nc_PIF	150784.0	Cis	2	2	2
AAR2	ENSG00000131043.13	chr20	36096825	36098119	nc_PIF	138012.0	Cis	2	2	2
AAR2	ENSG00000131043.13	chr20	36113174	36113878	eo_PIF	122253.0	Cis	2	2	1
AAR2	ENSG00000131043.13	chr20	36141615	36148600	nc_PIF	87531.0	Cis	2	2	2
AAR2	ENSG00000131043.13	chr20	36161395	36162757	nc_PIF	73374.0	Cis	2	2	1
AAR2	ENSG00000131043.13	chr20	36187725	36191099	eo_PIF	45032.0	Cis	2	2	2
AAR2	ENSG00000131043.13	chr20	36199774	36207131	eo_PIF	29000.0	Cis	2	2	2
AAR2	ENSG00000131043.13	chr20	36221044	36226367	eo_PIF	9764.0	Cis	4	4	2
AAR2	ENSG00000131043.13	chr20	36226367	36231199	eo_PIF	4932.0	Cis	2	2	2
AAR2	ENSG00000131043.13	chr20	36231199	36233896	eo_PIF	2235.0	Cis	4	4	2
AAR2	ENSG00000131043.13	chr20	36243062	36244307	nc_PIF	6932.0	Cis	4	4	2
AAR2	ENSG00000131043.13	chr20	36244307	36245450	eo_PIF	8177.0	Cis	3	3	2
AAR2	ENSG00000131043.13	chr20	36245450	36250169	eo_PIF	9320.0	Cis	3	3	2
AAR2	ENSG00000131043.13	chr20	36250169	36264913	eo_PIF	14039.0	Cis	3	3	2
AAR2	ENSG00000131043.13	chr20	36264913	36281879	eo_PIF	28783.0	Cis	3	3	2
AAR2	ENSG00000131043.13	chr20	36291685	36296660	nc_PIF	55555.0	Cis	2	2	1
AAR2	ENSG00000131043.13	chr20	36332078	36341763	nc_PIF	95948.0	Cis	2	2	1
AAR2	ENSG00000131043.13	chr20	36347047	36347433	nc_PIF	110917.0	Cis	2	2	2
AAR2	ENSG00000131043.13	chr20	36347433	36350996	nc_PIF	111303.0	Cis	2	2	2
AAR2	ENSG00000131043.13	chr20	36350996	36356187	nc_PIF	114866.0	Cis	2	2	1
AAR2	ENSG00000131043.13	chr20	36376692	36384082	nc_PIF	140562.0	Cis	3	3	2
AAR2	ENSG00000131043.13	chr20	36384346	36400129	nc_PIF	148216.0	Cis	3	3	2
AAR2	ENSG00000131043.13	chr20	36437652	36448575	eo_PIF	201522.0	Cis	3	3	2
AAR2	ENSG00000131043.13	chr20	36477426	36478647	nc_PIF	241296.0	Cis	2	2	2
AAR2	ENSG00000131043.13	chr20	36553249	36555513	nc_PIF	317119.0	Cis	2	2	2
AAR2	ENSG00000131043.13	chr20	36585566	36586218	nc_PIF	349436.0	Cis	2	2	2
AAR2	ENSG00000131043.13	chr20	36596423	36597680	nc_PIF	360293.0	Cis	2	2	1
AAR2	ENSG00000131043.13	chr20	36663377	36666420	eo_PIF	427247.0	Cis	2	2	1
AAR2	ENSG00000131043.13	chr20	36703818	36707261	eo_PIF	467688.0	Cis	2	2	1
AAR2	ENSG00000131043.13	chr20	36723391	36734607	nc_PIF	487261.0	Cis	2	2	2
AAR2	ENSG00000131043.13	chr20	36752842	36754755	eo_PIF	516712.0	Cis	2	2	1
AAR2	ENSG00000131043.13	chr20	36867342	36871657	nc_PIF	631212.0	Cis	2	2	2
AAR2	ENSG00000131043.13	chr20	37042492	37045795	eo_PIF	806362.0	Cis	2	2	2
AAR2	ENSG00000131043.13	chr20	37395496	37398276	eo_PIF	1159366.0	Trans-intrachromosomal	2	2	1
AARD	ENSG00000205002.4	chr8	103464593	103472304	nc_PIF	13465903.0	Trans-intrachromosomal	2	2	1
AARD	ENSG00000205002.4	chr8	114857024	114864246	nc_PIF	2073961.0	Trans-intrachromosomal	2	2	2
AARD	ENSG00000205002.4	chr8	115610223	115613314	nc_PIF	1324893.0	Trans-intrachromosomal	2	2	2
AARD	ENSG00000205002.4	chr8	116170098	116170390	nc_PIF	767817.0	Cis	2	2	1
AARD	ENSG00000205002.4	chr8	116318025	116327271	nc_PIF	610936.0	Cis	2	2	2
AARD	ENSG00000205002.4	chr8	116503867	116512480	nc_PIF	425727.0	Cis	2	2	2
AARD	ENSG00000205002.4	chr8	116567722	116569641	nc_PIF	368566.0	Cis	2	2	2
AARD	ENSG00000205002.4	chr8	116715843	116717913	nc_PIF	220294.0	Cis	2	2	2
AARD	ENSG00000205002.4	chr8	116735963	116740708	eo_PIF	197499.0	Cis	2	2	2
AARD	ENSG00000205002.4	chr8	116780336	116783192	nc_PIF	155015.0	Cis	2	2	1
AARD	ENSG00000205002.4	chr8	116800260	116807697	nc_PIF	130510.0	Cis	2	2	2
AARD	ENSG00000205002.4	chr8	116807697	116815069	nc_PIF	123138.0	Cis	2	2	1
AARD	ENSG00000205002.4	chr8	116864750	116864956	eo_PIF	73251.0	Cis	2	2	2
AARD	ENSG00000205002.4	chr8	116877555	116887921	nc_PIF	50286.0	Cis	2	2	2
AARD	ENSG00000205002.4	chr8	116887921	116897384	nc_PIF	40823.0	Cis	4	4	2
AARD	ENSG00000205002.4	chr8	116914161	116915897	nc_PIF	22310.0	Cis	2	2	2
AARD	ENSG00000205002.4	chr8	116917689	116922848	nc_PIF	15359.0	Cis	3	3	2
AARD	ENSG00000205002.4	chr8	116924889	116929406	nc_PIF	8801.0	Cis	3	3	2
AARD	ENSG00000205002.4	chr8	116929406	116936032	nc_PIF	2175.0	Cis	4	4	2
AARD	ENSG00000205002.4	chr8	116941492	116941775	nc_PIF	3286.0	Cis	4	4	2
AARD	ENSG00000205002.4	chr8	116944821	116945921	nc_PIF	6615.0	Cis	2	2	2
AARD	ENSG00000205002.4	chr8	116945921	116948535	nc_PIF	7715.0	Cis	3	3	2
AARD	ENSG00000205002.4	chr8	116951354	116954925	nc_PIF	13148.0	Cis	2	2	2
AARD	ENSG00000205002.4	chr8	116972556	116975368	nc_PIF	34350.0	Cis	2	2	2
AARD	ENSG00000205002.4	chr8	116993725	116996718	nc_PIF	55519.0	Cis	2	2	1
AARD	ENSG00000205002.4	chr8	116998189	117001631	nc_PIF	59983.0	Cis	2	2	1
AARD	ENSG00000205002.4	chr8	117016827	117025734	nc_PIF	78621.0	Cis	3	3	2
AARD	ENSG00000205002.4	chr8	117025734	117030812	nc_PIF	87528.0	Cis	3	3	2
AARD	ENSG00000205002.4	chr8	117031830	117035517	nc_PIF	93624.0	Cis	2	2	2
AARD	ENSG00000205002.4	chr8	117040823	117043095	nc_PIF	102617.0	Cis	2	2	1
AARD	ENSG00000205002.4	chr8	117043347	117049580	nc_PIF	105141.0	Cis	2	2	2
AARD	ENSG00000205002.4	chr8	117079498	117088693	nc_PIF	141292.0	Cis	2	2	2
AARD	ENSG00000205002.4	chr8	117091450	117095658	nc_PIF	153244.0	Cis	2	2	2
AARD	ENSG00000205002.4	chr8	117172591	117175931	eo_PIF	234385.0	Cis	2	2	2
AARD	ENSG00000205002.4	chr8	117204649	117209367	nc_PIF	266443.0	Cis	2	2	1
AARD	ENSG00000205002.4	chr8	117296853	117299250	nc_PIF	358647.0	Cis	2	2	1
AARD	ENSG00000205002.4	chr8	117299250	117299596	nc_PIF	361044.0	Cis	2	2	1
AARD	ENSG00000205002.4	chr8	117303389	117304256	nc_PIF	365183.0	Cis	3	3	2
AARD	ENSG00000205002.4	chr8	138641000	138642548	nc_PIF	21702794.0	Trans-intrachromosomal	2	2	2
AARS1	ENSG00000090861.17	chr3	186860707	186872288	nc_PIF		Trans-interchromosomal	2	2	1
AARS1	ENSG00000090861.17	chr16	2440654	2443515	nc_PIF	67846192.0	Trans-intrachromosomal	2	2	2
AARS1	ENSG00000090861.17	chr16	56842019	56854034	eo_PIF	13435673.0	Trans-intrachromosomal	2	2	2
AARS1	ENSG00000090861.17	chr16	67898983	67900464	nc_PIF	2389243.0	Trans-intrachromosomal	2	2	1
AARS1	ENSG00000090861.17	chr16	68182271	68200114	eo_PIF	2089593.0	Trans-intrachromosomal	2	2	2
AARS1	ENSG00000090861.17	chr16	68294804	68299497	eo_PIF	1990210.0	Trans-intrachromosomal	2	2	2
AARS1	ENSG00000090861.17	chr16	68483250	68486645	nc_PIF	1803062.0	Trans-intrachromosomal	2	2	2
AARS1	ENSG00000090861.17	chr16	69026478	69031645	eo_PIF	1258062.0	Trans-intrachromosomal	2	2	2
AARS1	ENSG00000090861.17	chr16	69190638	69193277	nc_PIF	1096430.0	Trans-intrachromosomal	2	2	1
AARS1	ENSG00000090861.17	chr16	69226891	69228154	nc_PIF	1061553.0	Trans-intrachromosomal	2	2	2
AARS1	ENSG00000090861.17	chr16	69317977	69326089	eo_PIF	963618.0	Cis	2	2	1
AARS1	ENSG00000090861.17	chr16	69397216	69404339	eo_PIF	885368.0	Cis	2	2	1
AARS1	ENSG00000090861.17	chr16	69410384	69412298	nc_PIF	877409.0	Cis	2	2	2
AARS1	ENSG00000090861.17	chr16	69457278	69461855	eo_PIF	827852.0	Cis	2	2	2
AARS1	ENSG00000090861.17	chr16	69630553	69641516	nc_PIF	648191.0	Cis	2	2	2
AARS1	ENSG00000090861.17	chr16	69746047	69752210	eo_PIF	537497.0	Cis	2	2	2
AARS1	ENSG00000090861.17	chr16	69763895	69770369	nc_PIF	519338.0	Cis	3	2	1
AARS1	ENSG00000090861.17	chr16	69897472	69901190	nc_PIF	388517.0	Cis	3	3	2
AARS1	ENSG00000090861.17	chr16	69902529	69911037	eo_PIF	378670.0	Cis	2	2	2
AARS1	ENSG00000090861.17	chr16	70050204	70053753	nc_PIF	235954.0	Cis	2	2	1
AARS1	ENSG00000090861.17	chr16	70071036	70077860	nc_PIF	211847.0	Cis	2	2	2
AARS1	ENSG00000090861.17	chr16	70101535	70107360	nc_PIF	182347.0	Cis	2	2	1
AARS1	ENSG00000090861.17	chr16	70115082	70118754	nc_PIF	170953.0	Cis	2	2	2
AARS1	ENSG00000090861.17	chr16	70151790	70159101	eo_PIF	130606.0	Cis	4	3	2
AARS1	ENSG00000090861.17	chr16	70159101	70160240	eo_PIF	129467.0	Cis	3	2	2
AARS1	ENSG00000090861.17	chr16	70160240	70162729	eo_PIF	126978.0	Cis	4	4	2
AARS1	ENSG00000090861.17	chr16	70224162	70229619	nc_PIF	60088.0	Cis	2	2	1
AARS1	ENSG00000090861.17	chr16	70254289	70262114	eo_PIF	27593.0	Cis	3	2	1
AARS1	ENSG00000090861.17	chr16	70262114	70267187	eo_PIF	22520.0	Cis	3	3	2
AARS1	ENSG00000090861.17	chr16	70267187	70271211	eo_PIF	18496.0	Cis	5	4	2
AARS1	ENSG00000090861.17	chr16	70301453	70314987	eo_PIF	11747.0	Cis	4	2	2
AARS1	ENSG00000090861.17	chr16	70315541	70316719	eo_PIF	25835.0	Cis	5	3	2
AARS1	ENSG00000090861.17	chr16	70316719	70319431	eo_PIF	27013.0	Cis	4	3	2
AARS1	ENSG00000090861.17	chr16	70319431	70320002	eo_PIF	29725.0	Cis	4	3	2
AARS1	ENSG00000090861.17	chr16	70413790	70420633	nc_PIF	124084.0	Cis	3	3	2
AARS1	ENSG00000090861.17	chr16	70478072	70479912	eo_PIF	188366.0	Cis	2	2	2
AARS1	ENSG00000090861.17	chr16	70495971	70517610	eo_PIF	206265.0	Cis	3	3	2
AARS1	ENSG00000090861.17	chr16	70534129	70538207	eo_PIF	244423.0	Cis	3	3	2
AARS1	ENSG00000090861.17	chr16	70538207	70545576	eo_PIF	248501.0	Cis	3	2	1
AARS1	ENSG00000090861.17	chr16	70548870	70551014	eo_PIF	259164.0	Cis	2	2	2
AARS1	ENSG00000090861.17	chr16	70551380	70553590	nc_PIF	261674.0	Cis	2	2	2
AARS1	ENSG00000090861.17	chr16	70553590	70554833	eo_PIF	263884.0	Cis	3	2	1
AARS1	ENSG00000090861.17	chr16	70593275	70599753	nc_PIF	303569.0	Cis	3	2	2
AARS1	ENSG00000090861.17	chr16	70599753	70616005	nc_PIF	310047.0	Cis	3	2	2
AARS1	ENSG00000090861.17	chr16	70648759	70652542	nc_PIF	359053.0	Cis	3	2	2
AARS1	ENSG00000090861.17	chr16	70723635	70724782	nc_PIF	433929.0	Cis	3	3	2
AARS1	ENSG00000090861.17	chr16	70724782	70736086	eo_PIF	435076.0	Cis	2	2	1
AARS1	ENSG00000090861.17	chr16	70760216	70761769	nc_PIF	470510.0	Cis	2	2	1
AARS1	ENSG00000090861.17	chr16	70765231	70767873	nc_PIF	475525.0	Cis	2	2	1
AARS1	ENSG00000090861.17	chr16	70767873	70772357	eo_PIF	478167.0	Cis	2	2	1
AARS1	ENSG00000090861.17	chr16	70772357	70776029	nc_PIF	482651.0	Cis	3	2	2
AARS1	ENSG00000090861.17	chr16	72658967	72666051	nc_PIF	2369261.0	Trans-intrachromosomal	2	2	2
AARS1	ENSG00000090861.17	chr16	86759253	86763630	nc_PIF	16469547.0	Trans-intrachromosomal	2	2	2
AARS2	ENSG00000124608.5	chr6	43537457	43540789	nc_PIF	772558.0	Cis	2	2	1
AARS2	ENSG00000124608.5	chr6	43596984	43600445	eo_PIF	712902.0	Cis	2	2	2
AARS2	ENSG00000124608.5	chr6	43797376	43807425	nc_PIF	505922.0	Cis	2	2	1
AARS2	ENSG00000124608.5	chr6	43838289	43839672	nc_PIF	473675.0	Cis	2	2	1
AARS2	ENSG00000124608.5	chr6	43839672	43840841	nc_PIF	472506.0	Cis	3	3	2
AARS2	ENSG00000124608.5	chr6	43977377	43979836	nc_PIF	333511.0	Cis	2	2	2
AARS2	ENSG00000124608.5	chr6	44073869	44081214	nc_PIF	232133.0	Cis	2	2	1
AARS2	ENSG00000124608.5	chr6	44107156	44116306	eo_PIF	197041.0	Cis	2	2	1
AARS2	ENSG00000124608.5	chr6	44150720	44151424	nc_PIF	161923.0	Cis	2	2	1
AARS2	ENSG00000124608.5	chr6	44180937	44185241	eo_PIF	128106.0	Cis	3	3	2
AARS2	ENSG00000124608.5	chr6	44207883	44214906	nc_PIF	98441.0	Cis	2	2	1
AARS2	ENSG00000124608.5	chr6	44233182	44237903	eo_PIF	75444.0	Cis	2	2	1
AARS2	ENSG00000124608.5	chr6	44280717	44280979	nc_PIF	32368.0	Cis	2	2	2
AARS2	ENSG00000124608.5	chr6	44287879	44296089	eo_PIF	17258.0	Cis	3	3	2
AARS2	ENSG00000124608.5	chr6	44307950	44309643	nc_PIF	3704.0	Cis	2	2	2
AARS2	ENSG00000124608.5	chr6	44309643	44311712	eo_PIF	1635.0	Cis	4	4	2
AARS2	ENSG00000124608.5	chr6	44320550	44320697	nc_PIF	7204.0	Cis	4	4	2
AARS2	ENSG00000124608.5	chr6	44320697	44329289	nc_PIF	7351.0	Cis	4	4	2
AARS2	ENSG00000124608.5	chr6	44329289	44338142	nc_PIF	15943.0	Cis	2	2	2
AARS2	ENSG00000124608.5	chr6	44349838	44350583	nc_PIF	36492.0	Cis	2	2	2
AARS2	ENSG00000124608.5	chr6	44350583	44357069	eo_PIF	37237.0	Cis	2	2	2
AARS2	ENSG00000124608.5	chr6	44425278	44429783	eo_PIF	111932.0	Cis	2	2	1
AARS2	ENSG00000124608.5	chr6	44699806	44701979	nc_PIF	386460.0	Cis	2	2	2
AARS2	ENSG00000124608.5	chr6	45183755	45185548	nc_PIF	870409.0	Cis	2	2	1
AARS2	ENSG00000124608.5	chr6	45436755	45440016	eo_PIF	1123409.0	Trans-intrachromosomal	2	2	2
AARSD1	ENSG00000266967.7	chr17	42858539	42859391	nc_PIF	105107.0	Cis	2	2	2
AARSD1	ENSG00000266967.7	chr17	42948179	42956617	eo_PIF	7881.0	Cis	4	4	2
AARSD1	ENSG00000266967.7	chr17	42968987	42975471	eo_PIF	4490.0	Cis	4	4	2
AARSD1	ENSG00000266967.7	chr17	42975471	42976294	nc_PIF	10974.0	Cis	2	2	2
AASDH	ENSG00000157426.14	chr4	54350483	54355825	nc_PIF	2031683.0	Trans-intrachromosomal	2	2	2
AASDH	ENSG00000157426.14	chr4	55536660	55541784	nc_PIF	845724.0	Cis	2	2	2
AASDH	ENSG00000157426.14	chr4	55604866	55609112	eo_PIF	778396.0	Cis	2	2	2
AASDH	ENSG00000157426.14	chr4	55987084	55991378	nc_PIF	396130.0	Cis	2	2	2
AASDH	ENSG00000157426.14	chr4	56131498	56132711	nc_PIF	254797.0	Cis	2	2	1
AASDH	ENSG00000157426.14	chr4	56286879	56291716	nc_PIF	95792.0	Cis	2	2	2
AASDH	ENSG00000157426.14	chr4	56340698	56344811	eo_PIF	42697.0	Cis	2	2	1
AASDH	ENSG00000157426.14	chr4	56348829	56353643	eo_PIF	33865.0	Cis	2	2	2
AASDH	ENSG00000157426.14	chr4	56357037	56362150	nc_PIF	25358.0	Cis	2	2	2
AASDH	ENSG00000157426.14	chr4	56373967	56377598	nc_PIF	9910.0	Cis	2	2	2
AASDH	ENSG00000157426.14	chr4	56377598	56381994	eo_PIF	5514.0	Cis	2	2	2
AASDH	ENSG00000157426.14	chr4	56383856	56386200	eo_PIF	1308.0	Cis	4	4	2
AASDH	ENSG00000157426.14	chr4	56389610	56396564	eo_PIF	2103.0	Cis	4	4	2
AASDH	ENSG00000157426.14	chr4	56397638	56398954	nc_PIF	10131.0	Cis	2	2	2
AASDH	ENSG00000157426.14	chr4	56404167	56404876	nc_PIF	16660.0	Cis	2	2	1
AASDH	ENSG00000157426.14	chr4	56404876	56406154	nc_PIF	17369.0	Cis	2	2	1
AASDH	ENSG00000157426.14	chr4	56406154	56410559	eo_PIF	18647.0	Cis	3	3	2
AASDH	ENSG00000157426.14	chr4	56483242	56487040	eo_PIF	95735.0	Cis	2	2	2
AASDH	ENSG00000157426.14	chr4	56539987	56543723	nc_PIF	152480.0	Cis	2	2	2
AASDH	ENSG00000157426.14	chr4	56550598	56553150	eo_PIF	163091.0	Cis	2	2	2
AASDH	ENSG00000157426.14	chr4	56553984	56559995	eo_PIF	166477.0	Cis	2	2	1
AASDH	ENSG00000157426.14	chr4	56579942	56585309	eo_PIF	192435.0	Cis	2	2	2
AASDH	ENSG00000157426.14	chr4	57121755	57127661	nc_PIF	734248.0	Cis	2	2	1
AASDH	ENSG00000157426.14	chr4	57163508	57166386	nc_PIF	776001.0	Cis	2	2	2
AASDH	ENSG00000157426.14	chr4	57396396	57401408	nc_PIF	1008889.0	Trans-intrachromosomal	2	2	1
AASDH	ENSG00000157426.14	chr4	57641830	57642547	nc_PIF	1254323.0	Trans-intrachromosomal	2	2	2
AASDHPPT	ENSG00000149313.11	chr11	93313113	93319011	nc_PIF	12756490.0	Trans-intrachromosomal	2	2	1
AASDHPPT	ENSG00000149313.11	chr11	99372625	99375479	nc_PIF	6700022.0	Trans-intrachromosomal	2	2	2
AASDHPPT	ENSG00000149313.11	chr11	101933289	101939456	nc_PIF	4136045.0	Trans-intrachromosomal	2	2	2
AASDHPPT	ENSG00000149313.11	chr11	104273425	104276944	nc_PIF	1798557.0	Trans-intrachromosomal	2	2	1
AASDHPPT	ENSG00000149313.11	chr11	104733354	104735577	nc_PIF	1339924.0	Trans-intrachromosomal	2	2	2
AASDHPPT	ENSG00000149313.11	chr11	105056816	105061717	nc_PIF	1013784.0	Trans-intrachromosomal	2	2	2
AASDHPPT	ENSG00000149313.11	chr11	105230817	105248458	nc_PIF	827043.0	Cis	2	2	1
AASDHPPT	ENSG00000149313.11	chr11	105256174	105259203	nc_PIF	816298.0	Cis	2	2	2
AASDHPPT	ENSG00000149313.11	chr11	105278265	105288828	nc_PIF	786673.0	Cis	3	3	2
AASDHPPT	ENSG00000149313.11	chr11	105631726	105634044	nc_PIF	441457.0	Cis	2	2	1
AASDHPPT	ENSG00000149313.11	chr11	105642352	105645865	nc_PIF	429636.0	Cis	2	2	1
AASDHPPT	ENSG00000149313.11	chr11	105802528	105803787	nc_PIF	271714.0	Cis	2	2	2
AASDHPPT	ENSG00000149313.11	chr11	105830647	105836354	nc_PIF	239147.0	Cis	2	2	2
AASDHPPT	ENSG00000149313.11	chr11	105882020	105884760	nc_PIF	190741.0	Cis	2	2	2
AASDHPPT	ENSG00000149313.11	chr11	105899850	105902109	nc_PIF	173392.0	Cis	2	2	2
AASDHPPT	ENSG00000149313.11	chr11	105955085	105958868	nc_PIF	116633.0	Cis	2	2	2
AASDHPPT	ENSG00000149313.11	chr11	105983624	105989687	nc_PIF	85814.0	Cis	2	2	2
AASDHPPT	ENSG00000149313.11	chr11	105995435	105997667	eo_PIF	77834.0	Cis	2	2	2
AASDHPPT	ENSG00000149313.11	chr11	106010358	106016031	eo_PIF	59470.0	Cis	2	2	1
AASDHPPT	ENSG00000149313.11	chr11	106033459	106037717	nc_PIF	37784.0	Cis	2	2	2
AASDHPPT	ENSG00000149313.11	chr11	106061175	106062769	nc_PIF	12732.0	Cis	2	2	2
AASDHPPT	ENSG00000149313.11	chr11	106062769	106063334	nc_PIF	12167.0	Cis	2	2	2
AASDHPPT	ENSG00000149313.11	chr11	106063447	106070730	nc_PIF	4771.0	Cis	4	4	2
AASDHPPT	ENSG00000149313.11	chr11	106080901	106081758	nc_PIF	5401.0	Cis	3	3	2
AASDHPPT	ENSG00000149313.11	chr11	106085930	106087208	nc_PIF	10430.0	Cis	2	2	1
AASDHPPT	ENSG00000149313.11	chr11	106087208	106088596	nc_PIF	11708.0	Cis	2	2	2
AASDHPPT	ENSG00000149313.11	chr11	106091327	106098997	eo_PIF	15827.0	Cis	2	2	2
AASDHPPT	ENSG00000149313.11	chr11	106203650	106204171	nc_PIF	128150.0	Cis	2	2	2
AASDHPPT	ENSG00000149313.11	chr11	106238462	106249778	nc_PIF	162962.0	Cis	2	2	1
AASDHPPT	ENSG00000149313.11	chr11	106291339	106299853	nc_PIF	215839.0	Cis	2	2	2
AASDHPPT	ENSG00000149313.11	chr11	106366557	106369050	nc_PIF	291057.0	Cis	2	2	2
AASDHPPT	ENSG00000149313.11	chr11	106443872	106452789	nc_PIF	368372.0	Cis	2	2	1
AASDHPPT	ENSG00000149313.11	chr11	106473624	106477396	nc_PIF	398124.0	Cis	2	2	1
AASDHPPT	ENSG00000149313.11	chr11	106496498	106505254	nc_PIF	420998.0	Cis	2	2	1
AASDHPPT	ENSG00000149313.11	chr11	106505254	106510660	nc_PIF	429754.0	Cis	2	2	1
AASDHPPT	ENSG00000149313.11	chr11	106569876	106573642	nc_PIF	494376.0	Cis	2	2	2
AASDHPPT	ENSG00000149313.11	chr11	106620406	106622167	nc_PIF	544906.0	Cis	3	3	2
AASDHPPT	ENSG00000149313.11	chr11	106804788	106810807	eo_PIF	729288.0	Cis	2	2	2
AASDHPPT	ENSG00000149313.11	chr11	106838260	106842190	nc_PIF	762760.0	Cis	2	2	2
AASDHPPT	ENSG00000149313.11	chr11	106981192	106986214	eo_PIF	905692.0	Cis	2	2	2
AASDHPPT	ENSG00000149313.11	chr11	106991643	106995173	nc_PIF	916143.0	Cis	2	2	1
AASDHPPT	ENSG00000149313.11	chr11	109285487	109295153	nc_PIF	3209987.0	Trans-intrachromosomal	2	2	2
AASDHPPT	ENSG00000149313.11	chr11	115166706	115173846	eo_PIF	9091206.0	Trans-intrachromosomal	2	2	2
AASS	ENSG00000008311.16	chr7	104763803	104770543	nc_PIF	17373765.0	Trans-intrachromosomal	2	2	1
AASS	ENSG00000008311.16	chr7	105906786	105907642	nc_PIF	16236666.0	Trans-intrachromosomal	2	2	2
AASS	ENSG00000008311.16	chr7	106744418	106756426	nc_PIF	15387882.0	Trans-intrachromosomal	2	2	2
AASS	ENSG00000008311.16	chr7	108818089	108820159	nc_PIF	13324149.0	Trans-intrachromosomal	2	2	2
AASS	ENSG00000008311.16	chr7	111023230	111027899	nc_PIF	11116409.0	Trans-intrachromosomal	2	2	2
AASS	ENSG00000008311.16	chr7	112073134	112076446	nc_PIF	10067862.0	Trans-intrachromosomal	2	2	2
AASS	ENSG00000008311.16	chr7	112109425	112112322	nc_PIF	10031986.0	Trans-intrachromosomal	2	2	2
AASS	ENSG00000008311.16	chr7	114118487	114125650	nc_PIF	8018658.0	Trans-intrachromosomal	2	2	2
AASS	ENSG00000008311.16	chr7	114713639	114715946	nc_PIF	7428362.0	Trans-intrachromosomal	2	2	2
AASS	ENSG00000008311.16	chr7	115177040	115180299	nc_PIF	6964009.0	Trans-intrachromosomal	2	2	2
AASS	ENSG00000008311.16	chr7	116895156	116895974	nc_PIF	5248334.0	Trans-intrachromosomal	2	2	2
AASS	ENSG00000008311.16	chr7	117203613	117208453	nc_PIF	4935855.0	Trans-intrachromosomal	2	2	2
AASS	ENSG00000008311.16	chr7	117292676	117298683	eo_PIF	4845625.0	Trans-intrachromosomal	2	2	1
AASS	ENSG00000008311.16	chr7	117763172	117769484	eo_PIF	4374824.0	Trans-intrachromosomal	2	2	1
AASS	ENSG00000008311.16	chr7	118125999	118135352	nc_PIF	4008956.0	Trans-intrachromosomal	2	2	2
AASS	ENSG00000008311.16	chr7	119325324	119330165	nc_PIF	2814143.0	Trans-intrachromosomal	3	2	2
AASS	ENSG00000008311.16	chr7	119371459	119374199	nc_PIF	2770109.0	Trans-intrachromosomal	2	2	2
AASS	ENSG00000008311.16	chr7	119873900	119881206	nc_PIF	2263102.0	Trans-intrachromosomal	2	2	2
AASS	ENSG00000008311.16	chr7	120573509	120577267	nc_PIF	1567041.0	Trans-intrachromosomal	3	2	1
AASS	ENSG00000008311.16	chr7	120773252	120775796	nc_PIF	1368512.0	Trans-intrachromosomal	2	2	2
AASS	ENSG00000008311.16	chr7	120849722	120855133	nc_PIF	1289175.0	Trans-intrachromosomal	2	2	2
AASS	ENSG00000008311.16	chr7	120878728	120881245	nc_PIF	1263063.0	Trans-intrachromosomal	2	2	1
AASS	ENSG00000008311.16	chr7	120980093	120984795	nc_PIF	1159513.0	Trans-intrachromosomal	6	4	2
AASS	ENSG00000008311.16	chr7	121048333	121050073	nc_PIF	1094235.0	Trans-intrachromosomal	3	3	2
AASS	ENSG00000008311.16	chr7	121052012	121055447	eo_PIF	1088861.0	Trans-intrachromosomal	2	2	2
AASS	ENSG00000008311.16	chr7	121084596	121087573	nc_PIF	1056735.0	Trans-intrachromosomal	2	2	2
AASS	ENSG00000008311.16	chr7	121095409	121099208	eo_PIF	1045100.0	Trans-intrachromosomal	2	2	1
AASS	ENSG00000008311.16	chr7	121104585	121114329	nc_PIF	1029979.0	Trans-intrachromosomal	4	3	2
AASS	ENSG00000008311.16	chr7	121134843	121140013	eo_PIF	1004295.0	Trans-intrachromosomal	2	2	2
AASS	ENSG00000008311.16	chr7	121164456	121182041	nc_PIF	962267.0	Cis	2	2	2
AASS	ENSG00000008311.16	chr7	121209772	121213287	nc_PIF	931021.0	Cis	2	2	2
AASS	ENSG00000008311.16	chr7	121245452	121255337	nc_PIF	888971.0	Cis	2	2	2
AASS	ENSG00000008311.16	chr7	121304870	121306360	nc_PIF	837948.0	Cis	2	2	2
AASS	ENSG00000008311.16	chr7	121352331	121353719	nc_PIF	790589.0	Cis	2	2	2
AASS	ENSG00000008311.16	chr7	121354236	121360494	eo_PIF	783814.0	Cis	4	3	2
AASS	ENSG00000008311.16	chr7	121360494	121371382	eo_PIF	772926.0	Cis	2	2	2
AASS	ENSG00000008311.16	chr7	121373075	121383258	eo_PIF	761050.0	Cis	5	3	2
AASS	ENSG00000008311.16	chr7	121415352	121418012	nc_PIF	726296.0	Cis	2	2	1
AASS	ENSG00000008311.16	chr7	121419384	121420936	nc_PIF	723372.0	Cis	3	2	2
AASS	ENSG00000008311.16	chr7	121471976	121473778	nc_PIF	670530.0	Cis	2	2	2
AASS	ENSG00000008311.16	chr7	121474252	121477750	nc_PIF	666558.0	Cis	2	2	2
AASS	ENSG00000008311.16	chr7	121512039	121516882	nc_PIF	627426.0	Cis	2	2	2
AASS	ENSG00000008311.16	chr7	121528852	121531504	nc_PIF	612804.0	Cis	2	2	2
AASS	ENSG00000008311.16	chr7	121596547	121599996	nc_PIF	544312.0	Cis	2	2	1
AASS	ENSG00000008311.16	chr7	121615368	121618031	nc_PIF	526277.0	Cis	4	3	2
AASS	ENSG00000008311.16	chr7	121695639	121700910	nc_PIF	443398.0	Cis	2	2	2
AASS	ENSG00000008311.16	chr7	121732130	121742341	nc_PIF	401967.0	Cis	2	2	1
AASS	ENSG00000008311.16	chr7	121755378	121756500	nc_PIF	387808.0	Cis	2	2	2
AASS	ENSG00000008311.16	chr7	121757318	121765319	nc_PIF	378989.0	Cis	2	2	2
AASS	ENSG00000008311.16	chr7	121775321	121776171	nc_PIF	368137.0	Cis	2	2	1
AASS	ENSG00000008311.16	chr7	121776171	121778412	nc_PIF	365896.0	Cis	2	2	2
AASS	ENSG00000008311.16	chr7	121778412	121781609	nc_PIF	362699.0	Cis	2	2	2
AASS	ENSG00000008311.16	chr7	121820896	121821665	nc_PIF	322643.0	Cis	2	2	2
AASS	ENSG00000008311.16	chr7	121821665	121822727	nc_PIF	321581.0	Cis	5	3	2
AASS	ENSG00000008311.16	chr7	121829739	121843522	nc_PIF	300786.0	Cis	2	2	2
AASS	ENSG00000008311.16	chr7	121845619	121846878	nc_PIF	297430.0	Cis	2	2	2
AASS	ENSG00000008311.16	chr7	121862813	121865052	nc_PIF	279256.0	Cis	2	2	2
AASS	ENSG00000008311.16	chr7	121865052	121865497	nc_PIF	278811.0	Cis	2	2	2
AASS	ENSG00000008311.16	chr7	121878880	121882739	nc_PIF	261569.0	Cis	2	2	2
AASS	ENSG00000008311.16	chr7	121882739	121885049	nc_PIF	259259.0	Cis	3	2	1
AASS	ENSG00000008311.16	chr7	121906573	121911037	nc_PIF	233271.0	Cis	2	2	2
AASS	ENSG00000008311.16	chr7	121913429	121914397	nc_PIF	229911.0	Cis	2	2	2
AASS	ENSG00000008311.16	chr7	121918497	121924539	nc_PIF	219769.0	Cis	2	2	2
AASS	ENSG00000008311.16	chr7	121924539	121928296	eo_PIF	216012.0	Cis	3	2	2
AASS	ENSG00000008311.16	chr7	121929404	121931075	nc_PIF	213233.0	Cis	2	2	2
AASS	ENSG00000008311.16	chr7	121935342	121938981	nc_PIF	205327.0	Cis	2	2	1
AASS	ENSG00000008311.16	chr7	121938981	121940090	nc_PIF	204218.0	Cis	3	2	1
AASS	ENSG00000008311.16	chr7	121940090	121942599	nc_PIF	201709.0	Cis	2	2	2
AASS	ENSG00000008311.16	chr7	121955002	121964859	nc_PIF	179449.0	Cis	3	3	2
AASS	ENSG00000008311.16	chr7	121964859	121967535	eo_PIF	176773.0	Cis	2	2	1
AASS	ENSG00000008311.16	chr7	121985066	121986342	nc_PIF	157966.0	Cis	3	3	2
AASS	ENSG00000008311.16	chr7	122013031	122015744	eo_PIF	128564.0	Cis	2	2	1
AASS	ENSG00000008311.16	chr7	122015744	122016835	nc_PIF	127473.0	Cis	2	2	2
AASS	ENSG00000008311.16	chr7	122016835	122019570	eo_PIF	124738.0	Cis	2	2	2
AASS	ENSG00000008311.16	chr7	122030626	122032695	eo_PIF	111613.0	Cis	4	2	2
AASS	ENSG00000008311.16	chr7	122032695	122038771	eo_PIF	105537.0	Cis	3	2	2
AASS	ENSG00000008311.16	chr7	122042240	122045562	eo_PIF	98746.0	Cis	3	2	1
AASS	ENSG00000008311.16	chr7	122045562	122049183	eo_PIF	95125.0	Cis	4	2	2
AASS	ENSG00000008311.16	chr7	122064902	122073001	nc_PIF	71307.0	Cis	5	3	2
AASS	ENSG00000008311.16	chr7	122073001	122075164	eo_PIF	69144.0	Cis	2	2	2
AASS	ENSG00000008311.16	chr7	122075164	122078869	eo_PIF	65439.0	Cis	3	3	2
AASS	ENSG00000008311.16	chr7	122078869	122081580	eo_PIF	62728.0	Cis	2	2	2
AASS	ENSG00000008311.16	chr7	122081580	122086370	eo_PIF	57938.0	Cis	2	2	2
AASS	ENSG00000008311.16	chr7	122086370	122088182	eo_PIF	56126.0	Cis	4	3	2
AASS	ENSG00000008311.16	chr7	122088302	122089346	nc_PIF	54962.0	Cis	3	2	2
AASS	ENSG00000008311.16	chr7	122089346	122093156	eo_PIF	51152.0	Cis	7	4	2
AASS	ENSG00000008311.16	chr7	122093156	122095025	eo_PIF	49283.0	Cis	4	2	1
AASS	ENSG00000008311.16	chr7	122095025	122097743	nc_PIF	46565.0	Cis	7	4	2
AASS	ENSG00000008311.16	chr7	122101944	122102005	nc_PIF	42303.0	Cis	4	4	2
AASS	ENSG00000008311.16	chr7	122102005	122108737	nc_PIF	35571.0	Cis	8	4	2
AASS	ENSG00000008311.16	chr7	122109825	122122945	eo_PIF	21363.0	Cis	6	3	2
AASS	ENSG00000008311.16	chr7	122123290	122124228	nc_PIF	20080.0	Cis	5	3	2
AASS	ENSG00000008311.16	chr7	122124228	122126497	eo_PIF	17811.0	Cis	3	2	2
AASS	ENSG00000008311.16	chr7	122126497	122128599	nc_PIF	15709.0	Cis	5	3	2
AASS	ENSG00000008311.16	chr7	122128599	122129489	eo_PIF	14819.0	Cis	4	3	2
AASS	ENSG00000008311.16	chr7	122129489	122132888	eo_PIF	11420.0	Cis	5	4	2
AASS	ENSG00000008311.16	chr7	122136137	122136814	nc_PIF	7494.0	Cis	5	4	2
AASS	ENSG00000008311.16	chr7	122136814	122140135	nc_PIF	4173.0	Cis	8	4	2
AASS	ENSG00000008311.16	chr7	122148429	122154705	nc_PIF	4122.0	Cis	8	4	2
AASS	ENSG00000008311.16	chr7	122154705	122155865	nc_PIF	10398.0	Cis	4	3	2
AASS	ENSG00000008311.16	chr7	122155865	122156560	nc_PIF	11558.0	Cis	3	2	2
AASS	ENSG00000008311.16	chr7	122156560	122158436	nc_PIF	12253.0	Cis	5	3	2
AASS	ENSG00000008311.16	chr7	122158436	122159586	nc_PIF	14129.0	Cis	5	3	2
AASS	ENSG00000008311.16	chr7	122159586	122160835	nc_PIF	15279.0	Cis	5	3	2
AASS	ENSG00000008311.16	chr7	122160835	122163673	nc_PIF	16528.0	Cis	4	2	2
AASS	ENSG00000008311.16	chr7	122163673	122164782	nc_PIF	19366.0	Cis	2	2	1
AASS	ENSG00000008311.16	chr7	122164782	122166290	nc_PIF	20475.0	Cis	2	2	2
AASS	ENSG00000008311.16	chr7	122166290	122169006	nc_PIF	21983.0	Cis	3	3	2
AASS	ENSG00000008311.16	chr7	122169321	122179292	nc_PIF	25014.0	Cis	4	3	2
AASS	ENSG00000008311.16	chr7	122179292	122179732	nc_PIF	34985.0	Cis	3	2	1
AASS	ENSG00000008311.16	chr7	122179732	122186344	nc_PIF	35425.0	Cis	2	2	2
AASS	ENSG00000008311.16	chr7	122186344	122198936	nc_PIF	42037.0	Cis	2	2	2
AASS	ENSG00000008311.16	chr7	122198936	122200887	nc_PIF	54629.0	Cis	2	2	2
AASS	ENSG00000008311.16	chr7	122206212	122209504	nc_PIF	61905.0	Cis	3	2	1
AASS	ENSG00000008311.16	chr7	122209648	122213923	nc_PIF	65341.0	Cis	3	3	2
AASS	ENSG00000008311.16	chr7	122213923	122215492	nc_PIF	69616.0	Cis	3	2	2
AASS	ENSG00000008311.16	chr7	122215492	122215825	nc_PIF	71185.0	Cis	3	2	2
AASS	ENSG00000008311.16	chr7	122215825	122219863	nc_PIF	71518.0	Cis	4	3	2
AASS	ENSG00000008311.16	chr7	122221167	122224288	nc_PIF	76860.0	Cis	2	2	1
AASS	ENSG00000008311.16	chr7	122224508	122228782	nc_PIF	80201.0	Cis	3	2	2
AASS	ENSG00000008311.16	chr7	122229362	122234349	nc_PIF	85055.0	Cis	2	2	2
AASS	ENSG00000008311.16	chr7	122234349	122240285	nc_PIF	90042.0	Cis	2	2	2
AASS	ENSG00000008311.16	chr7	122245598	122254429	nc_PIF	101291.0	Cis	4	3	2
AASS	ENSG00000008311.16	chr7	122254484	122257998	nc_PIF	110177.0	Cis	2	2	2
AASS	ENSG00000008311.16	chr7	122257998	122264315	nc_PIF	113691.0	Cis	3	3	2
AASS	ENSG00000008311.16	chr7	122264315	122273414	nc_PIF	120008.0	Cis	5	3	2
AASS	ENSG00000008311.16	chr7	122293300	122294245	nc_PIF	148993.0	Cis	2	2	2
AASS	ENSG00000008311.16	chr7	122294245	122297607	nc_PIF	149938.0	Cis	5	3	2
AASS	ENSG00000008311.16	chr7	122326971	122327906	nc_PIF	182664.0	Cis	2	2	2
AASS	ENSG00000008311.16	chr7	122327906	122336103	nc_PIF	183599.0	Cis	4	4	2
AASS	ENSG00000008311.16	chr7	122336103	122343947	nc_PIF	191796.0	Cis	2	2	2
AASS	ENSG00000008311.16	chr7	122350080	122358243	nc_PIF	205773.0	Cis	3	2	1
AASS	ENSG00000008311.16	chr7	122358243	122359942	nc_PIF	213936.0	Cis	4	4	2
AASS	ENSG00000008311.16	chr7	122361696	122362255	nc_PIF	217389.0	Cis	2	2	2
AASS	ENSG00000008311.16	chr7	122362255	122366801	nc_PIF	217948.0	Cis	2	2	2
AASS	ENSG00000008311.16	chr7	122375228	122376978	nc_PIF	230921.0	Cis	2	2	1
AASS	ENSG00000008311.16	chr7	122381190	122387425	eo_PIF	236883.0	Cis	2	2	2
AASS	ENSG00000008311.16	chr7	122388699	122389998	eo_PIF	244392.0	Cis	3	2	2
AASS	ENSG00000008311.16	chr7	122396557	122399416	nc_PIF	252250.0	Cis	3	3	2
AASS	ENSG00000008311.16	chr7	122400867	122405789	nc_PIF	256560.0	Cis	2	2	2
AASS	ENSG00000008311.16	chr7	122419384	122420684	nc_PIF	275077.0	Cis	3	2	2
AASS	ENSG00000008311.16	chr7	122437352	122443304	eo_PIF	293045.0	Cis	2	2	2
AASS	ENSG00000008311.16	chr7	122449056	122457861	eo_PIF	304749.0	Cis	3	3	2
AASS	ENSG00000008311.16	chr7	122462809	122470125	nc_PIF	318502.0	Cis	5	3	2
AASS	ENSG00000008311.16	chr7	122475190	122477687	nc_PIF	330883.0	Cis	3	2	2
AASS	ENSG00000008311.16	chr7	122485798	122489409	nc_PIF	341491.0	Cis	3	2	2
AASS	ENSG00000008311.16	chr7	122491665	122495807	nc_PIF	347358.0	Cis	6	3	2
AASS	ENSG00000008311.16	chr7	122501407	122506235	nc_PIF	357100.0	Cis	2	2	2
AASS	ENSG00000008311.16	chr7	122512308	122516457	eo_PIF	368001.0	Cis	3	2	2
AASS	ENSG00000008311.16	chr7	122516457	122517699	nc_PIF	372150.0	Cis	2	2	1
AASS	ENSG00000008311.16	chr7	122520080	122524101	nc_PIF	375773.0	Cis	4	2	1
AASS	ENSG00000008311.16	chr7	122524101	122528259	nc_PIF	379794.0	Cis	4	3	2
AASS	ENSG00000008311.16	chr7	122528632	122530272	nc_PIF	384325.0	Cis	3	3	2
AASS	ENSG00000008311.16	chr7	122530814	122534321	nc_PIF	386507.0	Cis	2	2	2
AASS	ENSG00000008311.16	chr7	122534321	122536547	nc_PIF	390014.0	Cis	3	2	2
AASS	ENSG00000008311.16	chr7	122536547	122538344	nc_PIF	392240.0	Cis	2	2	1
AASS	ENSG00000008311.16	chr7	122538390	122546434	nc_PIF	394083.0	Cis	3	3	2
AASS	ENSG00000008311.16	chr7	122546554	122551271	nc_PIF	402247.0	Cis	3	2	1
AASS	ENSG00000008311.16	chr7	122556368	122558307	nc_PIF	412061.0	Cis	2	2	1
AASS	ENSG00000008311.16	chr7	122559337	122560287	nc_PIF	415030.0	Cis	3	2	1
AASS	ENSG00000008311.16	chr7	122560287	122561455	nc_PIF	415980.0	Cis	3	3	2
AASS	ENSG00000008311.16	chr7	122561455	122567924	nc_PIF	417148.0	Cis	2	2	2
AASS	ENSG00000008311.16	chr7	122567924	122577078	nc_PIF	423617.0	Cis	3	3	2
AASS	ENSG00000008311.16	chr7	122607386	122614252	nc_PIF	463079.0	Cis	2	2	1
AASS	ENSG00000008311.16	chr7	122711586	122713190	nc_PIF	567279.0	Cis	2	2	2
AASS	ENSG00000008311.16	chr7	122727011	122735046	nc_PIF	582704.0	Cis	5	3	2
AASS	ENSG00000008311.16	chr7	122748499	122751443	nc_PIF	604192.0	Cis	2	2	1
AASS	ENSG00000008311.16	chr7	122751443	122758077	nc_PIF	607136.0	Cis	2	2	1
AASS	ENSG00000008311.16	chr7	122774920	122788764	nc_PIF	630613.0	Cis	2	2	2
AASS	ENSG00000008311.16	chr7	122808863	122810276	nc_PIF	664556.0	Cis	3	2	2
AASS	ENSG00000008311.16	chr7	122867246	122868724	nc_PIF	722939.0	Cis	2	2	2
AASS	ENSG00000008311.16	chr7	122912238	122914138	nc_PIF	767931.0	Cis	2	2	2
AASS	ENSG00000008311.16	chr7	122938879	122941505	nc_PIF	794572.0	Cis	3	2	2
AASS	ENSG00000008311.16	chr7	122946232	122948761	nc_PIF	801925.0	Cis	2	2	1
AASS	ENSG00000008311.16	chr7	122957147	122959276	nc_PIF	812840.0	Cis	2	2	1
AASS	ENSG00000008311.16	chr7	122985694	122986901	nc_PIF	841387.0	Cis	2	2	2
AASS	ENSG00000008311.16	chr7	122994845	123003805	eo_PIF	850538.0	Cis	2	2	1
AASS	ENSG00000008311.16	chr7	123006450	123010538	nc_PIF	862143.0	Cis	2	2	2
AASS	ENSG00000008311.16	chr7	123059137	123061916	nc_PIF	914830.0	Cis	3	2	2
AASS	ENSG00000008311.16	chr7	123086091	123091480	nc_PIF	941784.0	Cis	2	2	2
AASS	ENSG00000008311.16	chr7	123113741	123122351	eo_PIF	969434.0	Cis	2	2	1
AASS	ENSG00000008311.16	chr7	123142032	123147897	eo_PIF	997725.0	Cis	2	2	1
AASS	ENSG00000008311.16	chr7	123155677	123157539	nc_PIF	1011370.0	Trans-intrachromosomal	2	2	1
AASS	ENSG00000008311.16	chr7	123164381	123170417	eo_PIF	1020074.0	Trans-intrachromosomal	2	2	1
AASS	ENSG00000008311.16	chr7	123310600	123312255	nc_PIF	1166293.0	Trans-intrachromosomal	2	2	2
AASS	ENSG00000008311.16	chr7	123312255	123314946	nc_PIF	1167948.0	Trans-intrachromosomal	2	2	2
AASS	ENSG00000008311.16	chr7	123317790	123325469	nc_PIF	1173483.0	Trans-intrachromosomal	2	2	2
AASS	ENSG00000008311.16	chr7	123569257	123573240	nc_PIF	1424950.0	Trans-intrachromosomal	2	2	2
AASS	ENSG00000008311.16	chr7	123593529	123594079	nc_PIF	1449222.0	Trans-intrachromosomal	2	2	2
AASS	ENSG00000008311.16	chr7	123814890	123817044	nc_PIF	1670583.0	Trans-intrachromosomal	2	2	2
AASS	ENSG00000008311.16	chr7	124041066	124045970	nc_PIF	1896759.0	Trans-intrachromosomal	2	2	1
AASS	ENSG00000008311.16	chr7	124057670	124058447	nc_PIF	1913363.0	Trans-intrachromosomal	2	2	2
AASS	ENSG00000008311.16	chr7	124275328	124282496	nc_PIF	2131021.0	Trans-intrachromosomal	2	2	2
AASS	ENSG00000008311.16	chr7	124621633	124625153	nc_PIF	2477326.0	Trans-intrachromosomal	2	2	2
AASS	ENSG00000008311.16	chr7	124848576	124851365	eo_PIF	2704269.0	Trans-intrachromosomal	2	2	2
AASS	ENSG00000008311.16	chr7	124858618	124863918	eo_PIF	2714311.0	Trans-intrachromosomal	2	2	1
AASS	ENSG00000008311.16	chr7	124913483	124918648	eo_PIF	2769176.0	Trans-intrachromosomal	4	2	1
AASS	ENSG00000008311.16	chr7	126037069	126041622	nc_PIF	3892762.0	Trans-intrachromosomal	2	2	2
AASS	ENSG00000008311.16	chr7	127031564	127038544	nc_PIF	4887257.0	Trans-intrachromosomal	2	2	1
AASS	ENSG00000008311.16	chr7	127320787	127328592	nc_PIF	5176480.0	Trans-intrachromosomal	2	2	2
AASS	ENSG00000008311.16	chr7	127720998	127724233	eo_PIF	5576691.0	Trans-intrachromosomal	2	2	2
AASS	ENSG00000008311.16	chr7	127983317	127986974	nc_PIF	5839010.0	Trans-intrachromosomal	2	2	2
AASS	ENSG00000008311.16	chr7	131330004	131336631	nc_PIF	9185697.0	Trans-intrachromosomal	2	2	2
AASS	ENSG00000008311.16	chr7	141869254	141879957	nc_PIF	19724947.0	Trans-intrachromosomal	2	2	1
AASS	ENSG00000008311.16	chr7	149326702	149334459	nc_PIF	27182395.0	Trans-intrachromosomal	2	2	1
AATF	ENSG00000275700.6	chr17	36686303	36687718	nc_PIF	261207.0	Cis	2	2	2
AATF	ENSG00000275700.6	chr17	36691953	36693845	nc_PIF	255080.0	Cis	3	3	2
AATF	ENSG00000275700.6	chr17	36733052	36750156	nc_PIF	198769.0	Cis	2	2	1
AATF	ENSG00000275700.6	chr17	36750156	36753082	nc_PIF	195843.0	Cis	2	2	1
AATF	ENSG00000275700.6	chr17	36885214	36889146	nc_PIF	59779.0	Cis	2	2	2
AATF	ENSG00000275700.6	chr17	36889565	36901623	nc_PIF	47302.0	Cis	2	2	1
AATF	ENSG00000275700.6	chr17	36929107	36930422	nc_PIF	18503.0	Cis	2	2	1
AATF	ENSG00000275700.6	chr17	36944509	36944765	eo_PIF	4160.0	Cis	3	3	2
AATF	ENSG00000275700.6	chr17	36961102	36965160	nc_PIF	12178.0	Cis	4	4	2
AATF	ENSG00000275700.6	chr17	36976253	36979685	nc_PIF	27329.0	Cis	2	2	1
AATF	ENSG00000275700.6	chr17	36979685	36982715	nc_PIF	30761.0	Cis	3	3	2
AATF	ENSG00000275700.6	chr17	37002866	37006746	nc_PIF	53942.0	Cis	2	2	2
AATF	ENSG00000275700.6	chr17	37012581	37019506	eo_PIF	63657.0	Cis	2	2	1
AATF	ENSG00000275700.6	chr17	37037984	37047651	nc_PIF	89060.0	Cis	2	2	2
AATF	ENSG00000275700.6	chr17	37063768	37067364	nc_PIF	114844.0	Cis	2	2	2
AATF	ENSG00000275700.6	chr17	37139078	37147171	nc_PIF	190154.0	Cis	2	2	2
AATF	ENSG00000275700.6	chr17	37194748	37196617	nc_PIF	245824.0	Cis	2	2	2
AATF	ENSG00000275700.6	chr17	37259637	37261429	nc_PIF	310713.0	Cis	2	2	2
AATF	ENSG00000275700.6	chr17	37292367	37294533	nc_PIF	343443.0	Cis	2	2	2
AATF	ENSG00000275700.6	chr17	37340084	37343422	nc_PIF	391160.0	Cis	2	2	2
AATF	ENSG00000275700.6	chr17	37438950	37446197	eo_PIF	490026.0	Cis	2	2	2
AATK	ENSG00000181409.14	chr17	76086809	76093509	eo_PIF	5072712.0	Trans-intrachromosomal	2	2	2
AATK	ENSG00000181409.14	chr17	76416978	76426565	nc_PIF	4739656.0	Trans-intrachromosomal	2	2	2
AATK	ENSG00000181409.14	chr17	78085582	78089769	eo_PIF	3076452.0	Trans-intrachromosomal	2	2	1
AATK	ENSG00000181409.14	chr17	79117847	79121712	nc_PIF	2044509.0	Trans-intrachromosomal	2	2	2
AATK	ENSG00000181409.14	chr17	79347772	79352013	nc_PIF	1814208.0	Trans-intrachromosomal	4	3	2
AATK	ENSG00000181409.14	chr17	79566027	79571643	nc_PIF	1594578.0	Trans-intrachromosomal	2	2	1
AATK	ENSG00000181409.14	chr17	79585193	79587659	nc_PIF	1578562.0	Trans-intrachromosomal	2	2	1
AATK	ENSG00000181409.14	chr17	79656018	79661524	nc_PIF	1504697.0	Trans-intrachromosomal	2	2	2
AATK	ENSG00000181409.14	chr17	79746468	79749542	nc_PIF	1416679.0	Trans-intrachromosomal	2	2	2
AATK	ENSG00000181409.14	chr17	79752202	79758790	nc_PIF	1407431.0	Trans-intrachromosomal	2	2	2
AATK	ENSG00000181409.14	chr17	79939458	79947978	eo_PIF	1218243.0	Trans-intrachromosomal	2	2	1
AATK	ENSG00000181409.14	chr17	80026500	80031876	nc_PIF	1134345.0	Trans-intrachromosomal	3	2	2
AATK	ENSG00000181409.14	chr17	80230815	80235831	nc_PIF	930390.0	Cis	2	2	1
AATK	ENSG00000181409.14	chr17	80235831	80240071	eo_PIF	926150.0	Cis	2	2	1
AATK	ENSG00000181409.14	chr17	80266844	80268526	nc_PIF	897695.0	Cis	4	3	2
AATK	ENSG00000181409.14	chr17	80268526	80270443	nc_PIF	895778.0	Cis	3	2	2
AATK	ENSG00000181409.14	chr17	80270443	80274020	eo_PIF	892201.0	Cis	3	2	2
AATK	ENSG00000181409.14	chr17	80301991	80319064	eo_PIF	847157.0	Cis	2	2	1
AATK	ENSG00000181409.14	chr17	80343441	80347316	eo_PIF	818905.0	Cis	2	2	2
AATK	ENSG00000181409.14	chr17	80377595	80379385	eo_PIF	786836.0	Cis	3	2	2
AATK	ENSG00000181409.14	chr17	80391517	80397286	eo_PIF	768935.0	Cis	5	3	2
AATK	ENSG00000181409.14	chr17	80418536	80419267	eo_PIF	746954.0	Cis	2	2	2
AATK	ENSG00000181409.14	chr17	80435989	80437455	eo_PIF	728766.0	Cis	3	3	2
AATK	ENSG00000181409.14	chr17	80438085	80440712	eo_PIF	725509.0	Cis	6	3	2
AATK	ENSG00000181409.14	chr17	80440712	80442047	nc_PIF	724174.0	Cis	2	2	2
AATK	ENSG00000181409.14	chr17	80442047	80447463	nc_PIF	718758.0	Cis	4	2	2
AATK	ENSG00000181409.14	chr17	80447463	80451002	nc_PIF	715219.0	Cis	3	2	2
AATK	ENSG00000181409.14	chr17	80451002	80472368	eo_PIF	693853.0	Cis	2	2	2
AATK	ENSG00000181409.14	chr17	80525984	80527649	nc_PIF	638572.0	Cis	5	4	2
AATK	ENSG00000181409.14	chr17	80547477	80561030	nc_PIF	605191.0	Cis	3	2	2
AATK	ENSG00000181409.14	chr17	80610290	80613253	nc_PIF	552968.0	Cis	3	3	2
AATK	ENSG00000181409.14	chr17	80613253	80616948	nc_PIF	549273.0	Cis	2	2	2
AATK	ENSG00000181409.14	chr17	80637143	80638122	nc_PIF	528099.0	Cis	2	2	1
AATK	ENSG00000181409.14	chr17	80641298	80649808	eo_PIF	516413.0	Cis	5	4	2
AATK	ENSG00000181409.14	chr17	80672723	80673473	nc_PIF	492748.0	Cis	3	2	2
AATK	ENSG00000181409.14	chr17	80675307	80687796	nc_PIF	478425.0	Cis	7	4	2
AATK	ENSG00000181409.14	chr17	80687975	80693106	nc_PIF	473115.0	Cis	4	2	2
AATK	ENSG00000181409.14	chr17	80693106	80701113	nc_PIF	465108.0	Cis	3	2	2
AATK	ENSG00000181409.14	chr17	80721638	80727891	nc_PIF	438330.0	Cis	4	3	2
AATK	ENSG00000181409.14	chr17	80729143	80736386	eo_PIF	429835.0	Cis	2	2	2
AATK	ENSG00000181409.14	chr17	80738332	80738694	nc_PIF	427527.0	Cis	2	2	2
AATK	ENSG00000181409.14	chr17	80754832	80760608	eo_PIF	405613.0	Cis	3	3	2
AATK	ENSG00000181409.14	chr17	80760608	80762740	nc_PIF	403481.0	Cis	2	2	2
AATK	ENSG00000181409.14	chr17	80763714	80771473	nc_PIF	394748.0	Cis	2	2	2
AATK	ENSG00000181409.14	chr17	80782990	80785129	nc_PIF	381092.0	Cis	3	2	1
AATK	ENSG00000181409.14	chr17	80785129	80788611	nc_PIF	377610.0	Cis	4	3	2
AATK	ENSG00000181409.14	chr17	80788611	80799657	eo_PIF	366564.0	Cis	2	2	2
AATK	ENSG00000181409.14	chr17	80799657	80806560	nc_PIF	359661.0	Cis	2	2	1
AATK	ENSG00000181409.14	chr17	80813742	80821126	nc_PIF	345095.0	Cis	3	2	1
AATK	ENSG00000181409.14	chr17	80851944	80853691	nc_PIF	312530.0	Cis	3	2	1
AATK	ENSG00000181409.14	chr17	80854263	80856821	eo_PIF	309400.0	Cis	3	3	2
AATK	ENSG00000181409.14	chr17	80856821	80861398	eo_PIF	304823.0	Cis	5	2	2
AATK	ENSG00000181409.14	chr17	80861398	80864143	nc_PIF	302078.0	Cis	3	3	2
AATK	ENSG00000181409.14	chr17	80874591	80880009	nc_PIF	286212.0	Cis	2	2	2
AATK	ENSG00000181409.14	chr17	80880354	80886553	eo_PIF	279668.0	Cis	3	2	2
AATK	ENSG00000181409.14	chr17	80886553	80896011	eo_PIF	270210.0	Cis	3	2	2
AATK	ENSG00000181409.14	chr17	80898815	80909848	eo_PIF	256373.0	Cis	2	2	2
AATK	ENSG00000181409.14	chr17	80910452	80912147	nc_PIF	254074.0	Cis	4	4	2
AATK	ENSG00000181409.14	chr17	80918110	80926163	eo_PIF	240058.0	Cis	3	2	2
AATK	ENSG00000181409.14	chr17	80926305	80927251	nc_PIF	238970.0	Cis	5	3	2
AATK	ENSG00000181409.14	chr17	80929484	80947224	eo_PIF	218997.0	Cis	4	2	2
AATK	ENSG00000181409.14	chr17	80947224	80956554	eo_PIF	209667.0	Cis	4	2	2
AATK	ENSG00000181409.14	chr17	80956554	80960314	eo_PIF	205907.0	Cis	6	3	2
AATK	ENSG00000181409.14	chr17	80960314	80969964	eo_PIF	196257.0	Cis	7	4	2
AATK	ENSG00000181409.14	chr17	80969964	80985163	nc_PIF	181058.0	Cis	3	2	2
AATK	ENSG00000181409.14	chr17	80997284	81007023	eo_PIF	159198.0	Cis	3	2	2
AATK	ENSG00000181409.14	chr17	81007127	81007612	nc_PIF	158609.0	Cis	3	2	2
AATK	ENSG00000181409.14	chr17	81007612	81010409	eo_PIF	155812.0	Cis	5	3	2
AATK	ENSG00000181409.14	chr17	81010409	81012555	nc_PIF	153666.0	Cis	4	2	1
AATK	ENSG00000181409.14	chr17	81012555	81014712	nc_PIF	151509.0	Cis	4	2	2
AATK	ENSG00000181409.14	chr17	81014712	81015867	nc_PIF	150354.0	Cis	4	3	2
AATK	ENSG00000181409.14	chr17	81015867	81023701	nc_PIF	142520.0	Cis	8	3	2
AATK	ENSG00000181409.14	chr17	81023701	81024135	nc_PIF	142086.0	Cis	4	3	2
AATK	ENSG00000181409.14	chr17	81036574	81039729	eo_PIF	126492.0	Cis	6	3	2
AATK	ENSG00000181409.14	chr17	81039729	81042805	nc_PIF	123416.0	Cis	4	4	2
AATK	ENSG00000181409.14	chr17	81064915	81072142	nc_PIF	94079.0	Cis	6	3	2
AATK	ENSG00000181409.14	chr17	81072142	81076210	nc_PIF	90011.0	Cis	2	2	1
AATK	ENSG00000181409.14	chr17	81105655	81111165	eo_PIF	55056.0	Cis	4	4	2
AATK	ENSG00000181409.14	chr17	81111165	81114692	eo_PIF	51529.0	Cis	7	3	2
AATK	ENSG00000181409.14	chr17	81114692	81121590	eo_PIF	44631.0	Cis	10	4	2
AATK	ENSG00000181409.14	chr17	81121590	81122140	eo_PIF	44081.0	Cis	9	4	2
AATK	ENSG00000181409.14	chr17	81141658	81144093	nc_PIF	22128.0	Cis	7	4	2
AATK	ENSG00000181409.14	chr17	81144093	81144649	nc_PIF	21572.0	Cis	11	4	2
AATK	ENSG00000181409.14	chr17	81144649	81157246	nc_PIF	8975.0	Cis	10	4	2
AATK	ENSG00000181409.14	chr17	81157246	81164054	nc_PIF	2167.0	Cis	10	4	2
AATK	ENSG00000181409.14	chr17	81172285	81172448	nc_PIF	6065.0	Cis	7	4	2
AATK	ENSG00000181409.14	chr17	81172448	81175843	nc_PIF	6228.0	Cis	7	4	2
AATK	ENSG00000181409.14	chr17	81175843	81187457	eo_PIF	9623.0	Cis	10	4	2
AATK	ENSG00000181409.14	chr17	81187477	81189457	nc_PIF	21257.0	Cis	4	3	2
AATK	ENSG00000181409.14	chr17	81189457	81191018	eo_PIF	23237.0	Cis	9	4	2
AATK	ENSG00000181409.14	chr17	81207011	81207446	eo_PIF	40791.0	Cis	6	4	2
AATK	ENSG00000181409.14	chr17	81243935	81248572	eo_PIF	77715.0	Cis	8	3	2
AATK	ENSG00000181409.14	chr17	81248572	81262975	eo_PIF	82352.0	Cis	7	3	2
AATK	ENSG00000181409.14	chr17	81271806	81274009	eo_PIF	105586.0	Cis	2	2	1
AATK	ENSG00000181409.14	chr17	81274009	81276282	eo_PIF	107789.0	Cis	7	3	2
AATK	ENSG00000181409.14	chr17	81276282	81283300	eo_PIF	110062.0	Cis	3	2	2
AATK	ENSG00000181409.14	chr17	81307797	81316431	nc_PIF	141577.0	Cis	3	2	1
AATK	ENSG00000181409.14	chr17	81316431	81330021	nc_PIF	150211.0	Cis	4	2	2
AATK	ENSG00000181409.14	chr17	81330021	81335018	nc_PIF	163801.0	Cis	3	2	2
AATK	ENSG00000181409.14	chr17	81340755	81343840	nc_PIF	174535.0	Cis	9	4	2
AATK	ENSG00000181409.14	chr17	81343840	81345207	nc_PIF	177620.0	Cis	4	4	2
AATK	ENSG00000181409.14	chr17	81345207	81349047	nc_PIF	178987.0	Cis	2	2	2
AATK	ENSG00000181409.14	chr17	81349047	81349616	nc_PIF	182827.0	Cis	3	2	1
AATK	ENSG00000181409.14	chr17	81374514	81390405	nc_PIF	208294.0	Cis	3	2	2
AATK	ENSG00000181409.14	chr17	81400002	81401500	eo_PIF	233782.0	Cis	3	3	2
AATK	ENSG00000181409.14	chr17	81401500	81407424	eo_PIF	235280.0	Cis	8	4	2
AATK	ENSG00000181409.14	chr17	81407424	81422889	nc_PIF	241204.0	Cis	4	3	2
AATK	ENSG00000181409.14	chr17	81448839	81456995	eo_PIF	282619.0	Cis	4	3	2
AATK	ENSG00000181409.14	chr17	81460659	81491931	eo_PIF	294439.0	Cis	8	4	2
AATK	ENSG00000181409.14	chr17	81491931	81509171	nc_PIF	325711.0	Cis	3	3	2
AATK	ENSG00000181409.14	chr17	81568927	81573109	eo_PIF	402707.0	Cis	3	2	2
AATK	ENSG00000181409.14	chr17	81573109	81575082	nc_PIF	406889.0	Cis	3	3	2
AATK	ENSG00000181409.14	chr17	81578109	81580669	nc_PIF	411889.0	Cis	2	2	1
AATK	ENSG00000181409.14	chr17	81580669	81583796	nc_PIF	414449.0	Cis	4	3	2
AATK	ENSG00000181409.14	chr17	81583796	81598028	eo_PIF	417576.0	Cis	4	3	2
AATK	ENSG00000181409.14	chr17	81598028	81601110	eo_PIF	431808.0	Cis	3	2	1
AATK	ENSG00000181409.14	chr17	81607102	81620545	eo_PIF	440882.0	Cis	6	4	2
AATK	ENSG00000181409.14	chr17	81620545	81635795	eo_PIF	454325.0	Cis	2	2	2
AATK	ENSG00000181409.14	chr19	10910108	10912365	eo_PIF		Trans-interchromosomal	2	2	2
ABAT	ENSG00000183044.12	chr16	5435022	5437544	nc_PIF	3237052.0	Trans-intrachromosomal	2	2	1
ABAT	ENSG00000183044.12	chr16	5484993	5493015	nc_PIF	3181581.0	Trans-intrachromosomal	2	2	1
ABAT	ENSG00000183044.12	chr16	5581519	5584862	nc_PIF	3089734.0	Trans-intrachromosomal	2	2	2
ABAT	ENSG00000183044.12	chr16	5752384	5757142	nc_PIF	2917454.0	Trans-intrachromosomal	2	2	2
ABAT	ENSG00000183044.12	chr16	5967230	5975703	nc_PIF	2698893.0	Trans-intrachromosomal	2	2	2
ABAT	ENSG00000183044.12	chr16	6319607	6321840	nc_PIF	2352756.0	Trans-intrachromosomal	2	2	2
ABAT	ENSG00000183044.12	chr16	6402916	6405368	nc_PIF	2269228.0	Trans-intrachromosomal	3	2	2
ABAT	ENSG00000183044.12	chr16	6613989	6623158	nc_PIF	2051438.0	Trans-intrachromosomal	2	2	1
ABAT	ENSG00000183044.12	chr16	6923753	6927086	nc_PIF	1747510.0	Trans-intrachromosomal	2	2	2
ABAT	ENSG00000183044.12	chr16	7378991	7395235	nc_PIF	1279361.0	Trans-intrachromosomal	2	2	2
ABAT	ENSG00000183044.12	chr16	7726209	7734276	nc_PIF	940320.0	Cis	2	2	1
ABAT	ENSG00000183044.12	chr16	7802959	7804506	nc_PIF	870090.0	Cis	2	2	2
ABAT	ENSG00000183044.12	chr16	8175243	8179892	nc_PIF	494704.0	Cis	2	2	2
ABAT	ENSG00000183044.12	chr16	8235292	8239563	nc_PIF	435033.0	Cis	2	2	2
ABAT	ENSG00000183044.12	chr16	8307379	8308227	nc_PIF	366369.0	Cis	2	2	1
ABAT	ENSG00000183044.12	chr16	8481286	8486637	nc_PIF	187959.0	Cis	2	2	2
ABAT	ENSG00000183044.12	chr16	8502083	8503975	nc_PIF	170621.0	Cis	2	2	2
ABAT	ENSG00000183044.12	chr16	8525725	8533100	nc_PIF	141496.0	Cis	2	2	2
ABAT	ENSG00000183044.12	chr16	8533100	8535921	nc_PIF	138675.0	Cis	2	2	1
ABAT	ENSG00000183044.12	chr16	8541567	8566720	nc_PIF	107876.0	Cis	4	2	1
ABAT	ENSG00000183044.12	chr16	8566720	8569620	eo_PIF	104976.0	Cis	5	3	2
ABAT	ENSG00000183044.12	chr16	8569620	8571797	eo_PIF	102799.0	Cis	2	2	2
ABAT	ENSG00000183044.12	chr16	8571797	8573055	eo_PIF	101541.0	Cis	5	4	2
ABAT	ENSG00000183044.12	chr16	8573132	8583295	nc_PIF	91301.0	Cis	3	2	2
ABAT	ENSG00000183044.12	chr16	8587012	8598946	eo_PIF	75650.0	Cis	3	3	2
ABAT	ENSG00000183044.12	chr16	8599335	8607664	nc_PIF	66932.0	Cis	3	3	2
ABAT	ENSG00000183044.12	chr16	8609647	8615439	nc_PIF	59157.0	Cis	3	2	2
ABAT	ENSG00000183044.12	chr16	8624901	8627739	eo_PIF	46857.0	Cis	4	2	2
ABAT	ENSG00000183044.12	chr16	8627739	8628747	eo_PIF	45849.0	Cis	2	2	2
ABAT	ENSG00000183044.12	chr16	8628747	8633017	eo_PIF	41579.0	Cis	4	3	2
ABAT	ENSG00000183044.12	chr16	8633017	8636094	eo_PIF	38502.0	Cis	3	3	2
ABAT	ENSG00000183044.12	chr16	8637449	8637809	nc_PIF	36787.0	Cis	3	2	2
ABAT	ENSG00000183044.12	chr16	8649201	8649851	eo_PIF	24745.0	Cis	2	2	1
ABAT	ENSG00000183044.12	chr16	8652790	8654624	nc_PIF	19972.0	Cis	3	2	2
ABAT	ENSG00000183044.12	chr16	8655135	8662728	nc_PIF	11868.0	Cis	3	3	2
ABAT	ENSG00000183044.12	chr16	8662728	8663731	nc_PIF	10865.0	Cis	5	4	2
ABAT	ENSG00000183044.12	chr16	8687023	8688296	nc_PIF	12428.0	Cis	5	4	2
ABAT	ENSG00000183044.12	chr16	8688296	8689138	nc_PIF	13701.0	Cis	3	3	2
ABAT	ENSG00000183044.12	chr16	8689138	8690096	nc_PIF	14543.0	Cis	4	2	1
ABAT	ENSG00000183044.12	chr16	8690096	8690392	nc_PIF	15501.0	Cis	3	3	2
ABAT	ENSG00000183044.12	chr16	8690392	8697943	nc_PIF	15797.0	Cis	4	3	2
ABAT	ENSG00000183044.12	chr16	8697943	8703914	nc_PIF	23348.0	Cis	4	3	2
ABAT	ENSG00000183044.12	chr16	8704045	8707645	nc_PIF	29450.0	Cis	8	4	2
ABAT	ENSG00000183044.12	chr16	8707645	8708735	nc_PIF	33050.0	Cis	6	3	2
ABAT	ENSG00000183044.12	chr16	8721480	8723802	eo_PIF	46885.0	Cis	6	4	2
ABAT	ENSG00000183044.12	chr16	8724143	8746170	eo_PIF	49548.0	Cis	5	3	2
ABAT	ENSG00000183044.12	chr16	8746170	8750351	eo_PIF	71575.0	Cis	2	2	1
ABAT	ENSG00000183044.12	chr16	8750351	8753083	eo_PIF	75756.0	Cis	4	3	2
ABAT	ENSG00000183044.12	chr16	8753400	8760134	eo_PIF	78805.0	Cis	8	4	2
ABAT	ENSG00000183044.12	chr16	8760134	8771418	eo_PIF	85539.0	Cis	9	4	2
ABAT	ENSG00000183044.12	chr16	8786760	8794422	eo_PIF	112165.0	Cis	5	4	2
ABAT	ENSG00000183044.12	chr16	8800985	8803522	eo_PIF	126390.0	Cis	4	3	2
ABAT	ENSG00000183044.12	chr16	8804412	8806118	eo_PIF	129817.0	Cis	6	4	2
ABAT	ENSG00000183044.12	chr16	8806118	8812516	eo_PIF	131523.0	Cis	2	2	2
ABAT	ENSG00000183044.12	chr16	8812516	8817374	eo_PIF	137921.0	Cis	3	3	2
ABAT	ENSG00000183044.12	chr16	8817684	8822912	nc_PIF	143089.0	Cis	2	2	1
ABAT	ENSG00000183044.12	chr16	8823237	8823537	nc_PIF	148642.0	Cis	2	2	2
ABAT	ENSG00000183044.12	chr16	8823537	8828424	nc_PIF	148942.0	Cis	3	2	1
ABAT	ENSG00000183044.12	chr16	8828424	8834571	eo_PIF	153829.0	Cis	2	2	2
ABAT	ENSG00000183044.12	chr16	8843298	8846721	nc_PIF	168703.0	Cis	2	2	2
ABAT	ENSG00000183044.12	chr16	8846721	8851974	eo_PIF	172126.0	Cis	6	3	2
ABAT	ENSG00000183044.12	chr16	8851974	8852680	nc_PIF	177379.0	Cis	3	3	2
ABAT	ENSG00000183044.12	chr16	8888487	8890921	nc_PIF	213892.0	Cis	4	3	2
ABAT	ENSG00000183044.12	chr16	8890921	8893789	eo_PIF	216326.0	Cis	3	3	2
ABAT	ENSG00000183044.12	chr16	8893789	8894335	eo_PIF	219194.0	Cis	2	2	1
ABAT	ENSG00000183044.12	chr16	8894335	8908930	eo_PIF	219740.0	Cis	3	3	2
ABAT	ENSG00000183044.12	chr16	8908930	8910861	eo_PIF	234335.0	Cis	4	3	2
ABAT	ENSG00000183044.12	chr16	8910861	8916291	eo_PIF	236266.0	Cis	2	2	2
ABAT	ENSG00000183044.12	chr16	8920297	8924355	eo_PIF	245702.0	Cis	2	2	2
ABAT	ENSG00000183044.12	chr16	8928457	8929836	eo_PIF	253862.0	Cis	2	2	1
ABAT	ENSG00000183044.12	chr16	8945950	8947977	nc_PIF	271355.0	Cis	2	2	2
ABAT	ENSG00000183044.12	chr16	8947977	8948976	nc_PIF	273382.0	Cis	3	2	2
ABAT	ENSG00000183044.12	chr16	8955414	8961109	eo_PIF	280819.0	Cis	3	2	2
ABAT	ENSG00000183044.12	chr16	8980121	8982413	nc_PIF	305526.0	Cis	2	2	1
ABAT	ENSG00000183044.12	chr16	8996578	8996881	nc_PIF	321983.0	Cis	2	2	2
ABAT	ENSG00000183044.12	chr16	8996881	9009988	nc_PIF	322286.0	Cis	4	2	1
ABAT	ENSG00000183044.12	chr16	9041949	9047806	nc_PIF	367354.0	Cis	2	2	2
ABAT	ENSG00000183044.12	chr16	9048314	9060330	nc_PIF	373719.0	Cis	3	2	2
ABAT	ENSG00000183044.12	chr16	9093540	9097786	nc_PIF	418945.0	Cis	2	2	2
ABAT	ENSG00000183044.12	chr16	9118932	9125539	eo_PIF	444337.0	Cis	2	2	2
ABAT	ENSG00000183044.12	chr16	9158319	9177081	nc_PIF	483724.0	Cis	2	2	1
ABAT	ENSG00000183044.12	chr16	9177081	9179197	nc_PIF	502486.0	Cis	2	2	1
ABAT	ENSG00000183044.12	chr16	9231290	9234739	nc_PIF	556695.0	Cis	3	2	2
ABAT	ENSG00000183044.12	chr16	9234739	9235872	nc_PIF	560144.0	Cis	2	2	2
ABAT	ENSG00000183044.12	chr16	9238502	9242860	nc_PIF	563907.0	Cis	2	2	2
ABAT	ENSG00000183044.12	chr16	9246565	9248196	nc_PIF	571970.0	Cis	2	2	2
ABAT	ENSG00000183044.12	chr16	9306616	9312983	nc_PIF	632021.0	Cis	2	2	1
ABAT	ENSG00000183044.12	chr16	9333542	9336510	nc_PIF	658947.0	Cis	2	2	2
ABAT	ENSG00000183044.12	chr16	9374531	9382161	nc_PIF	699936.0	Cis	2	2	1
ABAT	ENSG00000183044.12	chr16	9384123	9389399	nc_PIF	709528.0	Cis	2	2	2
ABAT	ENSG00000183044.12	chr16	9456082	9462954	nc_PIF	781487.0	Cis	2	2	2
ABAT	ENSG00000183044.12	chr16	9515251	9519806	nc_PIF	840656.0	Cis	2	2	2
ABAT	ENSG00000183044.12	chr16	9622668	9627109	nc_PIF	948073.0	Cis	2	2	1
ABAT	ENSG00000183044.12	chr16	9627109	9636651	nc_PIF	952514.0	Cis	2	2	2
ABAT	ENSG00000183044.12	chr16	9654854	9656714	nc_PIF	980259.0	Cis	2	2	1
ABAT	ENSG00000183044.12	chr16	9667744	9670279	nc_PIF	993149.0	Cis	2	2	2
ABAT	ENSG00000183044.12	chr16	9795961	9800668	eo_PIF	1121366.0	Trans-intrachromosomal	2	2	2
ABAT	ENSG00000183044.12	chr16	9860034	9861937	nc_PIF	1185439.0	Trans-intrachromosomal	2	2	1
ABAT	ENSG00000183044.12	chr16	10221332	10222598	nc_PIF	1546737.0	Trans-intrachromosomal	2	2	1
ABAT	ENSG00000183044.12	chr16	10460745	10467189	nc_PIF	1786150.0	Trans-intrachromosomal	2	2	1
ABAT	ENSG00000183044.12	chr16	10508031	10515366	nc_PIF	1833436.0	Trans-intrachromosomal	2	2	1
ABAT	ENSG00000183044.12	chr16	10769418	10774299	eo_PIF	2094823.0	Trans-intrachromosomal	2	2	2
ABAT	ENSG00000183044.12	chr16	12172445	12173607	nc_PIF	3497850.0	Trans-intrachromosomal	2	2	2
ABAT	ENSG00000183044.12	chr16	12752397	12758009	nc_PIF	4077802.0	Trans-intrachromosomal	2	2	1
ABAT	ENSG00000183044.12	chr16	13736141	13748220	nc_PIF	5061546.0	Trans-intrachromosomal	2	2	2
ABAT	ENSG00000183044.12	chr16	17350746	17354721	eo_PIF	8676151.0	Trans-intrachromosomal	2	2	1
ABAT	ENSG00000183044.12	chr16	25578058	25594656	nc_PIF	16903463.0	Trans-intrachromosomal	2	2	1
ABAT	ENSG00000183044.12	chr16	26655866	26659071	nc_PIF	17981271.0	Trans-intrachromosomal	2	2	1
ABAT	ENSG00000183044.12	chr16	61794113	61801091	nc_PIF	53119518.0	Trans-intrachromosomal	2	2	2
ABCA1	ENSG00000165029.17	chr7	46675288	46678976	nc_PIF		Trans-interchromosomal	2	2	1
ABCA1	ENSG00000165029.17	chr9	84542128	84551531	nc_PIF	20376624.0	Trans-intrachromosomal	2	2	1
ABCA1	ENSG00000165029.17	chr9	91580142	91581137	nc_PIF	13347018.0	Trans-intrachromosomal	2	2	2
ABCA1	ENSG00000165029.17	chr9	98334828	98335829	nc_PIF	6592326.0	Trans-intrachromosomal	2	2	1
ABCA1	ENSG00000165029.17	chr9	99393914	99399010	nc_PIF	5529145.0	Trans-intrachromosomal	2	2	2
ABCA1	ENSG00000165029.17	chr9	100465289	100469432	nc_PIF	4458723.0	Trans-intrachromosomal	2	2	1
ABCA1	ENSG00000165029.17	chr9	100481598	100489604	nc_PIF	4438551.0	Trans-intrachromosomal	2	2	2
ABCA1	ENSG00000165029.17	chr9	100517295	100522140	nc_PIF	4406015.0	Trans-intrachromosomal	2	2	2
ABCA1	ENSG00000165029.17	chr9	100557801	100569085	eo_PIF	4359070.0	Trans-intrachromosomal	2	2	2
ABCA1	ENSG00000165029.17	chr9	101389613	101392179	eo_PIF	3535976.0	Trans-intrachromosomal	2	2	1
ABCA1	ENSG00000165029.17	chr9	101448504	101454755	eo_PIF	3473400.0	Trans-intrachromosomal	2	2	2
ABCA1	ENSG00000165029.17	chr9	101589616	101593152	eo_PIF	3335003.0	Trans-intrachromosomal	2	2	2
ABCA1	ENSG00000165029.17	chr9	102543389	102544625	nc_PIF	2383530.0	Trans-intrachromosomal	2	2	2
ABCA1	ENSG00000165029.17	chr9	102998099	103003370	eo_PIF	1924785.0	Trans-intrachromosomal	2	2	1
ABCA1	ENSG00000165029.17	chr9	103144630	103152697	nc_PIF	1775458.0	Trans-intrachromosomal	2	2	2
ABCA1	ENSG00000165029.17	chr9	104552951	104560038	nc_PIF	368117.0	Cis	2	2	2
ABCA1	ENSG00000165029.17	chr9	104617493	104618413	eo_PIF	309742.0	Cis	2	2	2
ABCA1	ENSG00000165029.17	chr9	104693656	104694038	nc_PIF	234117.0	Cis	2	2	2
ABCA1	ENSG00000165029.17	chr9	104741035	104741849	nc_PIF	186306.0	Cis	2	2	2
ABCA1	ENSG00000165029.17	chr9	104779038	104785388	eo_PIF	142767.0	Cis	6	4	2
ABCA1	ENSG00000165029.17	chr9	104785984	104787771	eo_PIF	140384.0	Cis	3	3	2
ABCA1	ENSG00000165029.17	chr9	104787771	104794769	eo_PIF	133386.0	Cis	3	2	2
ABCA1	ENSG00000165029.17	chr9	104795274	104803596	eo_PIF	124559.0	Cis	2	2	2
ABCA1	ENSG00000165029.17	chr9	104803910	104806977	eo_PIF	121178.0	Cis	3	2	2
ABCA1	ENSG00000165029.17	chr9	104806977	104808029	nc_PIF	120126.0	Cis	5	4	2
ABCA1	ENSG00000165029.17	chr9	104808029	104812885	eo_PIF	115270.0	Cis	3	2	2
ABCA1	ENSG00000165029.17	chr9	104812885	104815391	eo_PIF	112764.0	Cis	5	4	2
ABCA1	ENSG00000165029.17	chr9	104815391	104817518	eo_PIF	110637.0	Cis	2	2	2
ABCA1	ENSG00000165029.17	chr9	104817518	104819040	eo_PIF	109115.0	Cis	3	3	2
ABCA1	ENSG00000165029.17	chr9	104819040	104829651	eo_PIF	98504.0	Cis	3	2	2
ABCA1	ENSG00000165029.17	chr9	104829651	104830188	nc_PIF	97967.0	Cis	3	2	1
ABCA1	ENSG00000165029.17	chr9	104834087	104839578	eo_PIF	88577.0	Cis	2	2	2
ABCA1	ENSG00000165029.17	chr9	104839578	104842117	eo_PIF	86038.0	Cis	3	2	2
ABCA1	ENSG00000165029.17	chr9	104842117	104849149	eo_PIF	79006.0	Cis	4	3	2
ABCA1	ENSG00000165029.17	chr9	104849666	104859397	eo_PIF	68758.0	Cis	2	2	2
ABCA1	ENSG00000165029.17	chr9	104860482	104861790	eo_PIF	66365.0	Cis	3	2	2
ABCA1	ENSG00000165029.17	chr9	104861790	104862516	eo_PIF	65639.0	Cis	6	4	2
ABCA1	ENSG00000165029.17	chr9	104862516	104863886	nc_PIF	64269.0	Cis	5	3	2
ABCA1	ENSG00000165029.17	chr9	104863886	104872299	nc_PIF	55856.0	Cis	5	3	2
ABCA1	ENSG00000165029.17	chr9	104872299	104872726	nc_PIF	55429.0	Cis	4	3	2
ABCA1	ENSG00000165029.17	chr9	104872726	104873535	nc_PIF	54620.0	Cis	5	3	2
ABCA1	ENSG00000165029.17	chr9	104873535	104875636	nc_PIF	52519.0	Cis	2	2	2
ABCA1	ENSG00000165029.17	chr9	104875636	104876834	nc_PIF	51321.0	Cis	6	3	2
ABCA1	ENSG00000165029.17	chr9	104876834	104879403	nc_PIF	48752.0	Cis	4	3	2
ABCA1	ENSG00000165029.17	chr9	104879403	104885512	eo_PIF	42643.0	Cis	7	4	2
ABCA1	ENSG00000165029.17	chr9	104885512	104888237	nc_PIF	39918.0	Cis	3	2	1
ABCA1	ENSG00000165029.17	chr9	104888237	104889330	eo_PIF	38825.0	Cis	2	2	2
ABCA1	ENSG00000165029.17	chr9	104889330	104892261	nc_PIF	35894.0	Cis	6	4	2
ABCA1	ENSG00000165029.17	chr9	104892261	104892585	nc_PIF	35570.0	Cis	3	2	2
ABCA1	ENSG00000165029.17	chr9	104892585	104893037	nc_PIF	35118.0	Cis	5	3	2
ABCA1	ENSG00000165029.17	chr9	104893037	104895041	nc_PIF	33114.0	Cis	3	2	2
ABCA1	ENSG00000165029.17	chr9	104895041	104900623	nc_PIF	27532.0	Cis	8	4	2
ABCA1	ENSG00000165029.17	chr9	104906535	104917769	nc_PIF	10386.0	Cis	10	4	2
ABCA1	ENSG00000165029.17	chr9	104917769	104919127	nc_PIF	9028.0	Cis	4	3	2
ABCA1	ENSG00000165029.17	chr9	104919127	104920816	nc_PIF	7339.0	Cis	6	3	2
ABCA1	ENSG00000165029.17	chr9	104920816	104922227	nc_PIF	5928.0	Cis	6	4	2
ABCA1	ENSG00000165029.17	chr9	104931971	104932038	nc_PIF	3817.0	Cis	4	4	2
ABCA1	ENSG00000165029.17	chr9	104932038	104942935	nc_PIF	3884.0	Cis	5	4	2
ABCA1	ENSG00000165029.17	chr9	104942935	104947226	nc_PIF	14781.0	Cis	5	3	2
ABCA1	ENSG00000165029.17	chr9	104947226	104962210	nc_PIF	19072.0	Cis	3	2	2
ABCA1	ENSG00000165029.17	chr9	104962210	104963926	nc_PIF	34056.0	Cis	5	3	2
ABCA1	ENSG00000165029.17	chr9	104965877	104970519	nc_PIF	37723.0	Cis	3	2	1
ABCA1	ENSG00000165029.17	chr9	104981445	104984840	nc_PIF	53291.0	Cis	4	3	2
ABCA1	ENSG00000165029.17	chr9	104984979	104986304	nc_PIF	56825.0	Cis	2	2	1
ABCA1	ENSG00000165029.17	chr9	104999294	105001461	nc_PIF	71140.0	Cis	4	3	2
ABCA1	ENSG00000165029.17	chr9	105001461	105006752	nc_PIF	73307.0	Cis	2	2	2
ABCA1	ENSG00000165029.17	chr9	105006752	105017262	nc_PIF	78598.0	Cis	5	3	2
ABCA1	ENSG00000165029.17	chr9	105017262	105022333	nc_PIF	89108.0	Cis	5	4	2
ABCA1	ENSG00000165029.17	chr9	105022653	105038293	nc_PIF	94499.0	Cis	3	2	2
ABCA1	ENSG00000165029.17	chr9	105038899	105039297	nc_PIF	110745.0	Cis	3	2	2
ABCA1	ENSG00000165029.17	chr9	105039297	105040127	nc_PIF	111143.0	Cis	4	2	2
ABCA1	ENSG00000165029.17	chr9	105040127	105044328	nc_PIF	111973.0	Cis	4	2	2
ABCA1	ENSG00000165029.17	chr9	105045367	105051346	nc_PIF	117213.0	Cis	2	2	2
ABCA1	ENSG00000165029.17	chr9	105051346	105053036	nc_PIF	123192.0	Cis	5	3	2
ABCA1	ENSG00000165029.17	chr9	105053036	105059408	nc_PIF	124882.0	Cis	6	3	2
ABCA1	ENSG00000165029.17	chr9	105059408	105064906	nc_PIF	131254.0	Cis	5	3	2
ABCA1	ENSG00000165029.17	chr9	105064906	105068478	nc_PIF	136752.0	Cis	2	2	2
ABCA1	ENSG00000165029.17	chr9	105068478	105073058	nc_PIF	140324.0	Cis	4	2	2
ABCA1	ENSG00000165029.17	chr9	105073099	105078416	nc_PIF	144945.0	Cis	3	2	1
ABCA1	ENSG00000165029.17	chr9	105078416	105081828	nc_PIF	150262.0	Cis	2	2	2
ABCA1	ENSG00000165029.17	chr9	105081828	105087067	nc_PIF	153674.0	Cis	3	2	1
ABCA1	ENSG00000165029.17	chr9	105090358	105094348	nc_PIF	162204.0	Cis	5	3	2
ABCA1	ENSG00000165029.17	chr9	105094348	105095639	nc_PIF	166194.0	Cis	4	2	1
ABCA1	ENSG00000165029.17	chr9	105095822	105096063	nc_PIF	167668.0	Cis	3	3	2
ABCA1	ENSG00000165029.17	chr9	105096063	105103082	nc_PIF	167909.0	Cis	2	2	2
ABCA1	ENSG00000165029.17	chr9	105103082	105106572	nc_PIF	174928.0	Cis	3	3	2
ABCA1	ENSG00000165029.17	chr9	105107514	105115546	nc_PIF	179360.0	Cis	3	2	1
ABCA1	ENSG00000165029.17	chr9	105115546	105119331	nc_PIF	187392.0	Cis	4	3	2
ABCA1	ENSG00000165029.17	chr9	105119331	105122013	nc_PIF	191177.0	Cis	3	2	2
ABCA1	ENSG00000165029.17	chr9	105122013	105130121	nc_PIF	193859.0	Cis	2	2	2
ABCA1	ENSG00000165029.17	chr9	105130121	105144520	nc_PIF	201967.0	Cis	5	4	2
ABCA1	ENSG00000165029.17	chr9	105144520	105147459	nc_PIF	216366.0	Cis	5	3	2
ABCA1	ENSG00000165029.17	chr9	105147459	105158152	nc_PIF	219305.0	Cis	7	4	2
ABCA1	ENSG00000165029.17	chr9	105158152	105158943	nc_PIF	229998.0	Cis	3	2	2
ABCA1	ENSG00000165029.17	chr9	105177692	105182039	nc_PIF	249538.0	Cis	3	2	2
ABCA1	ENSG00000165029.17	chr9	105182039	105188891	nc_PIF	253885.0	Cis	3	2	1
ABCA1	ENSG00000165029.17	chr9	105188891	105195260	nc_PIF	260737.0	Cis	3	2	2
ABCA1	ENSG00000165029.17	chr9	105195260	105198792	nc_PIF	267106.0	Cis	3	2	2
ABCA1	ENSG00000165029.17	chr9	105198792	105210799	nc_PIF	270638.0	Cis	5	3	2
ABCA1	ENSG00000165029.17	chr9	105210799	105226117	nc_PIF	282645.0	Cis	2	2	2
ABCA1	ENSG00000165029.17	chr9	105229297	105237302	nc_PIF	301143.0	Cis	2	2	2
ABCA1	ENSG00000165029.17	chr9	105237302	105239584	nc_PIF	309148.0	Cis	4	3	2
ABCA1	ENSG00000165029.17	chr9	105247657	105262364	nc_PIF	319503.0	Cis	3	2	1
ABCA1	ENSG00000165029.17	chr9	105262364	105269938	nc_PIF	334210.0	Cis	2	2	1
ABCA1	ENSG00000165029.17	chr9	105275362	105276449	nc_PIF	347208.0	Cis	2	2	2
ABCA1	ENSG00000165029.17	chr9	105289325	105291910	nc_PIF	361171.0	Cis	2	2	2
ABCA1	ENSG00000165029.17	chr9	105295905	105303250	eo_PIF	367751.0	Cis	3	2	2
ABCA1	ENSG00000165029.17	chr9	105316853	105317614	nc_PIF	388699.0	Cis	3	3	2
ABCA1	ENSG00000165029.17	chr9	105318989	105323611	nc_PIF	390835.0	Cis	3	3	2
ABCA1	ENSG00000165029.17	chr9	105323611	105330913	nc_PIF	395457.0	Cis	2	2	2
ABCA1	ENSG00000165029.17	chr9	105333263	105343320	eo_PIF	405109.0	Cis	4	3	2
ABCA1	ENSG00000165029.17	chr9	105346835	105350967	eo_PIF	418681.0	Cis	2	2	2
ABCA1	ENSG00000165029.17	chr9	105363018	105364088	nc_PIF	434864.0	Cis	4	3	2
ABCA1	ENSG00000165029.17	chr9	105364335	105365113	eo_PIF	436181.0	Cis	2	2	2
ABCA1	ENSG00000165029.17	chr9	105369998	105370613	nc_PIF	441844.0	Cis	3	3	2
ABCA1	ENSG00000165029.17	chr9	105371274	105371992	nc_PIF	443120.0	Cis	2	2	2
ABCA1	ENSG00000165029.17	chr9	105373172	105378446	eo_PIF	445018.0	Cis	4	2	2
ABCA1	ENSG00000165029.17	chr9	105378446	105381734	nc_PIF	450292.0	Cis	7	4	2
ABCA1	ENSG00000165029.17	chr9	105382678	105385594	eo_PIF	454524.0	Cis	5	3	2
ABCA1	ENSG00000165029.17	chr9	105390208	105392904	eo_PIF	462054.0	Cis	3	3	2
ABCA1	ENSG00000165029.17	chr9	105392904	105393870	eo_PIF	464750.0	Cis	3	2	1
ABCA1	ENSG00000165029.17	chr9	105393870	105398149	eo_PIF	465716.0	Cis	2	2	1
ABCA1	ENSG00000165029.17	chr9	105401101	105404826	nc_PIF	472947.0	Cis	2	2	2
ABCA1	ENSG00000165029.17	chr9	105405737	105411548	nc_PIF	477583.0	Cis	3	3	2
ABCA1	ENSG00000165029.17	chr9	105411733	105413311	nc_PIF	483579.0	Cis	2	2	2
ABCA1	ENSG00000165029.17	chr9	105426014	105432531	nc_PIF	497860.0	Cis	2	2	2
ABCA1	ENSG00000165029.17	chr9	105432560	105434671	nc_PIF	504406.0	Cis	3	2	1
ABCA1	ENSG00000165029.17	chr9	105434671	105439240	eo_PIF	506517.0	Cis	2	2	2
ABCA1	ENSG00000165029.17	chr9	105439240	105444831	nc_PIF	511086.0	Cis	5	4	2
ABCA1	ENSG00000165029.17	chr9	105451423	105456886	nc_PIF	523269.0	Cis	3	2	1
ABCA1	ENSG00000165029.17	chr9	105456886	105459603	nc_PIF	528732.0	Cis	3	2	1
ABCA1	ENSG00000165029.17	chr9	105479185	105481050	eo_PIF	551031.0	Cis	2	2	2
ABCA1	ENSG00000165029.17	chr9	105481050	105482739	nc_PIF	552896.0	Cis	2	2	2
ABCA1	ENSG00000165029.17	chr9	105508750	105512089	nc_PIF	580596.0	Cis	3	2	2
ABCA1	ENSG00000165029.17	chr9	105512089	105516477	eo_PIF	583935.0	Cis	3	3	2
ABCA1	ENSG00000165029.17	chr9	105532238	105535262	eo_PIF	604084.0	Cis	2	2	1
ABCA1	ENSG00000165029.17	chr9	105546906	105552546	eo_PIF	618752.0	Cis	2	2	2
ABCA1	ENSG00000165029.17	chr9	105552546	105554874	nc_PIF	624392.0	Cis	2	2	1
ABCA1	ENSG00000165029.17	chr9	105570986	105575914	eo_PIF	642832.0	Cis	2	2	2
ABCA1	ENSG00000165029.17	chr9	105705170	105712370	eo_PIF	777016.0	Cis	3	2	2
ABCA1	ENSG00000165029.17	chr9	105724762	105726286	nc_PIF	796608.0	Cis	2	2	2
ABCA1	ENSG00000165029.17	chr9	105736900	105746945	nc_PIF	808746.0	Cis	3	3	2
ABCA1	ENSG00000165029.17	chr9	105855582	105858604	nc_PIF	927428.0	Cis	2	2	2
ABCA1	ENSG00000165029.17	chr9	105860407	105864564	nc_PIF	932253.0	Cis	2	2	2
ABCA1	ENSG00000165029.17	chr9	106357230	106361765	nc_PIF	1429076.0	Trans-intrachromosomal	2	2	1
ABCA1	ENSG00000165029.17	chr9	106477854	106480279	nc_PIF	1549700.0	Trans-intrachromosomal	3	3	2
ABCA1	ENSG00000165029.17	chr9	106559625	106576352	nc_PIF	1631471.0	Trans-intrachromosomal	2	2	2
ABCA1	ENSG00000165029.17	chr9	106690302	106693370	nc_PIF	1762148.0	Trans-intrachromosomal	2	2	1
ABCA1	ENSG00000165029.17	chr9	106818245	106819602	nc_PIF	1890091.0	Trans-intrachromosomal	2	2	2
ABCA1	ENSG00000165029.17	chr9	106871214	106874500	nc_PIF	1943060.0	Trans-intrachromosomal	3	2	1
ABCA1	ENSG00000165029.17	chr9	107311517	107313174	eo_PIF	2383363.0	Trans-intrachromosomal	2	2	2
ABCA1	ENSG00000165029.17	chr9	108212242	108212807	nc_PIF	3284088.0	Trans-intrachromosomal	2	2	2
ABCA1	ENSG00000165029.17	chr9	108868901	108879109	eo_PIF	3940747.0	Trans-intrachromosomal	2	2	2
ABCA1	ENSG00000165029.17	chr9	116311570	116317386	nc_PIF	11383416.0	Trans-intrachromosomal	2	2	2
ABCA1	ENSG00000165029.17	chr15	39334818	39336539	nc_PIF		Trans-interchromosomal	2	2	1
ABCA10	ENSG00000154263.18	chr17	67739229	67743569	eo_PIF	1501277.0	Trans-intrachromosomal	2	2	1
ABCA10	ENSG00000154263.18	chr17	67745927	67752733	nc_PIF	1492113.0	Trans-intrachromosomal	2	2	2
ABCA10	ENSG00000154263.18	chr17	67776824	67781322	nc_PIF	1463524.0	Trans-intrachromosomal	2	2	2
ABCA10	ENSG00000154263.18	chr17	67966338	67974862	eo_PIF	1269984.0	Trans-intrachromosomal	2	2	2
ABCA10	ENSG00000154263.18	chr17	68158110	68159280	nc_PIF	1085566.0	Trans-intrachromosomal	2	2	1
ABCA10	ENSG00000154263.18	chr17	68173704	68181379	nc_PIF	1063467.0	Trans-intrachromosomal	2	2	2
ABCA10	ENSG00000154263.18	chr17	68222814	68233203	nc_PIF	1011643.0	Trans-intrachromosomal	2	2	2
ABCA10	ENSG00000154263.18	chr17	68268911	68275582	eo_PIF	969264.0	Cis	2	2	2
ABCA10	ENSG00000154263.18	chr17	68300849	68304166	nc_PIF	940680.0	Cis	2	2	2
ABCA10	ENSG00000154263.18	chr17	68379898	68383543	nc_PIF	861303.0	Cis	2	2	2
ABCA10	ENSG00000154263.18	chr17	68462509	68463979	nc_PIF	780867.0	Cis	5	4	2
ABCA10	ENSG00000154263.18	chr17	68488896	68493309	nc_PIF	751537.0	Cis	2	2	1
ABCA10	ENSG00000154263.18	chr17	68493309	68496804	nc_PIF	748042.0	Cis	2	2	1
ABCA10	ENSG00000154263.18	chr17	68532489	68536179	eo_PIF	708667.0	Cis	2	2	2
ABCA10	ENSG00000154263.18	chr17	68543975	68547688	nc_PIF	697158.0	Cis	3	3	2
ABCA10	ENSG00000154263.18	chr17	68551597	68560825	eo_PIF	684021.0	Cis	4	3	2
ABCA10	ENSG00000154263.18	chr17	68560825	68566821	nc_PIF	678025.0	Cis	3	2	1
ABCA10	ENSG00000154263.18	chr17	68569506	68570497	nc_PIF	674349.0	Cis	3	2	2
ABCA10	ENSG00000154263.18	chr17	68570497	68573069	nc_PIF	671777.0	Cis	2	2	2
ABCA10	ENSG00000154263.18	chr17	68584370	68587993	nc_PIF	656853.0	Cis	2	2	2
ABCA10	ENSG00000154263.18	chr17	68587993	68590271	eo_PIF	654575.0	Cis	3	2	2
ABCA10	ENSG00000154263.18	chr17	68596920	68598655	nc_PIF	646191.0	Cis	2	2	1
ABCA10	ENSG00000154263.18	chr17	68641586	68642414	nc_PIF	602432.0	Cis	2	2	2
ABCA10	ENSG00000154263.18	chr17	68672374	68674281	nc_PIF	570565.0	Cis	2	2	2
ABCA10	ENSG00000154263.18	chr17	68679415	68680215	nc_PIF	564631.0	Cis	3	3	2
ABCA10	ENSG00000154263.18	chr17	68684383	68688468	nc_PIF	556378.0	Cis	2	2	2
ABCA10	ENSG00000154263.18	chr17	68723087	68726529	nc_PIF	518317.0	Cis	3	2	1
ABCA10	ENSG00000154263.18	chr17	68732704	68737436	nc_PIF	507410.0	Cis	2	2	2
ABCA10	ENSG00000154263.18	chr17	68737436	68739764	nc_PIF	505082.0	Cis	3	3	2
ABCA10	ENSG00000154263.18	chr17	68739764	68744438	nc_PIF	500408.0	Cis	2	2	2
ABCA10	ENSG00000154263.18	chr17	68744438	68751926	nc_PIF	492920.0	Cis	3	2	2
ABCA10	ENSG00000154263.18	chr17	68751926	68772119	nc_PIF	472727.0	Cis	5	2	1
ABCA10	ENSG00000154263.18	chr17	68772119	68772278	nc_PIF	472568.0	Cis	3	2	1
ABCA10	ENSG00000154263.18	chr17	68772662	68776750	nc_PIF	468096.0	Cis	6	4	2
ABCA10	ENSG00000154263.18	chr17	68776750	68779275	nc_PIF	465571.0	Cis	3	3	2
ABCA10	ENSG00000154263.18	chr17	68779275	68785224	nc_PIF	459622.0	Cis	4	2	1
ABCA10	ENSG00000154263.18	chr17	68785224	68787367	nc_PIF	457479.0	Cis	2	2	2
ABCA10	ENSG00000154263.18	chr17	68787367	68795507	nc_PIF	449339.0	Cis	7	4	2
ABCA10	ENSG00000154263.18	chr17	68795507	68797658	nc_PIF	447188.0	Cis	2	2	1
ABCA10	ENSG00000154263.18	chr17	68798332	68804864	nc_PIF	439982.0	Cis	2	2	1
ABCA10	ENSG00000154263.18	chr17	68804864	68805231	nc_PIF	439615.0	Cis	2	2	2
ABCA10	ENSG00000154263.18	chr17	68808549	68809264	nc_PIF	435582.0	Cis	3	2	2
ABCA10	ENSG00000154263.18	chr17	68810043	68828384	nc_PIF	416462.0	Cis	3	2	2
ABCA10	ENSG00000154263.18	chr17	68829476	68841151	nc_PIF	403695.0	Cis	5	4	2
ABCA10	ENSG00000154263.18	chr17	68841151	68842606	nc_PIF	402240.0	Cis	2	2	2
ABCA10	ENSG00000154263.18	chr17	68844684	68848089	nc_PIF	396757.0	Cis	3	2	2
ABCA10	ENSG00000154263.18	chr17	68850109	68850737	nc_PIF	394109.0	Cis	3	3	2
ABCA10	ENSG00000154263.18	chr17	68850737	68859336	nc_PIF	385510.0	Cis	2	2	2
ABCA10	ENSG00000154263.18	chr17	68859336	68866611	nc_PIF	378235.0	Cis	2	2	2
ABCA10	ENSG00000154263.18	chr17	68866611	68868612	eo_PIF	376234.0	Cis	2	2	1
ABCA10	ENSG00000154263.18	chr17	68873639	68878378	eo_PIF	366468.0	Cis	3	3	2
ABCA10	ENSG00000154263.18	chr17	68878566	68880017	eo_PIF	364829.0	Cis	2	2	2
ABCA10	ENSG00000154263.18	chr17	68880588	68885138	eo_PIF	359708.0	Cis	2	2	1
ABCA10	ENSG00000154263.18	chr17	68886237	68887151	eo_PIF	357695.0	Cis	2	2	1
ABCA10	ENSG00000154263.18	chr17	68887151	68890855	eo_PIF	353991.0	Cis	4	2	2
ABCA10	ENSG00000154263.18	chr17	68890855	68895288	eo_PIF	349558.0	Cis	3	2	2
ABCA10	ENSG00000154263.18	chr17	68895288	68895648	nc_PIF	349198.0	Cis	4	2	1
ABCA10	ENSG00000154263.18	chr17	68895648	68897358	nc_PIF	347488.0	Cis	3	2	1
ABCA10	ENSG00000154263.18	chr17	68897358	68904512	eo_PIF	340334.0	Cis	2	2	2
ABCA10	ENSG00000154263.18	chr17	68904512	68905928	nc_PIF	338918.0	Cis	4	3	2
ABCA10	ENSG00000154263.18	chr17	68905928	68906896	eo_PIF	337950.0	Cis	3	3	2
ABCA10	ENSG00000154263.18	chr17	68909201	68911506	nc_PIF	333340.0	Cis	5	3	2
ABCA10	ENSG00000154263.18	chr17	68911506	68915298	nc_PIF	329548.0	Cis	4	3	2
ABCA10	ENSG00000154263.18	chr17	68915298	68919448	eo_PIF	325398.0	Cis	2	2	2
ABCA10	ENSG00000154263.18	chr17	68919448	68920372	eo_PIF	324474.0	Cis	3	2	2
[truncated: 998,000+ more rows]
